# Supplementary material for: Genetic and physical mapping of anther extrusion in elite European winter wheat
Source: PLoS One. 2017 Nov 9;12(11):e0187744. doi: 10.1371/journal.pone.0187744 (PMC5679578; doi:10.1371/journal.pone.0187744)
Supplement: S1 Table — (XLSX) [file pone.0187744.s002.xlsx]

## Sheet: Table S1_List_of_varieties
S1 Table. List of varieties and phenotypic information.
Columns A and B record the ID and name of the varieties. Columns C and D record the candidate gene Rht-D1 genotype.
Column E record the best linear unbiased estimates (BLUEs) for the trait anther extrusion.
Variety_ID	Variety_name	Rht-D1		Anther_extrusion
GW0001	Actros	-	Rht-D1b	20.17
GW0002	Akratos	Rht-D1a	-	20.33
GW0003	Akteur	Rht-D1a	-	11.08
GW0004	Alidos	Rht-D1a	-	16.57
GW0005	Altos	Rht-D1a	-	16.1
GW0006	Anthus	-	Rht-D1b	18.58
GW0007	Asketis	Rht-D1a	-	14.1
GW0008	Astron	Rht-D1a	-	11.45
GW0009	Atlantis	Rht-D1a	-	21.13
GW0010	Batis	Rht-D1a	-	15.17
GW0011	Biscay	-	Rht-D1b	12.95
GW0012	Boomer	-	Rht-D1b	8.3
GW0013	Borneo	Rht-D1a	-	11.27
GW0014	Brilliant	-	Rht-D1b	15.58
GW0015	Bussard	Rht-D1a	-	22
GW0016	Buteo	Rht-D1a	-	19.83
GW0017	Campari	-	Rht-D1b	10.61
GW0018	Capnor	-	Rht-D1b	12.32
GW0019	Cardos	-	Rht-D1b	15.67
GW0020	Carenius	-	-	17.08
GW0021	Centrum	Rht-D1a	-	21.05
GW0022	Certo	-	Rht-D1b	14.92
GW0023	Cetus	-	Rht-D1b	13.78
GW0024	Compliment	Rht-D1a	-	14.7
GW0025	Contra	-	Rht-D1b	12.92
GW0026	Cubus	-	Rht-D1b	15.9
GW0027	Dekan	-	Rht-D1b	13.67
GW0028	Discus	Rht-D1a	-	18.08
GW0029	Drifter	Rht-D1a	-	13.2
GW0030	Elegant	-	Rht-D1b	8.75
GW0031	Ellvis	Rht-D1a	-	15.6
GW0032	Enorm	-	Rht-D1b	19.93
GW0033	Esket	-	Rht-D1b	13.7
GW0034	Fedor	-	Rht-D1b	15.4
GW0035	Flair	Rht-D1a	-	19.37
GW0036	Format	Rht-D1a	-	11.93
GW0037	Greif	-	Rht-D1b	19.4
GW0038	Haldor	Rht-D1a	-	15.78
GW0039	Hermann	Rht-D1a	-	21.82
GW0040	Heroldo	-	-	13.12
GW0041	Impression	Rht-D1a	-	19.53
GW0042	Inspiration	-	Rht-D1b	10.48
GW0043	Jenga	-	Rht-D1b	15.1
GW0044	Koch	Rht-D1a	-	9.23
GW0045	Kontrast	Rht-D1a	-	14.85
GW0046	Kranich	-	Rht-D1b	18.22
GW0047	Leiffer	Rht-D1a	-	18.63
GW0048	Limes	-	Rht-D1b	9.88
GW0049	Lucius	Rht-D1a	-	13.52
GW0050	Ludwig	Rht-D1a	-	20.35
GW0051	Magister	Rht-D1a	-	16.52
GW0052	Magnus	Rht-D1a	-	17.92
GW0053	Manager	Rht-D1a	-	16.32
GW0054	Mandub	Rht-D1a	-	14.83
GW0055	Manhattan	Rht-D1a	-	18.73
GW0056	Maverick	-	Rht-D1b	11.48
GW0057	Meteor	-	Rht-D1b	14.55
GW0058	Meunier	-	Rht-D1b	11.1
GW0059	Milvus	-	Rht-D1b	20.1
GW0060	Mirage	-	Rht-D1b	7.87
GW0061	Monopol	Rht-D1a	-	15.75
GW0062	Mulan	Rht-D1a	-	20.48
GW0064	Naturastar	Rht-D1a	-	19.42
GW0065	Olivin	Rht-D1a	-	18.85
GW0066	Opus	-	Rht-D1b	14.32
GW0067	Paroli	-	Rht-D1b	5.97
GW0068	Petrus	Rht-D1a	-	17.6
GW0069	Piko	Rht-D1a	-	22.62
GW0070	Potenzial	-	Rht-D1b	11.1
GW0071	Privileg	-	Rht-D1b	14.38
GW0072	Quebon	-	Rht-D1b	7.02
GW0073	Retro	-	Rht-D1b	12.03
GW0074	Ritmo	-	Rht-D1b	8.05
GW0075	Romanus	Rht-D1a	-	22.32
GW0076	Schamane	-	Rht-D1b	10.45
GW0077	Skagen	-	Rht-D1b	16.15
GW0078	Skalmeje	-	Rht-D1b	18.38
GW0079	Skater	Rht-D1a	-	14.4
GW0080	Sobi	Rht-D1a	-	19.13
GW0081	Sokrates	Rht-D1a	-	19.97
GW0082	Solitär	Rht-D1a	-	21.03
GW0083	Striker	Rht-D1a	-	9.57
GW0084	SW Topper	Rht-D1a	-	6.57
GW0085	Tambor	-	Rht-D1b	15.95
GW0086	Tarso	-	Rht-D1b	16.52
GW0087	Tommi	-	Rht-D1b	13.92
GW0088	Toras	-	Rht-D1b	17.73
GW0089	Toronto	Rht-D1a	-	11.4
GW0090	Transit	Rht-D1a	-	13.57
GW0091	Tuareg	-	Rht-D1b	5.73
GW0092	Tukan	-	Rht-D1b	15.13
GW0093	Tulsa	Rht-D1a	-	16.27
GW0094	Türkis	-	Rht-D1b	10.43
GW0095	Winnetou	Rht-D1a	-	10.2
GW0096	Zentos	Rht-D1a	-	15.4
GW0097	Zobel	-	Rht-D1b	14.83
GW0098	Cliff	-	-	6.07
GW0099	Dream	Rht-D1a	-	18.57
GW0100	Florett	-	Rht-D1b	10.93
GW0101	History	Rht-D1a	-	20.52
GW0102	Lindos	Rht-D1a	-	13.58
GW0103	Julius	-	Rht-D1b	11.65
GW0104	Tiger	Rht-D1a	-	19.92
GW0105	Exotic	-	Rht-D1b	13.57
GW0106	Andalou	-	Rht-D1b	15.22
GW0107	LOCH 3754 Adlon	-	Rht-D1b	9.75
GW0109	Acienda	-	Rht-D1b	18.05
GW0110	Aguila	-	Rht-D1b	9.33
GW0111	Alcazar	-	Rht-D1b	10.88
GW0113	Allister	-	Rht-D1b	12.6
GW0114	Arack	-	Rht-D1b	13.08
GW0115	Arobase	-	Rht-D1b	9.38
GW0116	Astuce	-	Rht-D1b	10.58
GW0117	Attlass	Rht-D1a	-	12.52
GW0118	Aubusson	-	Rht-D1b	12.98
GW0119	Autan	-	Rht-D1b	11.22
GW0120	Avantage	Rht-D1a	-	16.52
GW0121	Azimut	-	Rht-D1b	17.78
GW0122	Azzuro	-	Rht-D1b	20.2
GW0123	Bagatelle 007	Rht-D1a	-	20.1
GW0124	Balance	-	Rht-D1b	15.77
GW0125	Baltimor	-	Rht-D1b	13.35
GW0127	Boston	Rht-D1a	-	13.07
GW0128	Brando	-	Rht-D1b	7.55
GW0129	Calisto	-	Rht-D1b	12.77
GW0130	Campero	-	Rht-D1b	11.65
GW0131	Caphorn	-	Rht-D1b	5.35
GW0132	Caribou	-	Rht-D1b	2.82
GW0133	Catalan	-	Rht-D1b	18.95
GW0134	Cezanne	Rht-D1a	-	15.27
GW0135	Chagall	-	Rht-D1b	9.17
GW0136	Charger	-	Rht-D1b	8.2
GW0137	Craklin	-	Rht-D1b	16.15
GW0138	Dinosor	-	-	9.83
GW0140	Ephoros	Rht-D1a	-	15.9
GW0141	Epidoc	-	Rht-D1b	18.82
GW0142	Equilibre	-	Rht-D1b	4.57
GW0143	Equinox	-	Rht-D1b	11.73
GW0144	Eveil	-	Rht-D1b	13.75
GW0146	Folio	-	Rht-D1b	14.47
GW0147	Forban	-	Rht-D1b	11.22
GW0148	Garcia	-	Rht-D1b	15.35
GW0149	Graindor	Rht-D1a	-	22.13
GW0150	Grisby	-	Rht-D1b	6.45
GW0151	Hamac	-	Rht-D1b	5.83
GW0152	Haussmann	-	Rht-D1b	10.77
GW0153	Hourra	-	Rht-D1b	9.23
GW0155	Incisif	-	Rht-D1b	5.88
GW0156	Inoui	-	Rht-D1b	6.73
GW0157	Instinct	-	Rht-D1b	15.63
GW0158	Intact	-	Rht-D1b	14.3
GW0159	Intense	Rht-D1a	-	14.18
GW0160	Isengrain	Rht-D1a	-	6
GW0161	Kleber	-	Rht-D1b	7.27
GW0162	Levis	-	Rht-D1b	15.83
GW0163	Lona	-	Rht-D1b	12.5
GW0164	Macro	-	Rht-D1b	3.32
GW0165	Marcheval	-	Rht-D1b	8.05
GW0166	Maxyl	-	Rht-D1b	11.23
GW0167	Mendel	-	Rht-D1b	8.2
GW0168	Mercato	Rht-D1a	-	11.14
GW0169	Nirvana	Rht-D1a	-	20.78
GW0170	Nuage	-	Rht-D1b	18.28
GW0171	Octet	-	Rht-D1b	15.3
GW0172	Ordeal	-	Rht-D1b	4.37
GW0173	Ornicar	Rht-D1a	-	17.39
GW0174	Orpic	Rht-D1a	-	8.85
GW0175	Orvantis	-	Rht-D1b	6.72
GW0176	Paladain	-	Rht-D1b	13.88
GW0177	Paledor	-	Rht-D1b	12.2
GW0178	Parador	Rht-D1a	-	13.97
GW0180	PR 22 R 28	-	Rht-D1b	13.6
GW0181	PR22R20	-	Rht-D1b	6.18
GW0182	Pulsar	-	Rht-D1b	13.98
GW0183	Pytagor	-	Rht-D1b	15.08
GW0184	Quatuor	-	Rht-D1b	10.03
GW0185	Raison	-	Rht-D1b	7.23
GW0186	Richepain	-	Rht-D1b	8.4
GW0187	Rosario	-	Rht-D1b	4.6
GW0188	Royssac	-	Rht-D1b	11.47
GW0189	Runal	Rht-D1a	-	15.88
GW0190	Samurai	-	Rht-D1b	5.17
GW0191	Sankara	-	Rht-D1b	10.3
GW0192	Scorpion 25	-	Rht-D1b	10.7
GW0193	Semafor	-	Rht-D1b	12.18
GW0194	Seyrac	-	Rht-D1b	5.28
GW0195	Sisley	-	Rht-D1b	11.6
GW0196	Sogood	-	Rht-D1b	5.3
GW0197	Tamaro	Rht-D1a	-	14.13
GW0198	Tapidor	-	Rht-D1b	9.5
GW0199	Titlis	Rht-D1a	-	20.53
GW0200	Toisondor	-	Rht-D1b	12.17
GW0201	Trocadero	-	Rht-D1b	13.2
GW0202	Versailles	-	Rht-D1b	8.7
GW0203	CCB Ingénio	Rht-D1a	-	20.13
GW0204	Inédit	-	Rht-D1b	16.03
GW0205	CCB Préférence	-	Rht-D1b	12.38
GW0206	Intérêt	-	Rht-D1b	15.65
GW0207	Expert	-	Rht-D1b	9.03
GW0209	H05581A	-	Rht-D1b	19.55
GW0210	H04438	-	Rht-D1b	16.08
GW0211	H03311	Rht-D1a	-	21.22
GW0212	H03309	-	Rht-D1b	16.97
GW0213	Innov	-	Rht-D1b	18.45
GW0214	Oratorio	-	Rht-D1b	16.08
GW0215	Recital	Rht-D1a	-	13.8
GW0216	PR22R58	-	Rht-D1b	16.12
GW0217	Premio	Rht-D1a	-	13.85
GW0218	Bermude	-	Rht-D1b	15.55
GW0219	Euclide	Rht-D1a	-	10.73
GW0220	Aldric	Rht-D1a	-	13.13
GW0221	Altigo	-	Rht-D1b	17.55
GW0222	Bagou	-	Rht-D1b	12
GW0223	Boisseau	-	Rht-D1b	11.33
GW0224	Iridium	-	Rht-D1b	12.1
GW0225	Audi	-	Rht-D1b	8.42
GW0226	Ambition	-	Rht-D1b	4.55
GW0228	Bill	Rht-D1a	-	15.7
GW0229	Cassiopeia	-	Rht-D1b	15.62
GW0230	Contur	-	Rht-D1b	9
GW0231	Fastnet	-	Rht-D1b	6.2
GW0232	Frument	-	Rht-D1b	4.98
GW0233	Hereford	-	Rht-D1b	5.37
GW0234	Hereward	-	Rht-D1b	6.65
GW0235	Portland	-	Rht-D1b	6.47
GW0236	Senat	-	Rht-D1b	11.05
GW0237	Smuggler	-	Rht-D1b	9.47
GW0238	Solist	-	Rht-D1b	8.22
GW0239	Symbol	-	Rht-D1b	7.7
GW0240	Torkil	-	Rht-D1b	9.97
GW0241	Trintella	-	Rht-D1b	10.45
GW0242	Tuscan	-	Rht-D1b	6.1
GW0243	Zanatan	Rht-D1a	-	12.06
GW0244	Achat	Rht-D1a	-	15.83
GW0245	Antonius	Rht-D1a	-	17.58
GW0246	Astrado	Rht-D1a	-	16.75
GW0247	Capo	Rht-D1a	-	20.93
GW0248	Element	Rht-D1a	-	21.23
GW0249	Eriwan	Rht-D1a	-	21.97
GW0250	Eurojet	Rht-D1a	-	9.67
GW0251	Fridolin	Rht-D1a	-	21.55
GW0252	Globus	-	Rht-D1b	18.35
GW0253	Rainer	Rht-D1a	-	21.15
GW0254	Vitus	Rht-D1a	-	20.85
GW0255	Xenos	Rht-D1a	-	21.13
GW0256	Apache	Rht-D1a	-	21.85
GW0258	Banquet	Rht-D1a	-	19.43
GW0259	Corsaire	-	Rht-D1b	18.12
GW0260	Estica	Rht-D1a	-	20.25
GW0262	Semper	Rht-D1a	-	18.88
GW0263	Tower	Rht-D1a	-	19.33
GW0264	Batuta	Rht-D1a	-	12.95
GW0265	Bogatka	Rht-D1a	-	16.97
GW0266	Figura	Rht-D1a	-	13.22
GW0267	Finezja	Rht-D1a	-	15.5
GW0268	Fregata	Rht-D1a	-	17.72
GW0269	Izyda	Rht-D1a	-	11.2
GW0270	Kobiera	Rht-D1a	-	20.8
GW0271	Kobra Plus	Rht-D1a	-	15.68
GW0272	Korweta	Rht-D1a	-	18.4
GW0273	Legenda	Rht-D1a	-	17.02
GW0274	Markiza	Rht-D1a	-	19.92
GW0275	Mewa	Rht-D1a	-	20.57
GW0276	Muza	Rht-D1a	-	22.15
GW0277	Nadobna	Rht-D1a	-	19.88
GW0278	Naridana	Rht-D1a	-	16.58
GW0279	Nateja	Rht-D1a	-	20.6
GW0280	Nutka	Rht-D1a	-	18.7
GW0281	Ostka Strzelecka	Rht-D1a	-	18.9
GW0282	Rywalka	Rht-D1a	-	15.8
GW0283	Rubens	-	Rht-D1b	15.68
GW0284	Satyna	Rht-D1a	-	18.13
GW0285	Smuga	Rht-D1a	-	15.08
GW0286	Sukces	Rht-D1a	-	13.03
GW0287	Tonacja	Rht-D1a	-	12.38
GW0288	Wydma	Rht-D1a	-	18.15
GW0289	Zawisza	Rht-D1a	-	18.27
GW0290	Zyta	Rht-D1a	-	9.28
GW0291	Aperitiv	-	Rht-D1b	13.47
GW0292	Kosack	Rht-D1a	-	13.53
GW0293	Lars	-	Rht-D1b	10.3
GW0294	Marshal	-	Rht-D1b	8.27
GW0295	Stava	-	Rht-D1b	16.28
GW0296	SW Gnejs	Rht-D1a	-	19.65
GW0297	SW Harnesk	-	Rht-D1b	16.18
GW0298	SW Harpun	-	Rht-D1b	15.97
GW0299	SW Hurtig	-	Rht-D1b	12.7
GW0300	SW Skotte	-	Rht-D1b	12.57
GW0301	Alchemy	-	Rht-D1b	12.27
GW0302	Ambrosia	-	Rht-D1b	3.5
GW0303	Battalion	-	Rht-D1b	7.2
GW0304	Brompton	-	Rht-D1b	9.52
GW0305	Claire	-	Rht-D1b	10.82
GW0306	Consort	-	Rht-D1b	8.5
GW0307	Cordiale	-	Rht-D1b	11.35
GW0308	CPBT W130	-	Rht-D1b	6.97
GW0309	Deben	Rht-D1a	-	4.62
GW0310	Duxford	-	Rht-D1b	8.37
GW0311	Einstein	-	Rht-D1b	7.87
GW0312	Gatsby	-	Rht-D1b	8.53
GW0313	Gladiator	Rht-D1a	-	15.37
GW0314	Glasgow	-	Rht-D1b	17.63
GW0315	Gulliver	-	Rht-D1b	3.05
GW0316	Humber	-	Rht-D1b	10.8
GW0317	Hyperion	-	Rht-D1b	6.45
GW0318	Istabraq	-	Rht-D1b	11.82
GW0319	Limerick	-	Rht-D1b	5.95
GW0320	Malacca	-	Rht-D1b	5.92
GW0321	Marksman	-	Rht-D1b	3.9
GW0322	Mascot	-	Rht-D1b	9.18
GW0323	Monty	-	Rht-D1b	9.53
GW0324	Musketeer	Rht-D1a	-	4.22
GW0325	Oakley	-	Rht-D1b	5.55
GW0326	Robigus	Rht-D1a	-	7.02
GW0327	Soissons	Rht-D1a	-	13.78
GW0328	Solstice	Rht-D1a	-	9.63
GW0329	Timber	-	Rht-D1b	8.32
GW0330	Velocity	-	Rht-D1b	9.83
GW0331	Xi19.	-	Rht-D1b	10.9
GW0332	Zebedee	-	Rht-D1b	15.12
GW0333	Welford	-	Rht-D1b	11.92
GW0334	SW Tataros	-	Rht-D1b	15.5
GW0335	Vivant	-	Rht-D1b	10.55
GW0336	Apollo	-	Rht-D1b	10.2
GW0337	Ares	Rht-D1a	-	21.52
GW0338	Arina	Rht-D1a	-	21.72
GW0339	Caesar	Rht-D1a	-	18
GW0341	Exsept	Rht-D1a	-	5.02
GW0342	Hanseat	-	Rht-D1b	18.4
GW0343	Haven	-	Rht-D1b	7.4
GW0344	Herzog	-	Rht-D1b	9.13
GW0345	Hussar	Rht-D1a	-	15.33
GW0346	Ibis	-	Rht-D1b	15.62
GW0347	Kanzler	Rht-D1a	-	20.27
GW0348	Lynx	Rht-D1a	-	4.4
GW0349	Mikon	-	Rht-D1b	19.25
GW0350	Orestis	-	Rht-D1b	15.67
GW0351	Prinz	Rht-D1a	-	3.32
GW0352	Ramiro	-	Rht-D1b	21.42
GW0354	Renan	Rht-D1a	-	20.92
GW0355	Savannah	Rht-D1a	-	9.18
GW0356	Slejpner	-	Rht-D1b	13.68
GW0357	Sperber	-	Rht-D1b	18.2
GW0358	Travix	Rht-D1a	-	7.28
GW0359	Urban	-	Rht-D1b	12.9
GW0361	Viscount CPBT W 136	Rht-D1a	-	11.02
GW0363	Alceste	-	Rht-D1b	12.23
GW0366	Monsun	Rht-D1a	-	17.93
GW0367	Taifun	-	Rht-D1b	19.87
GW0368	Marin	-	Rht-D1b	21.17
GW0369	KWS Scirocco LP 509.3.04	Rht-D1a	-	20.7
GW0370	KWS Chamsin LP 779.2.04	Rht-D1a	-	21.58
GW0371	KWS Aurum LP 819.4.04	Rht-D1a	-	18.33
GW0372	Vanek	Rht-D1a	-	20.88
GW0373	Trappe	Rht-D1a	-	19.32
GW0374	Bryza	Rht-D1a	-	21.27
GW0375	H05606	Rht-D1a	-	20.63
GW0376	Baguette 11	Rht-D1a	-	17.98
GW0377	P05311	Rht-D1a	-	20.63
GW0378	P05312	Rht-D1a	-	18.02
GW0379	P06079	Rht-D1a	-	14.78
GW0380	Jafet	Rht-D1a	-	12.78
GW0381	Profilus	-	Rht-D1b	15.28
GW0382	Tabasco	-	Rht-D1b	16.78
GW0383	Pamier	-	Rht-D1b	10.78
GW0384	JB Asano	-	Rht-D1b	8.97
GW0385	Sophytra	-	Rht-D1b	6.32
GW294A	Philius	-	Rht-D1b	12
VAL001	Kalahari	Rht-D1a	-	13.4
VAL002	Lear	Rht-D1a	-	10.12
VAL003	Edgar	Rht-D1a	-	10.23
VAL004	Nikol	Rht-D1a	-	15.82
VAL005	Preciosa	Rht-D1a	-	20.56
VAL006	Jindra	Rht-D1a	-	17.17
VAL007	Panorama	-	Rht-D1b	11.14
VAL008	Qplus	-	Rht-D1b	5.3
VAL009	Invicta	-	Rht-D1b	8.53
VAL010	Cassius	-	Rht-D1b	7.78
VAL011	Operetka	Rht-D1a	-	15.23
VAL012	Henrik	Rht-D1a	-	18.72
VAL013	Kepler	-	Rht-D1b	8.23
VAL014	Kredo	-	Rht-D1b	17.4
VAL015	Genius	-	Rht-D1b	18.22
VAL016	Florian	-	Rht-D1b	15.52
VAL017	Baletka	Rht-D1a	-	15.07
VAL018	Global	Rht-D1a	-	11.8
VAL019	Meister	Rht-D1a	-	21.8
VAL020	Linus	-	-	10.87
VAL021	Oxal	-	Rht-D1b	9.63
VAL022	Barryton	Rht-D1a	-	12.6
VAL023	Bakfis	Rht-D1a	-	23.57
VAL024	Federer	Rht-D1a	-	20.65
VAL025	Bodycek	Rht-D1a	-	18.27
VAL026	RW Nadal	Rht-D1a	-	14.78
VAL027	Primus	-	Rht-D1b	17.25
VAL028	Arktis	Rht-D1a	-	16.68
VAL029	Famulus	Rht-D1a	-	15.45
VAL030	Matrix	-	Rht-D1b	15.95
VAL031	Salutos	-	-	20.65
VAL032	Aladin	Rht-D1a	-	19.15
VAL033	Event	-	Rht-D1b	3.07
VAL034	JB Diego	-	Rht-D1b	19.18
VAL035	Contact	-	Rht-D1b	12.52
VAL036	Pitbull	-	Rht-D1b	20.1
VAL037	Brentano	-	Rht-D1b	19.68
VAL038	KWS Sterling	-	Rht-D1b	13.75
VAL039	Conqueror	Rht-D1a	-	6.05
VAL040	Grafton	-	Rht-D1b	10.07
VAL041	Orbit	Rht-D1a	-	6.5
VAL042	KWS Yaris	-	Rht-D1b	3.82
VAL043	Scout	Rht-D1a	-	8.45
VAL044	Beluga	-	Rht-D1b	11.48
VAL045	Alves	-	Rht-D1b	12.4
VAL046	Cumulus	-	Rht-D1b	11.7
VAL047	Nimbus	-	Rht-D1b	7.75
VAL048	Loyal	-	Rht-D1b	9.22
VAL049	Lans	-	Rht-D1b	14.17
VAL050	Diskett	Rht-D1a	-	16.95
VAL051	Ventana	-	Rht-D1b	11.82
VAL052	Smaragd	-	Rht-D1b	4.47
VAL053	Kuban	-	Rht-D1b	14.02
VAL054	Alfaromero	Rht-D1a	-	7.7
VAL055	Ferrari	-	Rht-D1b	10.42
VAL056	Jensen	-	Rht-D1b	9.02
VAL057	Mariboss	-	Rht-D1b	8.73
VAL058	Helmut	Rht-D1a	-	9.43
VAL059	Kerubino	Rht-D1a	-	16.33
VAL060	Mythos	Rht-D1a	-	12.47
VAL061	Orcas	-	Rht-D1b	10.47
VAL062	Sailor	Rht-D1a	-	14.68
VAL063	Pierrot	-	Rht-D1b	11
VAL064	Marselis	-	Rht-D1b	13.53
VAL065	Orlando	Rht-D1a	-	12.4
VAL066	Sakura	Rht-D1a	-	22.43
VAL067	Bohemia	Rht-D1a	-	17.4
VAL068	Sultan	Rht-D1a	-	14.2
VAL069	Secese	Rht-D1a	-	11.18
VAL070	Seladon	Rht-D1a	-	15.63
VAL071	Elly	Rht-D1a	-	16.35
VAL072	Bockris	Rht-D1a	-	13.83
VAL073	Megas	Rht-D1a	-	17.78
VAL074	Fortis	-	-	9.93
VAL075	Galvano	Rht-D1a	-	7.93
VAL076	Gecko	-	Rht-D1b	12.78
VAL077	KWS Erasmus	-	Rht-D1b	12.97
VAL078	KWS Pius	-	Rht-D1b	10.03
VAL079	KWS Ozon	-	Rht-D1b	6.77
VAL080	Position	-	Rht-D1b	15.97
VAL081	Adler	-	Rht-D1b	13.03
VAL082	Fidelius	Rht-D1a	-	21.75
VAL083	Muszelka	-	Rht-D1b	6.98
VAL084	Banderola	-	Rht-D1b	7.42
VAL085	Ostroga	Rht-D1a	-	12.13
VAL086	Forkida	Rht-D1a	-	8.13
VAL087	Jantarka	Rht-D1a	-	12.92
VAL088	Kampana	-	Rht-D1b	9.38
VAL089	Bamberka	-	Rht-D1b	12.65
VAL090	Natula	Rht-D1a	-	12.45
VAL091	Kohelia	Rht-D1a	-	20.57
VAL092	Muskat	Rht-D1a	-	19
VAL093	Tarkus	-	Rht-D1b	3.03
VAL094	Torrild	-	Rht-D1b	13.73
VAL095	Ketchum	-	Rht-D1b	12.55
VAL096	Gallant	-	Rht-D1b	13.62
VAL097	Kingdom	-	Rht-D1b	12.35
VAL098	Amundsen	-	Rht-D1b	8.48
VAL099	Boregar	-	Rht-D1b	14.65
VAL100	Expert	Rht-D1a	-	8.53
VAL101	Phare	-	Rht-D1b	8.28
VAL102	Altamira	Rht-D1a	-	7.9
VAL103	Aramis	-	Rht-D1b	5.47
VAL104	Attitude	-	Rht-D1b	16.28
VAL105	Barok	-	Rht-D1b	14.55
VAL106	Galopain	-	Rht-D1b	14.55
VAL107	Goncourt	-	Rht-D1b	5.77
VAL108	Lord	-	Rht-D1b	13.35
VAL109	Sobbel	Rht-D1a	-	11.55
VAL110	Sorrial	-	Rht-D1b	5.85
VAL111	Swinggy	-	Rht-D1b	5.68
VAL112	Accroc	Rht-D1a	-	15.63
VAL113	Aprilio	-	Rht-D1b	7.95
VAL114	Athlon	Rht-D1a	-	20.31
VAL115	Azzerti	Rht-D1a	-	13.4
VAL116	Biancor	-	Rht-D1b	15.33
VAL117	Celestin	Rht-D1a	-	15.72
VAL118	Compil	-	Rht-D1b	13.35
VAL119	Farmeur	Rht-D1a	-	17.32
VAL120	Flaubert	-	-	10
VAL121	Illico	Rht-D1a	-	21.03
VAL122	Player	-	Rht-D1b	18.25
VAL123	Prevert	-	Rht-D1b	9.18
VAL124	Rimbaud	-	Rht-D1b	15.33
VAL125	Timing	-	Rht-D1b	10.4
VAL126	Dialog	-	Rht-D1b	15.58
VAL127	Exelcior	-	Rht-D1b	7.57
VAL128	Minotor	-	Rht-D1b	13.12
VAL129	Adagio	Rht-D1a	-	21.05
VAL130	Hekto	-	Rht-D1b	7.53
VAL131	Plainedor	-	Rht-D1b	16.67
VAL132	Scor	-	Rht-D1b	13.63
VAL133	Trapez	-	Rht-D1b	12.03
VAL134	Aligator	-	Rht-D1b	17.37
VAL135	Amador	-	Rht-D1b	17.87
VAL136	Nucleo	-	Rht-D1b	10.45
VAL137	Razzano	-	Rht-D1b	7.1
VAL138	Volontaire	-	Rht-D1b	10.22
VAL139	Sumo	Rht-D1a	-	22.18
VAL140	Oxebo	-	Rht-D1b	19.4
VAL141	Solehio	Rht-D1a	-	15.58
VAL142	Maxwell	-	Rht-D1b	9.15
VAL143	Forblanc	Rht-D1a	-	12.55
VAL144	Kalystar	-	Rht-D1b	17.65
VAL145	Aerobic	Rht-D1a	-	12.45
VAL146	Aristote	-	Rht-D1b	14.08
