# Supplementary material for: Genetic and physical mapping of anther extrusion in elite European winter wheat
Source: PLoS One. 2017 Nov 9;12(11):e0187744. doi: 10.1371/journal.pone.0187744 (PMC5679578; doi:10.1371/journal.pone.0187744)
Supplement: S2 Table — (XLSX) [file pone.0187744.s003.xlsx]

## Sheet: Table S2_LD-SNPs
S2 Table. List of LD-SNPs.
Column A records the most significant SNPs (MS-SNP) from individual chromosomes.
Column B records all the SNPs that are in LD (LD-SNPs; r^2 >0.20) with the MS-SNPs (from column A).
Columns C to F record the chormosome and centimorgan (cM) positions provided by different maps i.e., ITMI map, maps according to published data by Wang et al. 2014 and Allen et al. 2016 (designated as WA).
Column G recrods the LD (r^2) value between the MS-SNP (from coloumn A) and LD-SNPs (column B) at the cut off value of r^2 >0.20.
Columns H and I record the GWAS sets and the total number of varieties used in individual GWAS set (three set were used, i.e., full-set with both wild type and mutant Rht-D1 alleles, GWAS set with only wild type allele i.e., Rht-D1a, and GWAS set with only mutant allele i.e., Rht-D1b).
Columns J to O record the P-values, log10 transformed P-values for all the SNPs in LD, their allelic effect estimates, phenotypic variance imparted by the individual marker (R^2), the minor allele frequency (MAF) and the adjusted P-values based on false discovery rate (FDR).
Columns P to U record the corresponding sequence of all the LD-SNPs, the contig-IDs, names of genes, transcripts, direction and the annotated function of the genes.
The chromosomes bearing SNPs in LD are highlighted in different colours. The most significant markers (those having highest |log10(P)| value from individual chromosome) are highlighted in yellow colour.
MS_SNP	LD_SNP	Chr_ITMI	Pos_ITMI	Chr_WA	Pos_WA	LD_(r^2)	GWAS_set	nobs	P-value	|log10(P)|	maf	effect	%_R^2	FDR_Adjusted_P-values	Sequence	Contig_ID	Gene_ID	Direction	Transcript_ID	Annotation
AX_94914663	AX_94914663	1A	72.1	1A	74.89	1	full-set	514	6.31e-05	4.2	0.0798	-1.454	1.75	0.0894	GAGCTTGAGAAGGAGCTTGATGAGTATTATAAGCT[A/G]GACTATGAGGACACCATTGGAGATCTGAAGACACG	ta_contig_1AL_3886468	Traes_1AL_7FE24229E	forward	Traes_1AL_7FE24229E.2	calcium dependent protein kinase 1 LENGTH=610
AX_94914663	AX_94442121	1A	72.1	1A	74.89	0.993299	full-set	514	0.000144446	3.84	0.0788	-1.386	1.58	0.1633	GCTGGAATTGAAGGGGAAGCTGCCTGTAAGCTTGG[C/T]GCAGATGACTTGGAGGAAGATTTTGATCCAGAGGA	ta_contig_1AL_3886468	Traes_1AL_7FE24229E	forward	Traes_1AL_7FE24229E.2	calcium dependent protein kinase 1 LENGTH=610
AX_94914663	RAC875_rep_c112044_340	1A	72.1	1A	82.907	0.986615	full-set	514	0.000234526	3.63	0.0798	-1.30182	1.48	0.2749	CTCGGACATCATCAGCACCACCACCACCACCCAGTGAAGAGAAGAGAGCT[T/C]TCTACCTATTTTATTTAGTCGAGTTGTAGGGTCCTGTTGTGTTCTTGGAA	ta_contig_1AL_3943072	Traes_1AL_AAE6A473E	forward	Traes_1AL_AAE6A473E.1	60S ribosomal protein L30
AX_94914663	AX_95194633	1A	70.6	1A	74.89	0.947001	full-set	514	0.000153752	3.81	0.0798	-1.368	1.57	0.1633	CTCTGGAGCATTTGATGGGCCATTCAAATTCGCCC[C/T]GAAGGCGCTGATGAAGAGGCGCACATACCTTCTGG	ta_contig_1AL_3970750	Traes_1AL_17BBEACD1	forward	Traes_1AL_17BBEACD1.1	F-box family protein LENGTH=380
AX_94914663	TA003955_1138	1A	72.1	1A	82.907	0.665777	full-set	514	0.00167651	2.78	0.0574	-1.22022	1.08	0.6819	TCTGGCAGAGAAGATACCTAGCATaTTGGCCTGCATGTTGATcCACCACA[A/G]TAT	ta_contig_1AL_3898545	Traes_1AL_996BDEFEC	reverse	Traes_1AL_996BDEFEC.2	Histone-lysine N-methyltransferase, H3 lysine-9 specific
AX_94914663	Kukri_c30322_414	1A	72.1	1A	82.907	0.41928	full-set	514	0.00179038	2.75	0.1663	-0.866026	1.06	0.6994	AGCCTGAGGTGTTGTAGCTTGTCCCAGCCCGGTGGTTCAGAGTTTGTAGA[T/C]GAGTAGCAGCCCTAGGCGGCCCTTAGCATGTCCCAGATGATCTGTCTGTT	ta_contig_1AL_3943384	Traes_1AL_1FFBFB058	forward	Traes_1AL_1FFBFB058.1	ABSCISIC ACID-INSENSITIVE 5-like protein 2
AX_94914663	CAP12_c1906_217	1A	72.1	1A	82.907	0.418925	full-set	514	0.00129256	2.89	0.1663	-0.900507	1.13	0.606	TTTTCGTGGGTGTTAAATTGTCCGTGGCGCTGTTTGTTTGCCCATCATGG[T/C]TTTACTATGTCCGCTCTGTACTCTGTACYCGCCACTCCGACAGACTTGAT	ta_contig_1AL_3957637	Traes_1AL_6B64D0E80	forward	Traes_1AL_6B64D0E80.1	ADP-ribosylation factor 1 LENGTH=181
AX_94914663	wsnp_Ku_c21316_31053745	1A	72.1	1A	81.9711	0.361927	full-set	514	0.000303613	3.52	0.1916	-0.939396	1.43	0.3163	TCAGGTATTGAGATGCGGGCCTCCTCCGATGAACAAAGCCATGGCTGCAAACCTGGATGACCTTGGCTACACCAAGGAGATGCAGTTCCAGTTCTAGGTT[T/C]CGACGGTGGAAGCTTACCAAAATAACGGGTYGCATGACCATTCTTAGTATTTTTTCAGTTTGACATGGGCTGATTCTGATGCCATTTAGCTCGTGTAGAC	ta_contig_1AL_3980673	Traes_1AL_F7AEB9163	forward	Traes_1AL_F7AEB9163.1	NADH:cytochrome B5 reductase 1 LENGTH=281
AX_94914663	wsnp_Ku_c21316_31053776	1A	72.1	1A	81.9711	0.360776	full-set	514	0.000205357	3.69	0.1907	-0.964104	1.51	0.2654	AACAAAGCCATGGCTGCAAACCTGGATGACCTTGGCTACACCAAGGAGATGCAGTTCCAGTTCTAGGTTYCGACGGTGGAAGCTTACCAAAATAACGGGT[T/C]GCATGACCATTCTTAGTATTTTTTCAGTTTGACATGGGCTGATTCTGATGCCATTTAGCTCGTGTAGACACCTTCCACAGTCCATGAAGYGGCAGTTATA	ta_contig_1AL_3980673	Traes_1AL_F7AEB9163	forward	Traes_1AL_F7AEB9163.1	NADH:cytochrome B5 reductase 1 LENGTH=281
AX_94914663	wsnp_Ex_rep_c109742_92411838	1A	72.1	1A	81.5404	0.286973	full-set	514	0.000700539	3.15	0.2335	-0.839197	1.26	0.3864	CAAAGAAAGAGATGCAGACAGACTATATCTTGAAGAAGCAAACTGCAAGAGACAAGCGGTTGAACATTCCGGTTTTGAGCATCCAAGTTCTGGGAAGAAA[A/C]TTGATCTGAACACTCAAAACACTGATGATGGTGATCAAGGGTATAGGCATTTTGATTTAAATGGCTTCAGCTGGAGCTGAATTGTTAATGATATGCAATA	ta_contig_1AL_3962736	Traes_1AL_2CFFBD60E	forward	Traes_1AL_2CFFBD60E.2	myb-like transcription factor family protein LENGTH=344
AX_94914663	AX_94519887	1A	69.8	unm	unm	0.279294	full-set	514	0.0197213	1.71	0.0652	-0.992	0.59	0.9149	TACCTGAAATGCTGTTGAAATGCGGTTGGCGTCTA[A/T]GCTGAGTTTAACTAGCAAATGGAAATGCAAGTTTC	-	-	-	-	-
AX_94914663	Excalibur_c44668_382	1A	80.8	1A	89.7533	0.277818	full-set	514	0.00275205	2.56	0.0691	-1.11141	0.98	0.8682	GAAATGAGTGTAGGGTTTCCGTGTAAGATGATCACGAGGAGCAGAAGGAA[A/G]CAGAGGGCGGCACGCCTCGTCCCCATGATCGGACAGATCGGTAGCTGCGA	-	-	-	-	-
AX_94914663	tplb0046g22_1351	1A	66.7	1A	74.7297	0.273325	full-set	514	0.130392	0.88	0.0564	-0.684437	0.25	0.9996	CCGTAGTAGCTAGGAGTACTAGCTAGCTAGCTACGTGACAGTGTTCTTCT[A/G]TGAGTTAATTCCCAGATTAGGTCTGGAGTACCGTGTGCTCAGTTCAGTGT	-	-	-	-	-
AX_94914663	AX_94435378	1A	69.8	unm	unm	0.256263	full-set	514	0.0271416	1.57	0.0603	-0.969	0.53	0.9149	ACCAGAACATGTCTTGGAGAAGGCGCTTTCCATGG[C/T]TGAAACATCTCAAAAGAATTATCTTTACAAGTGTG	ta_contig_1AL_3902838	Traes_1AL_DB98BC65E	forward	Traes_1AL_DB98BC65E.2	Leukocyte receptor cluster member 8 homolog
AX_94914663	AX_95660621	1A	66.7	unm	unm	0.253855	full-set	514	0.11197	0.95	0.0554	-0.728	0.27	0.9965	CCATCGCTCCACGCCTCTCCCTGCAGCTCCAATTC[A/G]CCGGCGTAGCACATCCTCCTCATCTCCCGTTGTTC	-	-	-	-	-
AX_94914663	AX_94462123	1A	72.1	unm	unm	0.251274	full-set	514	0.0214125	1.67	0.2082	-0.61	0.57	0.9149	AATTAGCTGCCCCGCTTCCTTCTTCTCGTTAGTTT[C/T]CAGATCGCCTCAGCGGCACCCACCAGCAGTAGCTA	-	-	-	-	-
AX_94914663	Tdurum_contig32437_257	1A	72.1	1A	81.5112	0.248514	full-set	514	0.00560695	2.25	0.2354	-0.681202	0.84	0.9461	actcagtagcctccagagggtttcctccagttgctgaaagttagcggtgc[T/C]CGACACATCCTTGAAGGACGGCGCTCTGAAGACCATCTTGCCATTGTACG	ta_contig_1AL_3894556	Traes_1AL_A270BED6E	reverse	Traes_1AL_A270BED6E.2	Leucine-rich repeat protein kinase family protein LENGTH=971
AX_94914663	AX_94386020	1A	72.1	1A	74.89	0.242797	full-set	514	0.00410606	2.39	0.2335	-0.73	0.9	0.727	CCCGCAAACTGCGGCTGCGCCTATTCGTACAATGG[C/G]AAGATGGTCTTCAGAGCGCCGTCCTTCAAGGATGT	ta_contig_1AL_3894556	Traes_1AL_A270BED6E	forward	Traes_1AL_A270BED6E.2	Leucine-rich repeat protein kinase family protein LENGTH=971
AX_94914663	BS00022318_51	1A	66.7	unm	unm	0.241547	full-set	514	0.092524	1.03	0.0564	-0.751873	0.31	0.9996	CCGCTAGTCGGATCTCCATCGCTCCACGCCTCTCCCTGCAGCTCCAATTC[A/G]CCGGCGTAGCACATCCTCCTCATCTCCCGTTGTTCCAGCACCACTCCTCG	-	-	-	-	-
AX_94914663	RAC875_c31419_80	1A	69.8	1A	79.5908	0.204229	full-set	514	0.267751	0.57	0.0856	-0.394141	0.13	0.9996	CAGAGGTTCCCTAGCGAGTTTGAGCTGCGCGATCTCATCGGCAGCAGGCT[A/G]CCACCTTCTCCATTCGGGAAAAACATGGGAAACGTCTTGTCTTAGTCGAT	ta_contig_1AL_3894296	Traes_1AL_C4650CF30	forward	Traes_1AL_C4650CF30.3	SelT-like protein
AX_94914663	AX_94619058	unm	unm	1A	74.89	0.8816	full-set	514	0.000405068	3.39	0.07	-1.364	1.37	0.3067	TTTCCAAGTTCTGTGGCTTGTAAGGAGGTGGATCC[A/G]GCATATGCGCGCCAAAAGACGACAAGACCCCAAAG	-	-	-	-	-
AX_94914663	AX_95235178	unm	unm	1A	75.74	0.404878	full-set	514	0.24614	0.61	0.1654	-0.326	0.15	0.9965	AGGTTAATTTAGCTGTGTGCCAGTGCCAGAGAGCA[G/T]GCAGGCTAATTTATGTATGTGTTGTGTACAAGCCG	-	-	-	-	-
AX_94914663	Kukri_rep_c117029_125	unm	unm	1A	84.3255	0.373172	full-set	514	0.628771	0.2	0.1897	-0.128887	0.03	0.9996	CACAGTGGAACTCATCCAAGGATTGGTGTCGTCGATGACATGTCGTTCCA[T/C]CCCCTGAGTCAAGCAGCCACCATGGAGGATGCTGCACAGCTGGCTAAGCT	ta_contig_1AL_3939659	Traes_1AL_EAFF3FCA0	forward	Traes_1AL_EAFF3FCA0.1	Formimidoyltransferase-cyclodeaminase
AX_94914663	AX_94858618	unm	unm	1A	75.74	0.372637	full-set	514	0.658144	0.18	0.1868	-0.121	0.02	0.9965	CCAAGGATCGGCGTCGTCGATGACATGTCGTTCCA[C/T]CCCCTGAGTCAAGCAGCCACCATGGAGGATGCTGC	ta_contig_1AL_3939659	Traes_1AL_EAFF3FCA0	forward	Traes_1AL_EAFF3FCA0.1	Formimidoyltransferase-cyclodeaminase
AX_94914663	wsnp_Ra_c3270_6136601	unm	unm	1A	82.907	0.353774	full-set	514	0.61005	0.21	0.1984	-0.133884	0.03	0.9996	AATTTCGTGCCGACACTCTTGTAATCATGCATGYCTGCACTTCCATGTATGCTGCTGTTTAAACTGTGGCACCAACTTGGACTCCGGACCGACCAATTCC[A/G]AAATTTTGTATATACTTAGTTATATCTGCACTAGAGGTGGTTCTCTGGAAACTTCGCCGCAGTAATTGGCGCATAACAGGTCTCATCACTGAATGAGAAC	ta_contig_1AL_3919966	Traes_1AL_A7100841D	forward	Traes_1AL_A7100841D.2	Formimidoyltransferase-cyclodeaminase
AX_94914663	wsnp_Ra_c3270_6136110	unm	unm	1A	82.907	0.350517	full-set	514	0.606417	0.22	0.1994	-0.134993	0.03	0.9996	CACCGGCAAGAGCGTCAGTGCAGTCCGGCGTGAGCTCGGCTACTTCCGGCCAAACCACAAGGGTGTCCAATGGGCAGGCCCGGTGCTCCCTGACACTCTA[T/C]CGATGAAGCCGGATGTGGGCCCAGTACACGTTCCTCATGAAAGAGGCGCCACCATGGTCGGAGCTCAACCTTTGGTCGAGAGCTACAATGTGCCGATATT	ta_contig_1AL_3919966	Traes_1AL_A7100841D	forward	Traes_1AL_A7100841D.2	Formimidoyltransferase-cyclodeaminase
AX_94914663	AX_94521226	unm	unm	1A	75.74	0.347475	full-set	514	0.618254	0.21	0.1926	-0.134	0.03	0.9965	CATCTGATCTCTGCCACCATGAGCGGAGTGACCTG[C/T]TGCCTGAGGTTCCCCGGCCAGCTGAACTCCGACCT	ta_contig_1AL_2005105	Traes_1AL_E8C262A2A	forward	Traes_1AL_E8C262A2A.2	tubulin beta chain 2 LENGTH=450
AX_94914663	IACX5960	unm	unm	1A	82.907	0.340899	full-set	514	0.442264	0.35	0.1946	-0.202432	0.06	0.9996	CACTCCCAGCTTTGGAGATTTGAACCATCTGATCTCTGCCACCATGAGCGGAGTGACCTG[T/C]TGCCTGAGGTTCCCCGGCCAGCTGAACTCCGACCTCCGGAAGCTGGCGGTGAACCTGAT	ta_contig_1AL_2005105	Traes_1AL_E8C262A2A	forward	Traes_1AL_E8C262A2A.2	tubulin beta chain 2 LENGTH=450
AX_94914663	RAC875_c43643_176	unm	unm	1A	78.3342	0.280158	full-set	514	0.0346209	1.46	0.0613	-0.910635	0.48	0.9919	TCAAGGTTGTCTACTTTTTGCCTGCATAGCTGCTATGCCTTTGTTATGTT[A/G]TGTTGGATTCGGTTAATTATGAGATGCACTTTTGAATTTCGGGTCTTGCC	-	-	-	-	-
AX_94914663	AX_94890423	unm	unm	unm	unm	0.274098	full-set	514	0.035037	1.46	0.0632	-0.9	0.48	0.9149	TCGCCGGACAGCAGCGGGAGGCCCTCCGATCCTTC[A/G]AACTCGCAGCAAGGGCAAAGCAGCAGCATGTCACA	ta_contig_1AL_3840877	Traes_1AL_D36224AD9	forward	Traes_1AL_D36224AD9.1	Homeobox protein BEL1 homolog
AX_94914663	BobWhite_rep_c63819_182	unm	unm	1A	74.7847	0.272485	full-set	514	0.0419271	1.38	0.0623	-0.869955	0.45	0.9919	ACATTGACCAACTCCATGCCACAATACAATCGAGAGTTCATAATAGGCAG[T/C]ACCCCAAGTGTCTCGGAGAGACAAGACCAACATCACCATTCGACCAACGC	ta_contig_1AL_3916443	Traes_1AL_BFC1FF7AE	reverse	Traes_1AL_BFC1FF7AE.1	ubiquitin-conjugating enzyme 13 LENGTH=166
AX_94914663	AX_94507420	unm	unm	unm	unm	0.272485	full-set	514	0.038366	1.42	0.0623	-0.9	0.46	0.9149	GTAGTAGTAGTGGTTCGTTGGAGTCGTTTGATCTG[A/G]AAGACATGATGGATGATGATGTTTGCTTGTTGGTT	-	-	-	-	-
AX_94914663	Kukri_c10239_2186	unm	unm	1A	77.7836	0.25091	full-set	514	0.0376908	1.42	0.0778	-0.768462	0.47	0.9919	GAAGAAGATGAGAGCTAGCAGGAGCTTGCTGGCTACGGTTTGGCGGCTGC[T/G]ATCTGTTGTTTTTCTGAACTCGGTTGGTTGCTGTGTGAGGTGGTTCGGAC	ta_contig_1AL_3899356	Traes_1AL_9486BAD8C	forward	Traes_1AL_9486BAD8C.2	Ankyrin-3 n=1 Tax=Aegilops tauschii RepID=R7WCY3_AEGTA
AX_94914663	AX_94824939	unm	unm	1A	74.89	0.246759	full-set	514	0.0170229	1.77	0.2296	-0.604	0.62	0.9149	CGCACCTTCATCGAGGTCGTCTTCGAGAACCCCGA[A/G]AAGAGCATGGAGTCCGTCCACATCGACGGCTACGC	ta_contig_1AL_3911870	Traes_1AL_126D96CD7	forward	Traes_1AL_126D96CD7.1	L-ascorbate oxidase homolog
AX_94914663	AX_94773962	unm	unm	1A	74.89	0.23852	full-set	514	0.012371	1.91	0.2461	-0.618	0.68	0.891	TCCTGGCGCTGAATTCAAACAAGTTGACGGGCACA[A/G]TACCGCCTCAGCTTGGCCTACTCTCAAAACTCTTC	ta_contig_1AL_3894556	Traes_1AL_A270BED6E	forward	Traes_1AL_A270BED6E.2	Leucine-rich repeat protein kinase family protein LENGTH=971
AX_94914663	BS00087601_51	unm	unm	1A	74.7847	0.204229	full-set	514	0.212333	0.67	0.0856	-0.4415	0.17	0.9996	CCTGTTGTTCTTCAGCACGATGAAGCTGCTGGTCGAGGTTCATGCTCTGA[A/G]CTTGTATTGGCGTCGCCAGACGTTTTTGACGGATCCTGTATTTCTCATGA	ta_contig_1AL_3884150	Traes_1AL_968B97E50	forward	Traes_1AL_968B97E50.1	ATP-dependent zinc metalloprotease FtsH
AX_94914663	AX_94943789	unm	unm	unm	unm	0.202474	full-set	514	0.286489	0.54	0.0866	-0.375	0.12	0.9965	CACGATGAAGCTGCTGGTCGAGGTTCATGCTCTGA[A/G]CTTGTATTGGCGTCGCCAGACGTTTTTGACGGATC	ta_contig_1AL_3884150	Traes_1AL_968B97E50	forward	Traes_1AL_968B97E50.1	ATP-dependent zinc metalloprotease FtsH
RAC875_c12348_720	RAC875_c12348_720	1A	97.1	1A	107.663	1	Rht-D1b	294	0.000663028	3.18	0.0918367	1.33	2.63599	0.740952	TCGATGGTGCCCGTTTGGTAGTCCTACTTGTTTTGCCGGGAAATTTTGAT[A/G]TACTAGGTATTTGTGCGCGCTACATTCATTGTTTCAAAATGCATATCTGC	ta_contig_1AL_3934336	Traes_1AL_0D04C9A2A	forward	Traes_1AL_0D04C9A2A.2	nucleosome assembly protein 1;3 LENGTH=374
RAC875_c12348_720	Excalibur_c97157_65	unm	unm	1A	105.742	0.212804	Rht-D1b	294	0.440615	0.36	0.120748	0.31	0.132716	0.968565	ACTTGGAGGACACAGAGTTCTTCATCCGCTGGGATGGGCACTGGGACATT[T/C]TCCTTGATGAAGACCTCGAGACCGCACGCAATGCCATCGATGCAGAGCTC	-	-	-	-	-
RAC875_c12348_720	GENE_0069_468	unm	unm	1A	105.742	0.226787	Rht-D1b	294	0.451908	0.34	0.119048	0.3	0.126278	0.968565	TACCTTACGGTTACCGCACGTCTCAACAACTACCGAGCAATTTGGCCTAC[A/G]GGCAGGCACAGCACATGGCTCACCTGTTCATCTCATGATTTACCTCATTT	-	-	-	-	-
RAC875_c12348_720	Excalibur_c97157_137	unm	unm	1A	105.742	0.21989	Rht-D1b	294	0.451908	0.34	0.119048	0.3	0.126278	0.968565	CCGCACGCAATGCCATCGATGCAGAGCTCGGTGTGGTTGACAGTGAGAAG[T/C]GAGGAGGTTTGTGAAGGTTCTATCTTGTGCTTCCACCTTTTTTTCTCCAT	-	-	-	-	-
RAC875_c12348_720	AX_94444426	unm	unm	1A	85.21	0.211523	Rht-D1b	294	0.527546	0.28	0.117347	0.257536	0.0888044	0.980208	ACAAGAACCAGTCAAGAGCCACATCGGCTTCTTTC[C/T]TTCGGCGTCTGTCTCCGGTAGGCTGATTAAACCCA	-	-	-	-	-
AX_94426392	AX_94426392	1B	56.4	1B	38.86	1	full-set	514	5.66e-05	4.25	0.3045	-1.006	1.78	0.0894	ATCCGGAAAAACCAATCTGTGATGCTGATCTCAGT[A/G]CCTTTAGTCACCAAGTCCAATAGAATGTCCTGGTT	ta_contig_1BL_3916187	Traes_1BL_8F3BBD25E	reverse	Traes_1BL_8F3BBD25E.1	Serine/threonine-protein kinase tel1
AX_94426392	AX_95025932	1B	56.4	1B	38.86	0.990755	full-set	514	5.79e-05	4.24	0.3045	-1.001	1.77	0.0894	GAAAATCTGCAGAACCCAGTGAAGGGTATGCTAAT[A/G]ATAGTATTTCCTGCGATAAGTTGGATGCTGATTCA	ta_contig_1BL_3912022	Traes_1BL_DBC65131C	forward	Traes_1BL_DBC65131C.1	Ubiquitin carboxyl-terminal hydrolase 25
AX_94426392	wsnp_Ex_c15611_23929128	1B	56.4	1B	84.4331	0.527307	full-set	514	9.1e-05	4.04	0.1877	-1.27926	1.68	0.2654	TGAGACTCATGTTAATGAAGTAGAACAGTAGGTTTCAGGAGATAGGTTGTCTATCCATGTTGTGCCCAGGATTATGCTGGCATGAATCTATCTTTACCTG[T/G]GGTTTCATATGTCAACATTAACATTTACCTGCTTCACCTTCTGAGAATTGCATAATGTCAACATGGCTGATACTTCTACTTTACCAAACAATTAAACATC	ta_contig_1BL_3858550	Traes_1BL_B4400C4B7	forward	Traes_1BL_B4400C4B7.1	FAR1-related sequence 5 LENGTH=788
AX_94426392	wsnp_Ex_c5101_9053178	1B	56.4	1B	84.4331	0.525143	full-set	514	0.000129975	3.89	0.1916	-1.23868	1.61	0.2654	AGTTCACTAGGGATGGTATACCGTGCTGCCACATATTCAGACTTTTCACACAGTTTGGGGTCAATGAAATACCAGGGCAATACATAGTGCCCAGGTGGAC[T/C]GCCAAATTTAAAGAAGAGCAGATGAAACAGTACAGGGAGAAATGCTTGGACAGCCCTGGCATAGACCAATCAGAAAATACCATGAGGTATGCAATGCTGC	ta_contig_1BL_3858550	Traes_1BL_B4400C4B7	forward	Traes_1BL_B4400C4B7.1	FAR1-related sequence 5 LENGTH=788
AX_94426392	wsnp_Ex_c7585_12957020	1B	56.4	1B	84.4331	0.507088	full-set	514	0.000197285	3.7	0.2014	-1.17487	1.52	0.2654	TAATCATCAAATCAGTACTGGACAGAGCAACTGAGCTACTGGCCGATCCCCATTCTGCAGCCAACTACAGCAGGTCAACCCGTTCGCTTTGGCAGGCGTC[A/G]TTCGATGCCTTCTTTGGGCTTCTGACAAAATACTGCGACAGCAAGTATGGGAGCATTCTGCAGAGGTTCAGCATGCAGGGATCCAACTCAATGGCTGGAC	ta_contig_1BL_3796082	Traes_1BL_7CD8883D4	forward	Traes_1BL_7CD8883D4.2	UPI0002B41831 related cluster n=2 Tax=unknown RepID=UPI0002B41831
AX_94426392	wsnp_Ex_c5101_9052671	1B	56.4	1B	84.4331	0.528534	full-set	514	0.000260039	3.58	0.1907	-1.18296	1.46	0.2868	TGCGCTGATTGAGAGATACAGTGCAAGTGAAAATGAGTACCTGCAACTCCTGTGGGAAAACAAGGAAAGAGTGGGTGCCTGTTTATTTCAGAGAAGATTT[A/C]TATCCATTTGTGGAAACGACTGGATGTTGCGAGGGGGCAAACTCATTATTCAAGGACTATGTGCTTCCTAAGGACAGAATAGAGAAGTTCCTTGAAAGAT	ta_contig_1BL_3858550	Traes_1BL_B4400C4B7	forward	Traes_1BL_B4400C4B7.1	FAR1-related sequence 5 LENGTH=788
AX_94426392	BS00086083_51	1B	56.4	1B	84.4331	0.990751	full-set	514	0.000450717	3.35	0.3025	-0.928912	1.35	0.3373	ACGGATGCGGACCTGGAAAATCTGCAGAACCCAGTGAAGGGTATGCTAAT[A/G]ATAGTATTTCCTGCGATAAGTTGGATGCTGATTCACAAAGAATGTTGCAA	ta_contig_1BL_3912022	Traes_1BL_DBC65131C	forward	Traes_1BL_DBC65131C.1	Ubiquitin carboxyl-terminal hydrolase 25
AX_94426392	Kukri_c13043_1084	1B	56.4	1B	85.3553	0.990751	full-set	514	0.000450717	3.35	0.3025	-0.928912	1.35	0.3373	CTGGCTTTCTCAAAATGGGGTGCGGTTTGCCATTTGATGCAACCTTCTCT[A/G]TTCCTGTATTCTTCAAGTGGATCGGCTTGAACTGTAGACCTGGTGCAATC	ta_contig_1BL_3912022	Traes_1BL_DBC65131C	reverse	Traes_1BL_DBC65131C.1	Ubiquitin carboxyl-terminal hydrolase 25
AX_94426392	Kukri_c9133_534	1B	56.4	1B	85.3553	0.990751	full-set	514	0.000450717	3.35	0.3025	-0.928912	1.35	0.3373	TGACTCTCCTAACTAAGATTCGTCCTGGTTGCTGATGTCCATCAACAGTT[A/G]ACAACAGGCTTTTATTGATTCAGACAATAGCAACTTCACGGGAGCGCCAG	ta_contig_1BL_3858550	Traes_1BL_B4400C4B7	reverse	Traes_1BL_B4400C4B7.1	FAR1-related sequence 5 LENGTH=788
AX_94426392	TA004824_0802	1B	56.4	1B	85.3553	0.990751	full-set	514	0.000450717	3.35	0.3025	-0.928912	1.35	0.3373	GCATTGTCAACTggGAAGcTTTTCTTTATGAcaTAACTTATGGGGAATCT[A/G]	-	-	-	-	-
AX_94426392	wsnp_Ex_c15611_23928961	1B	56.4	1B	84.4331	0.990751	full-set	514	0.000450717	3.35	0.3025	-0.928912	1.35	0.3373	TGTATGCGGGCTCTGAGAATTGTCGCTTTGGCAGCAGCAGCGGCTGGGCACTGGCGCTCCCGTGAAGTTGCTATTGTCTGAATCAATAAAAGCCTGTTGT[T/C]AACTGTTGATGGACATCAGCAACCAGGACGAATCTTAGTTAGGAGAGTCAGTTAAATCGTTGTCATTGAGACTCATGTTAATGAAGTAGAACAGTAGGTT	ta_contig_1BL_3858550	Traes_1BL_B4400C4B7	forward	Traes_1BL_B4400C4B7.1	FAR1-related sequence 5 LENGTH=788
AX_94426392	Kukri_c13043_832	1B	56.4	1B	85.3553	0.976949	full-set	514	0.000601028	3.22	0.3084	-0.904325	1.29	0.3719	ATGTTGAGGTAACAACACTAGATGGCTGTTCAGGGGGTTTTTCAGCACAC[A/G]TGGCCTTGGCACCACTGGTCTCTTGGAGGCCAACAAAATGAACTGGATGT	ta_contig_1BL_3912022	Traes_1BL_DBC65131C	reverse	Traes_1BL_DBC65131C.1	Ubiquitin carboxyl-terminal hydrolase 25
AX_94426392	wsnp_Ex_c24318_33561600	1B	56.4	1B	84.4331	0.988457	full-set	514	0.000793608	3.1	0.3035	-0.889587	1.23	0.4252	ATGACCTGACTCATCGAATGAACCACCAAGCTGTATATCTTCCTCGTCATCTTTCTCTGCTATGTGATCTAATATATCCTGAAATTTACCCTGCTTTTTC[T/C]GTGGAGTAGAACGCAGCTCAGGAGAGCAAGGCCTCTGGGACCATTCAAAGATTTCACTATCAAAGGCATCTGGAACCACAGCTTTGCTATTTGGAGTCGT	-	-	-	-	-
AX_94426392	Kukri_c9133_2211	1B	56.4	1B	85.3553	0.988424	full-set	514	0.000935304	3.03	0.3035	-0.87325	1.2	0.474	ACTACTTTGTTGCAGAGCTCTTAAAAACGATTTTTCTTCAGCTGACATGT[A/G]TTTGCAGCTAAGGAAGAATTTTGTGAGTGACGGGCTTGGACATAACGGAT	ta_contig_1BL_3858550	Traes_1BL_B4400C4B7	reverse	Traes_1BL_B4400C4B7.1	FAR1-related sequence 5 LENGTH=788
AX_94426392	RAC875_c45678_1083	1B	54.9	1B	83.613	0.220552	full-set	514	0.113398	0.95	0.4767	-0.34601	0.27	0.9996	GCTGAGCTACCACTCATTGTTATAGGTGCAAGTTCCATCTCTTCGGTGTT[A/G]TCAAACTCCTTCTTTCGTCTCCGAAATACATGATTCTGTGGTAGMCATCG	-	-	-	-	-
AX_94426392	Kukri_c25961_108	1B	57.2	1B	86.7466	0.207519	full-set	514	0.125315	0.9	0.0982	-0.595861	0.25	0.9996	CCATTGTTTCGTCGTGAAGTAGGCCTTTACGCACCGTTGTCTCCCACGTC[A/G]GCAACAAGATTGAACGGAGAACTACTGAGGCATGTCGAAGAGGATGTGAG	ta_contig_1BL_3797997	Traes_1BL_D4840E036	forward	Traes_1BL_D4840E036.1	Magnesium transporter NIPA2
AX_94426392	wsnp_BG274294B_Ta_2_3	1B	48.4	1B	77.3935	0.235121	full-set	514	0.246926	0.61	0.3084	0.281704	0.15	0.9996	ATGAAACCATGTTAGCAAATATGCAACTTGTTTTCCCCGGAGGCCAAGGGCCAGCATAAA[T/C]ACACAAAGTACAGGTGGAAACATATAGAAAACCCTTTATAACAATGACAAATATCACAAG	ta_contig_1BL_3812432	Traes_1BL_4FE03D7B0	reverse	Traes_1BL_4FE03D7B0.1	Endoplasmic reticulum-Golgi intermediate compartment protein 3
AX_94426392	AX_94999132	1B	58	1B	38.86	0.288083	full-set	514	0.272637	0.56	0.1702	-0.323	0.13	0.9965	GTAGCATCCAACAAAGGCAGCACTCACGTGGAAAA[C/T]CATAGCACCAAGGAGAATCCTAATGAATGCAAAAG	ta_contig_1BL_3917032	Traes_1BL_469FA45C6	forward	Traes_1BL_469FA45C6.2	Homeobox protein HOX1A
AX_94426392	AX_94381448	1B	58	1B	38.86	0.29026	full-set	514	0.301837	0.52	0.1693	-0.305	0.12	0.9965	AGAGGTCTCGCAGCAAACGGAACGGGGAGGAGACT[A/T]TGACACTCTGTGACTGTGAGTGATCCCGAGGAGAG	-	Traes_1BL_3071A7152	forward	-	-
AX_94426392	Excalibur_c9149_1326	1B	56.4	1B	84.4331	0.410226	full-set	514	0.333351	0.48	0.4893	0.228636	0.1	0.9996	ATGGAGGCCAACTCATCAGCATTTTCAGCTGATTCTACTGCTATGAATGG[T/C]ATTCACAGCAAAATAAACAATTTGCCAGACAGCAGAAATCACGTGTCACC	ta_contig_1BL_3901259	Traes_1BL_8012EBC5A	forward	Traes_1BL_8012EBC5A.2	Ubiquitin carboxyl-terminal hydrolase 12
AX_94426392	TA004264_0825	1B	58	1B	88.5017	0.29026	full-set	514	0.361682	0.44	0.1693	-0.268695	0.09	0.9996	TCATTCAgAGCATCaCTTTTGCATtCATTAGGATTCTCCTTGGTGCTATG[A/G]TTT	ta_contig_1BL_3917032	Traes_1BL_469FA45C6	reverse	Traes_1BL_469FA45C6.2	Homeobox protein HOX1A
AX_94426392	Excalibur_c27915_560	1B	58	1B	90.2568	0.288346	full-set	514	0.383685	0.42	0.1683	-0.257372	0.08	0.9996	CAAACTCCAACAGAAAAAGCCGCAAAGAAGCCACCTAGCGACTCTGTGGA[T/C]ACTCTAGTAAAACCAGCTGCTAAAAGAATAAAGAGGGATAGACCCACAAA	ta_contig_1BL_3917032	Traes_1BL_469FA45C6	forward	Traes_1BL_469FA45C6.2	Homeobox protein HOX1A
AX_94426392	AX_95253616	1B	46.8	1B	26.22	0.37125	full-set	514	0.431191	0.37	0.2325	-0.217	0.07	0.9965	CCGGACGGCGACAATTCTCTCTGCACCCTCAATGG[C/T]GGTCGTCCGGTGTATGGAAACGGCACGGTCACGTT	-	-	-	-	-
AX_94426392	Excalibur_c9149_1789	1B	56.4	1B	84.4331	0.403246	full-set	514	0.470316	0.33	0.4796	0.1707	0.06	0.9996	ATGGAACAGCCAATAAGGAGGTCCCTCTGGCCAATGGTGTGCCAGAAGAA[T/G]CTGTTTCAGGCATGCCAGCCACCACGAGTACTGAAGCTGTGCCTGTTAAG	ta_contig_1BL_3901259	Traes_1BL_8012EBC5A	forward	Traes_1BL_8012EBC5A.2	Ubiquitin carboxyl-terminal hydrolase 12
AX_94426392	Tdurum_contig30517_174	1B	56.4	1B	84.4331	0.400092	full-set	514	0.493897	0.31	0.4757	0.160522	0.05	0.9996	ataaagctattccagtcactccaaaatctccactgactgataaagctact[T/G]CAGTTCCTCCGAAATCTCCACCAGCTGCTAAAGCTGCTGTGGTTCCTCTG	ta_contig_1BL_3901259	Traes_1BL_8012EBC5A	forward	Traes_1BL_8012EBC5A.2	Ubiquitin carboxyl-terminal hydrolase 12
AX_94426392	AX_95085043	1B	56.4	1B	38.86	0.408072	full-set	514	0.51761	0.29	0.4854	0.149	0.05	0.9965	GGGATGATATATGCCTGTATACAGTCAGTCTTACA[C/G]TCGAAGGAAATAATGCTTGTTGTAACAGATGCTTG	ta_contig_1BL_3901259	Traes_1BL_8012EBC5A	forward	Traes_1BL_8012EBC5A.2	Ubiquitin carboxyl-terminal hydrolase 12
AX_94426392	Excalibur_c8613_1266	1B	48.4	1B	78.1211	0.379625	full-set	514	0.611188	0.21	0.2335	-0.143845	0.03	0.9996	atactcgggaaagtaatatcaaaatttactcttagcctttctcctcttga[T/C]GTGTCTACCACCAACTTAGTCTCGGTTGCTGAATAATAATACGACCTGGT	ta_contig_1BL_3812432	Traes_1BL_4FE03D7B0	reverse	Traes_1BL_4FE03D7B0.1	Endoplasmic reticulum-Golgi intermediate compartment protein 3
AX_94426392	GENE_0480_265	1B	48.4	1B	78.1211	0.36908	full-set	514	0.683852	0.17	0.2315	-0.115897	0.02	0.9996	AAACTGTTTAGTACAGAAAGTGTCCTTATATTTGTATTCTGTTGCGTTCT[A/G]TATAAAACTGTGTTGAGTTTTTAGTCGAGGTCTCCACGTAGTGCGCCTTA	ta_contig_1BL_3812432	Traes_1BL_4FE03D7B0	forward	Traes_1BL_4FE03D7B0.1	Endoplasmic reticulum-Golgi intermediate compartment protein 3
AX_94426392	IACX3595	1B	48.4	1B	76.8861	0.301427	full-set	514	0.691755	0.16	0.2179	-0.113865	0.02	0.9996	GGTCGATGCTGCTGTCGCTGCTGCTGTTCGCGGTGACGCTGTCGCTGCTGGAGATGTACC[A/G]GGGCTGGTTCGCCGCGTCCGAGCTCAAGACCATCGCCGGCGGATTCGTCAGCTCCCTCC	-	-	-	-	-
AX_94426392	BS00038643_51	1B	48.4	1B	78.1211	0.362498	full-set	514	0.715481	0.15	0.2354	-0.102025	0.01	0.9996	GACACGGTTCAAGTATAGGCAAGTTCAGCCAAACAGTTTTGGCCTGGAGA[T/C]GTATGAGATACTGCAATCAGATGACAGGGATCTGAACCAATATGTATCCA	ta_contig_1BL_3917696	Traes_1BL_1837085FF	forward	Traes_1BL_1837085FF.6	Protein KRI1 homolog
AX_94426392	wsnp_Ku_c4175_7603236	unm	unm	1B	84.4331	0.410274	full-set	514	0.000156935	3.8	0.1566	-1.28663	1.57	0.2654	CGGCCCGTGCGATACTCCGCGTCAAACAGAAGCTGGACGGTTATGAGGACGGCGAGATGAGGAGCGTAGAGGGGCAGGTCCAGCAGCTCATACAGGACGC[T/G]GTAGACACTGATCGGTTATGCCAGATGTTCCCAGGGTGGGCACCTTGGCTGTGAAGCACCCATGAGAAAGAACATAGATGGGAGATTCCGAACCCGCGGT	ta_contig_1BL_3916187	Traes_1BL_8F3BBD25E	forward	Traes_1BL_8F3BBD25E.1	Serine/threonine-protein kinase tel1
AX_94426392	wsnp_Ex_c9577_15857679	unm	unm	1B	84.4331	0.410796	full-set	514	0.000212335	3.67	0.1556	-1.26749	1.5	0.2654	ACCTTGACGGCAATGACTATTATCGGCGCAGGCAGGCTGATGATGCCCAGGCTCTGGCCTTTGCCTCTGGTGGTGTAGCCGCTAGCAGTGCCTGGATAAT[T/C]GACTCCGTTGCGGCTTGCAAGCTGCAACCTCTGTGACTGAGGTCAAAGAAGGCTTCTCATGTCAGTGGGCTTAGTAGTAAAGAGGAAAAATCCAGGGTGG	-	-	-	-	-
AX_94426392	wsnp_Ex_c24318_33562395	unm	unm	1B	84.4331	0.410796	full-set	514	0.000212335	3.67	0.1556	-1.26749	1.5	0.2654	CCTTACACACAGGGCAGGTGGAGGAGGACTTCATCGACTCCGTGAGGCAATGGTTGCAGAAGATGTGGTTGCAGGTGACGGACACCGCCGATCTGAGCAG[A/G]CTCAGGCAGATGGGGCACTTGAGCTCCCGTCCCATCCTCTCGAGGCTGCCCATGTCCGCCATTCCGATCGCTGGGTCTCCGGAGTCTCTGCGGGTGCGGG	-	-	-	-	-
AX_94426392	Kukri_c13043_1293	unm	unm	1B	84.4331	0.410796	full-set	514	0.000212335	3.67	0.1556	-1.26749	1.5	0.2654	TTCCCATTGGTGTTGGAAGATTTAACTGCACTAGAAGAGTAACCATTTGT[A/G]CTATTTTTTTGAGTTTTGGAACTCAGTATATAGAATAGGATATAGACCTT	ta_contig_1BL_3912022	Traes_1BL_DBC65131C	reverse	Traes_1BL_DBC65131C.1	Ubiquitin carboxyl-terminal hydrolase 25
AX_94426392	IAAV3802	unm	unm	1B	84.4331	0.410796	full-set	514	0.000212335	3.67	0.1556	-1.26749	1.5	0.2654	GGATATCGTCGACCCACGCGTCCGGACTGAGAAGGTCCATATCCTATTCTATATACTGAGTTCCAAAACTCAAAAAAATAG[T/C]ACAAATGGTTACTCTTCTAGTGCAGTTAAATCTTCCAACACCAATGGGAATGGCATATCAAGTGCCGCATGTAGTGAGCCTCTGAAGATACCATTAGTGA	ta_contig_1BL_3912022	Traes_1BL_DBC65131C	forward	Traes_1BL_DBC65131C.1	Ubiquitin carboxyl-terminal hydrolase 25
AX_94426392	Ex_c11930_509	unm	unm	1B	84.4331	0.410796	full-set	514	0.000212335	3.67	0.1556	-1.26749	1.5	0.2654	TATTGTATTTTCTTTATAACTCACTAACCACAATGCACGCCACAAAGATA[T/C]GAATATCTTTTGACCATGGTGTCTGATGCACAACAAATATTGATGTGTGG	-	-	-	-	-
AX_94426392	Ku_c956_1797	unm	unm	1B	84.4331	0.990751	full-set	514	0.000450717	3.35	0.3025	-0.928912	1.35	0.3373	TACGTGCAGCTTGTTCACCAATGGATGCATCAGTTAAGAACAAATGTGCA[A/G]AAGGTATCAAACAAACAGATTGTTCAGGAATGAAAAACTTTGGAAAGCTC	-	-	-	-	-
AX_94426392	wsnp_Ku_c13043_20902807	unm	unm	1B	84.4331	0.830308	full-set	514	0.00118765	2.93	0.2685	-0.86049	1.15	0.5861	CACTTATTAGCTGCTTCCTGATTGCCTCACTATCTTGAGACGTGCCTGTGTTCTGTATACACTGCCTCTTTGCAGAACGCATAAAACTACATACATCATC[T/C]GCCCAACCAGAGGACCGAAGCTCAGAAGATGCTGATTCAGCAAGCATTTCCTTAAACTTTCCTTCTTCAAGATGATGCTTCAAGTCCTTGGCTGAAGCCA	ta_contig_1BL_3912022	Traes_1BL_DBC65131C	reverse	Traes_1BL_DBC65131C.1	Ubiquitin carboxyl-terminal hydrolase 25
AX_94426392	IAAV2757	unm	unm	1B	84.4331	0.333816	full-set	514	0.00383741	2.42	0.1381	-1.05458	0.91	0.9461	ATCAGAAAGCCATAGGGATTCAGCGATCCAGTCATGAGGTCGAGTTTAGAAATAGAGAAACAGGGGAAGGCTGTAGTAAGAAGTGCAGAGCAGATTCTGA[T/G]ACCATACTGGGATTTTTCTGGACCGACTGTCCCACTTGTGATGTCATAATTATAAAAACAAGTGGGTTAGATCTGCTTGTCTATGAGCCTCAGTCAAATG	ta_contig_1BL_3828773	Traes_1BL_B510CA877	forward	Traes_1BL_B510CA877.1	UPI0001983E8D related cluster n=1 Tax=unknown RepID=UPI0001983E8D
AX_94426392	Excalibur_c51898_470	unm	unm	1B	84.4331	0.333816	full-set	514	0.00383741	2.42	0.1381	-1.05458	0.91	0.9461	gctctatttttatttgcacgggataaaggaggtggatctatgccgccatt[A/G]GGTAAGCCAAGGACACAATGCACAGCATGGGGTGTAATCTTAAGACCACC	-	-	-	-	-
AX_94426392	wsnp_Ku_c17017_26019611	unm	unm	1B	85.3553	0.304469	full-set	514	0.00481143	2.32	0.1469	-0.989175	0.87	0.9461	CGATGCTTTCTTTTTAGTGAATTTGTTAAAACAAAATCCATCCCCTGTCTCCAAAATAGTATGGTGTTTGATGTTAGCAGTGATGCCTGTTTGGTTCGCC[T/G]TATGTTGGTTTGACAGTCTCGGCGATGGGTCCCCGGCTATTACTGGCTACAGCATAAGTGTATACTGTTACCAGCTCTGACGAGCATGTGTATTACAATT	ta_contig_1BL_3881071	Traes_1BL_8331B9643	forward	Traes_1BL_8331B9643.1	Protein kinase family protein LENGTH=562
AX_94426392	AX_94981461	unm	unm	1B	38.86	0.601452	full-set	514	0.0277768	1.56	0.4202	-0.522	0.52	0.9149	CTCACCTGGAGGGACGACGTCAAGGTGCCCTGCGG[A/C]AAGCTGGTGCCGTCGGGGAACGAGGACGGCCCGCT	ta_contig_1BL_3876816	Traes_1BL_7C9EC3E70	forward	Traes_1BL_7C9EC3E70.1	Poly [ADP-ribose] polymerase 3
AX_94426392	AX_94449276	unm	unm	unm	unm	0.236054	full-set	514	0.0275583	1.56	0.106	-0.856	0.53	0.9149	TCTACGGAAATATATGTGGGCCTTTTGTTTCCCTC[C/T]TCAAGCGGCTCTGGCATCCATCGCTCATGATGACC	-	-	-	-	-
AX_94426392	BobWhite_c43917_288	unm	unm	1B	84.4331	0.603957	full-set	514	0.068574	1.16	0.4134	-0.462825	0.36	0.9919	CTACAGTTTCTTTCTCCGATATTGATGAGAAGGATGACATGGGTGATGAT[A/G]GCGATTTGAAAGATTCAAGGAGAGAGTTGGAACCCCAAAGCGTGGACCCC	-	-	-	-	-
AX_94426392	BS00068083_51	unm	unm	1B	78.4498	0.274757	full-set	514	0.0694632	1.16	0.2831	-0.494952	0.36	0.9919	TGTAGATTTTGTACGGCCAATAAAGAACAAAAAGAAGATATTTCATTGAG[T/C]ATATGTAGATGCTTTATCGATACCAAGTTGAGCAGTTCGAACCGGCAAAG	-	-	-	-	-
AX_94426392	AX_94975230	unm	unm	1B	38.86	0.460352	full-set	514	0.0880449	1.06	0.4407	-0.404	0.31	0.9906	TGCATGACATGGCAAAACTAGTGTCAGATCATGAC[C/T]GCTTCACCATAAGAAATATGAGGGACTTCCAAATG	-	-	-	-	-
AX_94426392	BS00062724_51	unm	unm	1B	84.4331	0.232824	full-set	514	0.0920932	1.04	0.3103	-0.472111	0.31	0.9996	ATCTTGGTTATGAATCCATGAACTACATCACCTATCACACAGCTCTTCAC[T/C]TGTCCTGTAGCACCAATATCAGCAGGATAAAGAAGCCACCGGTTAATGAG	-	-	-	-	-
AX_94426392	AX_94942913	unm	unm	1B	38.86	0.444455	full-set	514	0.0944492	1.02	0.3152	-0.39	0.3	0.9906	TGGTGGAGGTATGCCACCTTGGGAAGAAGTGATCG[A/G]TTCCTCCCGATGATATGCTTCTGCTGTAAGTTGTG	-	-	-	-	-
AX_94426392	AX_94794804	unm	unm	1B	38.86	0.441267	full-set	514	0.0960783	1.02	0.3171	-0.388	0.3	0.9906	TTTGAGATCTCTGAGCTCGCACTTTATCGAACGGA[C/T]ACTGAGGATAAAAGCTTGGAGTCCTGGGAACTGGT	-	-	-	-	-
AX_94426392	wsnp_CAP11_c287_244799	unm	unm	1B	84.4331	0.465212	full-set	514	0.104981	0.98	0.3774	-0.412835	0.28	0.9996	CGGGCCGGCTTCGACGCCGCCTTCGCCATGGGGGATCGTGCTCGTGCTCGGCCGCATCACCGGGGACGAGCTCGACGGCGTCCTCGGCGAGGAGCTGCTY[T/C]TCGAGGCCACCTCGCCGGTGTAGTAGGCCCTGCTGCCTGCTGGAGCTCTGTGACCTCCTTTTTTTGGCTGACGCAACGCAGGCAGGGTCGTCGCTTGGTC	-	-	-	-	-
AX_94426392	BS00010148_51	unm	unm	1B	90.2568	0.206948	full-set	514	0.152943	0.82	0.1031	-0.553562	0.22	0.9996	GTTCTGGCGCAGGAACTAAGCAACCTTTGCCATGAGTTCAATGGCAAATG[T/C]ACGACAAAATTCGAATTCCACAAGGAGCATTTCTGAAACAGGTAAACCTC	ta_contig_1BL_2936220	Traes_1BL_722A8B838	forward	Traes_1BL_722A8B838.2	respiratory burst oxidase protein F LENGTH=944
AX_94426392	AX_95629856	unm	unm	1B	35.63	0.363017	full-set	514	0.162895	0.79	0.2714	-0.367	0.21	0.9965	TATAAAGATCAGCCCAGCAACCTGAACTGGAGTCC[A/G]ACAGCAACATAACAAAAACAGAGACACACAATGCC	ta_contig_1BL_3897780	Traes_1BL_5F74C58ED	forward	Traes_1BL_5F74C58ED.1	Secretory carrier-associated membrane protein 3
AX_94426392	Excalibur_c10496_651	unm	unm	1B	84.4331	0.58522	full-set	514	0.177742	0.75	0.43	-0.334312	0.2	0.9996	ACAATGACGGCATTGATGGTCAAGTCAGGAATATACCGGAGATCTGTATT[A/C]ggggtgatggtaagattcgactggttaaatctggggagagtgctgctagc	-	-	-	-	-
AX_94426392	Ku_c815_1960	unm	unm	5D	70.1052	0.214917	full-set	514	0.198882	0.7	0.2228	-0.353835	0.18	0.9996	TTCTCACCAAAACCTAAATTTTGCCATTGGTTGTAATGAAAAGAGGGCCT[A/C]AAATTTCAATTTAATATTACTTGTACCCACCACAAATATGAAGACATTCC	-	-	-	-	-
AX_94426392	Excalibur_c64439_87	unm	unm	unm	unm	0.457756	full-set	514	0.227804	0.64	0.4309	-0.28256	0.16	0.9996	AGCTCTTCCCAACCTCAAAGATGCAGTGAATGATGCTGATGATCTTCTTG[A/G]TGAGTTCAGATGGCATGAGCTAAAGATGGAGGTAGAGGGCAATGCAAGTC	-	-	-	-	-
AX_94426392	AX_94519635	unm	unm	1B	26.22	0.309496	full-set	514	0.265732	0.58	0.2208	-0.314	0.13	0.9965	GCGCAGTCATCCTACTTCCGTGGGGAGTCTAAATT[C/T]TCTGACCATCGTCCTGTCTGTGGATCATTCACTGT	ta_contig_1BL_3916764	Traes_1BL_EC9A57F9E	forward	Traes_1BL_EC9A57F9E.1	Inositol-1,4,5-trisphosphate 5-phosphatase 1
AX_94426392	Jagger_c7242_85	unm	unm	unm	unm	0.433292	full-set	514	0.284797	0.55	0.3064	-0.245354	0.12	0.9996	AAGGTAGGTCCAATGTTCACATTATTCCTTATTCAAAGCAACAGGGGTGC[T/C]GGACATTCACATCATTACATCAAACACTTAAAAGTGAAAACATAATATTA	-	-	-	-	-
AX_94426392	BS00021710_51	unm	unm	1B	81.609	0.360243	full-set	514	0.296996	0.53	0.2724	-0.284206	0.12	0.9996	AGAGGCGATGTAACTTATAAAGATCAGCCCAGCAACCTGAACTGGAGTCC[A/G]ACAGCAACATAACAAAAACAGAGACACACAATGCCTCTCGACTACTCCTT	ta_contig_1BL_3897780	Traes_1BL_5F74C58ED	forward	Traes_1BL_5F74C58ED.1	Secretory carrier-associated membrane protein 3
AX_94426392	AX_95629053	unm	unm	1B	35.34	0.329718	full-set	514	0.346593	0.46	0.3619	-0.212	0.1	0.9965	TGGGGCAAGGCAACTTTGGTCAGTTTCCACACATG[A/G]CTGGCAACCAAGCGCCACCTGCTGGATTTCCCAAC	ta_contig_1BL_3407795	Traes_1BL_BED8CA36E	forward	Traes_1BL_BED8CA36E.2	H/ACA ribonucleoprotein complex non-core subunit NAF1
AX_94426392	wsnp_CAP11_c543_375403	unm	unm	1B	76.8861	0.307575	full-set	514	0.361673	0.44	0.2228	-0.262775	0.09	0.9996	GGCAAGTGAATATGAGGCGATGCCCGTTCTCTGCGGCGCTTGGGATGGAACAGACATGAGTTGTGTGAAACAAAGCAAGCGGTACTGCAGCTTTTTTTTC[A/G]CCTGTACGATTATTCATCCGATGAGGTCATGTAACAGTATTTGATTGGTTTATCGAACAAGAATGATGGTAAACTTCCAAAAGCGGAG	-	-	-	-	-
AX_94426392	wsnp_CAP8_rep_c4452_2170021	unm	unm	1B	76.8861	0.305182	full-set	514	0.369166	0.43	0.2198	-0.25953	0.09	0.9996	STTTTGGAAGTTTACCATCATTCTTGTTCGATAAACCAATCAAATACTGTTACATGACCTCATCGGATGAATAATCGTACAGG[T/C]GAAAAAAAAGCTGCAGTACCGCTTGCTTTGTTTCACACAACTCATGTCTGTTCCATCCCAAGCGCCGCAGAGAACGGGCATCGCCTCATATTCACTTGCC	-	-	-	-	-
AX_94426392	AX_94620208	unm	unm	1B	33.75	0.262162	full-set	514	0.411319	0.39	0.2792	0.205	0.07	0.9965	ATTCGCCGAAGAGAAGTGGTGAGGAGGGTATTCGG[C/T]GGAGGCGGGAGAGGCAGCCGACCTTTGGGGAGATG	-	-	-	-	-
AX_94426392	Tdurum_contig604_71	unm	unm	unm	unm	0.263275	full-set	514	0.439445	0.36	0.1051	-0.26921	0.06	0.9996	TAAAATAAATGTGAAATTTGAGTTCCTCGTGCATTGATCAAGTTGTTTGG[A/C]TAGAGATAGCATGGTAGTACTATTTACATGGTAAATTACTAAAATGATCA	-	-	-	-	-
AX_94426392	BS00075248_51	unm	unm	unm	unm	0.258878	full-set	514	0.456682	0.34	0.1051	-0.258789	0.06	0.9996	ATTTTTGGGAAGATAATTTGCATATACCATAAAAACTTGAAGAGACTTTC[T/C]GATGTAAGGCATAAAACAAATGGTGAAACTTTTTATCACTACCGTCGCAC	ta_contig_1BL_3850705	Traes_1BL_B1C10EA93	reverse	Traes_1BL_B1C10EA93.1	thioredoxin 3 LENGTH=118
AX_94426392	BS00067627_51	unm	unm	1B	86.7466	0.250826	full-set	514	0.455307	0.34	0.392	0.171085	0.06	0.9996	AGAGCGGGCGAGCGCAAGAGGAGTGACAGCATCGCAGCGCTGGAGGTAAA[A/G]TACACGTACGCCGGCACGGCGAGCTCGCGGGTCACGTCTAGCGCCGGCGT	-	-	-	-	-
AX_94426392	wsnp_Ex_c39616_46871127	unm	unm	1B	81.609	0.327089	full-set	514	0.478056	0.32	0.3628	-0.164465	0.05	0.9996	AAACATGATGCCATTTGGTGGACCGCCGGTAAATCATCCTTTTGGTCAGGCATCTCAATTTCCTATGGGGCAAGGCAACTTTGGTCAGTTTCCACACATG[A/G]CTGGCAACCAAGCGCCACCTGCTGGATTTCCCAACACCCCAAGGATTTGGGCGCTTCCCATCACAACATGAAGATGGAGATCAGCCTCCTGGAAATGCAA	ta_contig_1BL_3407795	Traes_1BL_BED8CA36E	forward	Traes_1BL_BED8CA36E.2	H/ACA ribonucleoprotein complex non-core subunit NAF1
AX_94426392	AX_94417290	unm	unm	1B	38.86	0.240896	full-set	514	0.553249	0.26	0.4105	0.139	0.04	0.9965	AAGAGGAGTGACAGCATCGCAGCGCTGGAGGTAAA[A/G]TACACGTACGCCGGCACGGCGAGCTCGCGGGTCAC	-	-	-	-	-
AX_94426392	Kukri_c73734_175	unm	unm	1B	76.8861	0.309496	full-set	514	0.561721	0.25	0.2208	-0.166558	0.04	0.9996	gcagtcaaacagttgttggttgaactttccatgaactggatttgccttgg[T/C]TCTAGTCTGTGCATACTTGAACTTTCTTTTATCTCTGTAACTGCATTGCT	-	-	-	-	-
AX_94426392	Tdurum_contig85620_277	unm	unm	1B	81.609	0.264871	full-set	514	0.568394	0.25	0.1031	-0.201383	0.04	0.9996	ATGACATGGATTCAAGTATCATAGCATTTTCACATGCTAATCACTTGGGA[T/C]ATCACAATAGCCATAGCCTATAGCCGAACAACTGAATTCGATCAGCTCCT	-	Traes_1BL_AF4C87032	reverse	-	-
AX_94426392	BS00066007_51	unm	unm	1B	77.6137	0.302097	full-set	514	0.622246	0.21	0.2121	-0.144309	0.03	0.9996	GTGCCATTTTCTGCTGTGGTATTCTTGTGTGCGCACAGTCATGCGATATT[T/C]GCAAGGGGTGATGGAAGTAGAAAATATTTTTACGAGAGTTTTTGTAGGAA	-	-	-	-	-
AX_94426392	AX_94667633	unm	unm	1B	26.22	0.262275	full-set	514	0.680807	0.17	0.2374	-0.113	0.02	0.9965	TTTATGTCAAACGGAGAATTGTCACCAGAGTTTCC[G/T]TCATGTAGCATTCCAGAAGAACTAAAAGAATTGTT	-	-	-	-	-
AX_94426392	AX_94950274	unm	unm	unm	unm	0.271879	full-set	514	0.725815	0.14	0.106	-0.119	0.01	0.9965	AGTCCCGGTCGGTTCAATTCCACGGACCGGTACTA[C/T]GATGATGGGTTCTCGAGGGCCTATGACATGAGCCC	ta_contig_1BL_3901259	Traes_1BL_8012EBC5A	forward	Traes_1BL_8012EBC5A.2	Ubiquitin carboxyl-terminal hydrolase 12
AX_94426392	AX_94651261	unm	unm	unm	unm	0.254034	full-set	514	0.810953	0.09	0.1235	-0.075	0.01	0.9965	AGTAGGAATTTTATGGGAGACCTGAGCAGGAATTA[C/T]TTTTCTCAAATTGTTTTCGTTGTTGTTGTTGTTAA	-	-	-	-	-
AX_94426392	Excalibur_c40993_1129	unm	unm	1B	77.6137	0.216313	full-set	514	0.834138	0.08	0.3512	0.0486811	0	0.9996	TGTCAGCTTCTGCCATAACGCCAATCCTTCGGTCGATCAAGCGTAGCACA[T/C]GAGCAGAAGTCAAATCTGTGAACCGTGCACAATGAGTCAGTTGAAGGGTA	-	-	-	-	-
AX_94426392	Tdurum_contig52782_382	unm	unm	unm	unm	0.269882	full-set	514	0.844336	0.07	0.1041	-0.0686646	0	0.9996	CTCGCCCCCTGGAGAGGGCTCATGTCATAGGCCCTCGAGAACCCATCATC[A/G]TAGTACCGGTCCGTGGAATTGAACCGACCGGGACTGCTGACAGAAGCCAT	ta_contig_1BL_3901259	Traes_1BL_8012EBC5A	reverse	Traes_1BL_8012EBC5A.2	Ubiquitin carboxyl-terminal hydrolase 12
AX_94426392	AX_94995102	unm	unm	1B	26.22	0.307185	full-set	514	0.870884	0.06	0.249	-0.044	0	0.9965	TAGAGAGCAGCCATGAGGATGGCAAGAGCTGATGG[C/T]CCTGGAAACAATGGTGAGGACAGTAACACAAACGA	-	-	-	-	-
AX_94426392	AX_94727079	unm	unm	1B	27	0.253594	full-set	514	0.883409	0.05	0.2335	-0.04	0	0.9965	CAGATCACGAGTTTGATGAGGGCCTCAACCTGGTC[C/T]GCCATTCCTGTATCATCACGGGTGACGCTTGTTGT	-	-	-	-	-
AX_94426392	BS00011973_51	unm	unm	1B	76.8861	0.258565	full-set	514	0.904635	0.04	0.2374	-0.0330623	0	0.9996	AACTGGGGAAAATCATTTATGTCAAACGGAGAATTGTCACCAGAGTTTCC[T/G]TCATGTAGCATTCCAGAAGAACTAAAAGAATTGTTTCCTGCCTGAACTTG	-	-	-	-	-
AX_94426392	BS00050882_51	unm	unm	unm	unm	0.254034	full-set	514	0.901753	0.04	0.1235	-0.0390025	0	0.9996	TCAACATGGTGATGTAGTAGGAATTTTATGGGAGACCTGAGCAGGAATTA[T/C]TTTTCTCAAATTGTTTTCGTTGTTGTTGTTGTTAACCGTTGGGGGTATTT	-	-	-	-	-
AX_94426392	AX_94507852	unm	unm	1B	33.75	0.206758	full-set	514	0.919476	0.04	0.3278	0.025	0	0.9965	GATAGATTCGGTGATCAACATGAGTTTGGATCGCA[C/T]ATGCTGTAGATATAGTATATGGTAGAATACAGGTT	-	-	-	-	-
AX_94426392	RAC875_c7674_634	unm	unm	1B	76.8861	0.254216	full-set	514	0.975831	0.01	0.2383	-0.00838873	0	0.9996	TTAGTACTCAGATCTTTAGGTGCTCCTGCTGTTCTTTTATCTCTGGCAAT[A/G]CAAGGGGTATTTCGTGGACTTAAAGATACAAGGACGCCTCTATATGCAAC	-	-	-	-	-
AX_94396447	AX_94396447	2A	95.8	2A	149.67	1	full-set	514	0.000433039	3.36	0.3765	-0.742	1.35	0.3067	ACTGACTGTCGTGTTACATTGTCGTTGAACTCGAA[C/G]TTGATGTTCTAGTGAACTAAGTGAAGTATGTATGG	ta_contig_2AL_6383989	Traes_2AL_D7BC14E66	forward	Traes_2AL_D7BC14E66.1	Transmembrane proteins 14C LENGTH=240
AX_94396447	RAC875_rep_c69619_78	2A	95.8	2A	130.891	0.991581	full-set	514	0.000527436	3.28	0.3784	-0.753791	1.31	0.3663	GAGGAAAGAGCAGGAGCAGGAGCAGCAAGGCCAAGGGCTCACCGGCAGAC[A/C]cccgctcgccaacggcaggtctggaatgttgccaatgtcgagccctccag	ta_contig_2AL_6383989	Traes_2AL_46576945E	forward	Traes_2AL_46576945E.1	ZIM motif-containing protein n=1 Tax=Triticum aestivum RepID=A1YJE1_WHEAT
AX_94396447	wsnp_CAP11_c1711_934478	2A	95.8	2A	130.891	0.985499	full-set	514	0.000634644	3.2	0.3696	-0.733074	1.28	0.3719	CTTCCAAACATCAGGGGCAGGGCCGTCTTTCTTCTTTCAGGGTTACTGGGCCTTGCCCTCCGCGACCGCTTCCATCCCAGAAGATGCTCCCATGCCTTCG[A/G]ATGGCTTCCCGGCCGTAAGGTACCACTCTCGCTTGTATCCACTGCTTC	-	Traes_2AL_46576945E	reverse	-	-
AX_94396447	Ku_c33884_267	2A	95.8	2A	132.741	0.446062	full-set	514	0.00229143	2.64	0.3842	-0.633965	1.01	0.7522	tcggcggatggcatgccgtcgaggcaacctccatgttggaaaattgcaag[A/G]CAAACAGTACTGCTACAGATGAAGGCACCAGCAGCAGGATAGATATCCTC	-	-	-	-	-
AX_94396447	Excalibur_c26462_452	2A	95.8	2A	132.741	0.207311	full-set	514	0.0261638	1.58	0.1128	-0.692711	0.54	0.9919	ACAGAGTCCCTTGCAACAACGGTGCCAAATATGTCGACCGGAAAGCCAAC[A/G]TCTGATTCCCTTACCTTCAAGGAAACGACATTGACACATGATCTCACGAC	ta_contig_2AL_6380739	Traes_2AL_E1050558D	reverse	Traes_2AL_E1050558D.2	SKP1-like protein 4 n=1 Tax=Aegilops tauschii RepID=M8BQZ8_AEGTA
AX_94396447	RAC875_rep_c69619_145	2A	95.8	2A	130.891	0.695134	full-set	514	0.102381	0.99	0.4621	-0.33013	0.29	0.9996	AGGTCTGGAATGTTGCCAATGTCGAGCCCTCCAGCAAATCCGGGACAGCT[T/C]ACCATTTTTTATGGTGGGTCAGTATGTGTGTATGACTCAGTGCCACCAGA	ta_contig_2AL_6383989	Traes_2AL_46576945E	forward	Traes_2AL_46576945E.1	ZIM motif-containing protein n=1 Tax=Triticum aestivum RepID=A1YJE1_WHEAT
AX_94396447	AX_94674675	2A	95.8	2A	149.67	0.244512	full-set	514	0.226851	0.64	0.4971	-0.232	0.16	0.9965	CATCGGGACATTGCAAAAGTTCTACCGCAATAAGC[A/G]TTCATGCAGCCATGATAAATTTTTGCCTCGGTTTT	-	-	-	-	-
AX_94396447	AX_95176936	2A	98.1	2A	149.67	0.239905	full-set	514	0.341196	0.47	0.4154	0.184	0.1	0.9965	TTCCTGGTTACATTGCAAAGTTTAGTTACTGTTTG[G/T]TCCAAGAAAGAGTTTGTTTAGTCATATTCAGTGGA	ta_contig_2AL_6376182	Traes_2AL_D74866165	forward	Traes_2AL_D74866165.4	Aldo/keto reductase family protein n=2 Tax=Camelineae RepID=D7KDE3_ARALL
AX_94396447	RAC875_c19904_308	2A	98.1	2A	134.75	0.241495	full-set	514	0.394207	0.4	0.4173	0.168232	0.08	0.9996	CCGCCCGCTTCCAACTGATGATAAAATTCTTGCAATTGAGTATCAAATTG[A/G]TGGTAGTAAGCTCCAAGAAGAAGAGGTGCATTGTGCTCATCAGCCTGAGA	ta_contig_2AL_6376182	Traes_2AL_D74866165	forward	Traes_2AL_D74866165.4	Aldo/keto reductase family protein n=2 Tax=Camelineae RepID=D7KDE3_ARALL
AX_94396447	Kukri_c22047_313	unm	unm	2A	133.142	0.207488	full-set	514	0.0177471	1.75	0.1167	-0.718702	0.61	0.9919	GCTTCGCTTAATTCGCAAGAGAAATCTCAAAGGGATTAACCCCGCAGCAG[T/C]TTGGCTATGAAAGGGACCAACGCACGATGATCTGGTGTTGCCGTGTCATC	ta_contig_2AL_6408419	Traes_2AL_0C8FA3B9E	reverse	Traes_2AL_0C8FA3B9E.1	Vacuolar cation/proton exchanger 3
AX_94396447	Excalibur_c44487_642	unm	unm	2A	141.401	0.229433	full-set	514	0.340546	0.47	0.4377	0.208393	0.1	0.9996	TCAGATCAGTGGATGAGACATACCATGTTACCGAGACGACCAAGACCGTC[A/G]CCACCGCCACTGGAAGAACAGCAGTCAAGGTTATGAACACCATCGTGACC	ta_contig_2AL_6340003	Traes_2AL_DAAECA925	forward	Traes_2AL_DAAECA925.2	RNA-binding (RRM/RBD/RNP motifs) family protein LENGTH=244
AX_94396447	Tdurum_contig44139_1033	unm	unm	2A	141.655	0.220029	full-set	514	0.378808	0.42	0.429	0.191567	0.08	0.9996	tgaaaatctggctgctcacggcaggcagcattaatggaaataaacacccc[A/G]TTCGAACAGTTCGTTGTGTCGGTTATACAAAAGTCAGTTATTCAGACACC	ta_contig_2AL_6340003	Traes_2AL_DAAECA925	forward	Traes_2AL_DAAECA925.2	RNA-binding (RRM/RBD/RNP motifs) family protein LENGTH=244
AX_94396447	IAAV3791	unm	unm	2A	141.401	0.217932	full-set	514	0.4243	0.37	0.429	0.175309	0.07	0.9996	TCTGCGGCAGCAAAGGCTGCGGAGCTGAGCCGGAGGCTCGGCCTGACCGACAGAGTCAGTGCTGGTGTTGGCGCAATCAGATCAGTGGATGAGACATACC[A/G]TGTTACCGAGACGACCAAGACCGTCACCACCGCCACTGGAAGAACAGCAGTCAAGGTTATGAACACCATCGTGACCAGCAGCTACTTCTCTGCGGGAGCT	ta_contig_2AL_6340003	Traes_2AL_DAAECA925	forward	Traes_2AL_DAAECA925.2	RNA-binding (RRM/RBD/RNP motifs) family protein LENGTH=244
Kukri_c102346_668	Kukri_c102346_668	2D	18.6	2A	48.443	1	Rht-D1	212	0.000244331	3.61	0.441038	-1.08617	4.54305	0.987839	ccacatagggaggatggtattcgaactgagcctccgccgtctgttccaat[T/C]GCTCCTGAGCATAACCCTGATGAGACAAGTGCAGCTGGACCAGATGAAGA	ta_contig_2DS_5332594	Traes_2DS_6DB0369D0	reverse	Traes_2DS_6DB0369D0.1	Glutamyl-tRNA(Gln) amidotransferase subunit A
Kukri_c102346_668	Kukri_c19434_936	2D	18.6	2D	8.52004	0.964476	Rht-D1	212	0.000939123	3.03	0.429245	-0.957311	3.67285	0.987839	AACCCTGATGAGACAAGTGCAGCTGGACCAGATGAAGAACCACCAGTATA[T/C]ctatcgactgaatgtggatttcttactgtcccatagtttggattgtttcc	ta_contig_2DS_5383785	Traes_2DS_4A864BFA4	reverse	Traes_2DS_4A864BFA4.2	Glutamyl-tRNA(Gln) amidotransferase subunit A
Kukri_c102346_668	D_F1BEJMU01A0OMY_356	2D	18.6	2D	8.52004	0.960546	Rht-D1	212	0.000939123	3.03	0.429245	-0.957311	3.67285	0.987839	GGTGTTGTTATAAATCACATGACACATGGTTGTTGTATGACAAATGTAATTAAGTCTGGGATATGAACTGGCGACTATCAAGTATATATTTCTTTTCCCCAGGCAGACGTTCTGCCAGTTGTGT[A/G]CTTACCGTATCCATGGCTTATATAGGAGAAGGATGATGTACTATCACATGGAAGCTTTCAGGAAGGTTGACGTCATAGCAACCCCTANAACCGGGTAAATATTTAAAGTCTATTACAATATATAG	-	-	-	-	-
Kukri_c102346_668	wsnp_Ex_c7908_13430703	2D	18.6	2D	8.52004	0.960565	Rht-D1	212	0.00107332	2.97	0.426887	-0.947498	3.58772	0.987839	ggccttcctatcggcttgcaactgataggccgtccgtggggcgaggctagcttattgagggtggcttcggcagtagaggagctctgcctgaagagaagaa[A/G]TCGGCCATCCACATTCTACGACATCCTGAAGACCTGAAACATCATCAGTATGCAATATCAATAGTATGTCAGAGGTTTGTCATTTGTCAGTGACTCAGGA	ta_contig_2DS_5390869	Traes_2DS_4576B47D0	forward	Traes_2DS_4576B47D0.1	Glutamyl-tRNA(Gln) amidotransferase subunit A
Kukri_c102346_668	D_F1BEJMU02GB94Z_188	2D	19.6	2D	8.52004	0.546755	Rht-D1	212	0.0278057	1.56	0.412736	0.710306	1.60073	0.987839	ACGACGAGAAGTATCTTTAGCTGCACGTACGCACAGACGGGCATGGGTTAGGGACGTAGGGGCCAGAAACTAGCGGCGAAAAATACCGGGAAATTAATTGTTCTTCCGGGCGGGGAATAGGGGG[A/G]TCAGGGATGTATGTACCCGCTTCTTTGGGGGCGAGTAGAGGAAGAAAATGGAGAGGTAGATTGTCTCGATGATGATGCCGATGCTGTTGATGGTGATGACGAGTAAGCTGTTGGGGTGGACAATG	ta_contig_2DS_5341707	Traes_2DS_D37817094	reverse	Traes_2DS_D37817094.1	Bidirectional sugar transporter N3
Kukri_c102346_668	AX_94722807	2D	12.4	2D	25.72	0.223535	Rht-D1	212	0.0482308	1.32	0.245283	0.737	1.28209	0.978051	GACTACAACCAGAACACAAACGAAGAACAACACGG[C/T]GTGGAGCTGCAGTTTCTCCTGAATGACTTGCCCAA	-	-	-	-	-
Kukri_c102346_668	wsnp_CAP7_c888_455397	2D	19.6	unm	unm	0.589236	Rht-D1	212	0.148409	0.83	0.424528	0.464655	0.686196	0.987839	GGATACAAGCGAGAGTGGTACCTTACGGCCGGGCTCGATATGCCAAGCGATGTCGCAGACAAGAAGCAGGCTGAAGAAGCTAGCAAGAATTGAGACTACC[A/G]AGCAGATGTATGTCTTTGATTCTTTTATCAAACCATGGTTCTGGCTGACAATGGCCAAGTTTAAATTGCATGCCTGAAATCGAAGAATAGACAAGCGGAT	-	Traes_2DS_4C3CA5104	forward	-	-
Kukri_c102346_668	AX_94414581	2D	19.6	2D	35.68	0.562295	Rht-D1	212	0.175968	0.75	0.438679	0.432	0.598771	0.978051	AGTAAGTTTTAAAATACTGTTGGTTTTCCCTAGCT[C/T]ACGAGCTTGTTTTGTGATGACACCGGTTGCCATCG	-	-	-	-	-
Kukri_c102346_668	BS00067698_51	2D	19.6	2D	8.52004	0.551803	Rht-D1	212	0.183603	0.74	0.438679	0.42186	0.580512	0.987839	GCAGAATCCTCGGATAGTAAGTTTTAAAATACTGTTGGTTTTCCCTAGCT[T/C]ACGAGCTTGTTTTGTGATGACACCGGTTGCCATCGCAAGATCTCCGGTCC	-	-	-	-	-
Kukri_c102346_668	D_contig16084_234	2D	19.6	unm	unm	0.574711	Rht-D1	212	0.189043	0.72	0.431604	0.412652	0.566285	0.987839	AGTAATGCATTCATTCCCCTTGCAACTGAGCAATCAACTCAAGAGAGCACAGCATTTGCCAGATGGTGTTTTTCTTTCCGGAAAAAGGAAAAAAAAATTCTTTTGTATTCTTTGTCTTGGGATA[A/C]CATGACCTGATAGAGTTACTTGTTCAGAGAACTTTTGTCTTGCAATCTCAGTAATCTAACTAGTACTTGGTTATATACAGCTTCGCCAACTGTGAGCTCCGGTCGATGGTGTTGGTCGACAGAAG	-	Traes_2DS_4C3CA5104	forward	-	-
Kukri_c102346_668	AX_94387680	2D	19.6	2D	35.68	0.574711	Rht-D1	212	0.204085	0.69	0.429245	0.406	0.527072	0.978051	GCAACAGCTTGAAACCGTGTAGTGACTATTATTCT[G/T]CTGTGTTGCTTACTTGGAGGAAGTGACTTCCTTAT	ta_contig_2DS_5340282	Traes_2DS_480CFDFE4	reverse	Traes_2DS_480CFDFE4.1	Disease resistance protein
Kukri_c102346_668	AX_94617429	2D	19.6	2D	35.38	0.58303	Rht-D1	212	0.230068	0.64	0.419811	0.391	0.470521	0.978051	TCGGTACCGGCGGGGGCCTCCGGGTTGCTGACGCC[A/G]TACCTCTCCCGGCGCTCGCCGATCTGCTGCGCCCG	ta_contig_2DS_5340282	Traes_2DS_480CFDFE4	reverse	Traes_2DS_480CFDFE4.1	Disease resistance protein
Kukri_c102346_668	wsnp_Ex_c58019_59494143	unm	unm	unm	unm	0.945061	Rht-D1	212	0.0010884	2.96	0.42217	-0.962602	3.57884	0.987839	AGGATTCGCCGGTTTTGGCGGTAGAGCTCGACGTGGAAGAGATGGTGAAGAACAATAAAATGTAGATAATGACATCCTGTGGTGTATCATTTCCCTTGCG[T/C]GGATTTTTTAAAATTTGTTCGCTTCAAGTAGAAACTGCACGTGGATGATTGTTATTCGATGTTCGCTTGTGATGTGGTGAAGTCAATAATATCTCATCAT	ta_contig_2DS_5346435	Traes_2DS_300EA0D1D	forward	Traes_2DS_300EA0D1D.2	Peptidase S24/S26A/S26B/S26C family protein LENGTH=205
Kukri_c102346_668	BS00108451_51	unm	unm	unm	unm	0.221615	Rht-D1	212	0.0207413	1.68	0.247642	0.832903	1.771	0.987839	GCACTTGAGTTCTTCTAAAATCTTTGACAAACTTGTGTCCGGTTTCTGAA[T/C]GTGTGTGGTCCTATTTTTCATGCACGTCTTGTTCTGCTTTCCTGTTGAAG	-	-	-	-	-
Kukri_c102346_668	RAC875_c52926_871	unm	unm	unm	unm	0.406052	Rht-D1	212	0.0403237	1.39	0.386792	0.68012	1.38832	0.987839	ATGCTTTTATACAAGAAAGAGCAAAAGCAGTATAAGGAAGAAATTAAAGG[T/C]GACGTTTCACCCTCGACTGTATATGGAGCTGAGCATCTACTACGTCTGTT	ta_contig_2DS_5337556	Traes_2DS_D07262C05	forward	Traes_2DS_D07262C05.2	Chromatin modification-related protein eaf3
Kukri_c102346_668	AX_94970315	unm	unm	2D	35.68	0.570963	Rht-D1	212	0.159567	0.8	0.436321	0.444	0.647053	0.978051	GTTATATACAGCTTCGCCAACTGTGAGCTCCGGTC[A/G]ATGGTCTTGGTCGACAGAAGGTCAGTTCTTGGTTT	-	Traes_2DS_4C3CA5104	forward	-	-
AX_94995589	AX_94995589	3B	59.7525	3B	85.27	1	Rht-D1b	294	0.000177802	3.75	0.219388	1.30524	3.20104	0.494405	ATGGGGTACGGCATCTGCGTGAAGCCCGGGGGGTG[C/T]AGAGCTGCCTGCCATGCCCTCGGCAAGAACGACGG	-	TRAES3BF032700010CFD_g	forward	-	-
AX_94995589	AX_95141357	3B	60.5218	3B	86.82	0.604097	Rht-D1b	294	0.000378539	3.42	0.253401	1.15681	2.87122	0.494405	TGTTTCCATTGGCTGATAAAATGTATTGGTTTCGA[C/T]TTCATGGTGTATGTAATCCTTCATACTTCAGTTTG	-	-	-	-	-
AX_94995589	AX_95144562	3B	60.5218	3B	86.82	0.620203	Rht-D1b	294	0.000437836	3.36	0.261905	1.13843	2.80812	0.494405	CGACGCTGCCTCGGCGTCCGAGAACACGGAGCGTT[A/G]CCCAAGGTTCGGGTTCTCCTCTGTATGCGGTCGTC	ta_contig_3B_5385391	TRAES3BF069100050CFD_g	forward	TRAES3BF069100050CFD_t1;Traes_3B_B70A1C2DA.1	Protein phosphatase 2C family protein LENGTH=434
AX_94995589	AX_94480399	3B	59.7525	3B	85.27	0.764055	Rht-D1b	294	0.000563759	3.25	0.207483	1.22096	2.69885	0.494405	GAATGCATATCTGGTGAGACGGTCTAAGAGAGTGT[G/T]CGTCAAAGCAAATAATGGCTTGACACGTGTTGAAG	-	-	-	-	-
AX_94995589	AX_94567358	3B	59.7525	3B	86.82	0.608976	Rht-D1b	294	0.000588596	3.23	0.265306	1.09572	2.68026	0.494405	CAATAAGGAGCTCAAGCTAGCGGAGTGCAGGGTGC[A/G]GTGCATCGTCGAGAACGCTAAGTGCATAAGAAAGG	ta_contig_3B_10574781	TRAES3BF094200090CFD_g	forward	TRAES3BF094200090CFD_t1;Traes_3B_D160D6FD1.1	DNA-3-methyladenine glycosylase 1
AX_94995589	tplb0026h15_986	3B	60.5218	3B	74.2257	0.247371	Rht-D1b	294	0.000954834	3.02	0.103741	1.55	2.47913	0.740952	GTTTTTGTTGCCTTTCATAGCTGATAGCCGATCCTTGCCGTACGATGTTG[A/G]TTCAATGCAAGGTATAGGGTGAGGGGAGGAAACTGTACGAATTCTGGACC	ta_contig_3B_10566563	TRAES3BF065700010CFD_g	reverse	TRAES3BF065700010CFD_t1;Traes_3B_A06631DA9.1	Regulator of chromosome condensation (RCC1) family protein LENGTH=488
AX_94995589	Excalibur_c85790_65	3B	59.7525	3B	73.253	0.756511	Rht-D1b	294	0.0010927	2.96	0.214286	1.16	2.42138	0.740952	CAGGTGGATGGACCAGGCTCCGGCACCACCGTCGAGCTGAAGTTCTGCGC[A/G]tcctgctcctacaagggaaatgcgatgaccatgaagcgcatgctggatac	ta_contig_3B_10450201	TRAES3BF009500060CFD_g	forward	TRAES3BF009500060CFD_t1;Traes_3B_2815ABF11.1	SELT-like protein precursor LENGTH=209
AX_94995589	GENE_1617_131	3B	59.7525	3B	73.253	0.749058	Rht-D1b	294	0.00163833	2.79	0.219388	1.11	2.24877	0.740952	TATATCTGCATTTTGCACTATATGTCCTAGAACAAACTTTTATCTTGCGC[A/G]ACATAATCTGCTGCCTATCTTCACACTGTGGCTGTAAACAGCATGCCAAA	-	-	-	-	-
AX_94995589	BobWhite_c17191_297	3B	60.5218	3B	74.2632	0.224293	Rht-D1b	294	0.0035163	2.45	0.112245	1.34	1.92707	0.740952	aattattctgaatgtacagataaaaaacaagcactaaaccataataggtg[A/G]ATCTATTCTCTCGGAAGCAATTTACATCTTGGAGGCAGCCATCACAACCA	-	-	-	-	-
AX_94995589	BS00091643_51	3B	59.7525	3B	73.038	0.263031	Rht-D1b	294	0.00387767	2.41	0.108844	1.34	1.88625	0.740952	AGCATGATGAGGGCTTGTGAGGCTGTTGTTCGTGTCAGATCTGAAGTTGA[T/C]aaactctctgctaaggtgtgtgagttggagaagagtgtccttgcagggaa	ta_contig_3B_10629485	TRAES3BF009500010CFD_g	forward	TRAES3BF009500010CFD_t1;Traes_3B_1F231310D.1	BAG family molecular chaperone regulator 4
AX_94995589	BobWhite_c5411_143	3B	59.7525	3B	73.353	0.208165	Rht-D1b	294	0.0116192	1.93	0.12585	1.08	1.43534	0.938239	AGCTCACTACAACATAGACAGTACATTACACTTCATCCTTCATTTTTTTG[T/C]CAGGCACTAGACGAGTACATCTCACTTCAAATAAATAGTACTGTCCTCGA	-	-	-	-	-
AX_94995589	RAC875_rep_c77684_470	3B	60.5218	3B	74.2632	0.203416	Rht-D1b	294	0.261036	0.58	0.414966	-0.3	0.282246	0.942099	CACAAGGCCGTGAGGCACATCGACACGGTGCGCGCCTACACGTTCGGCTC[A/G]CACTACTTCGTGGAGGTGGACATCGTGCTGCCGGCGGGCATGCCGCTGCG	ta_contig_3B_10636290	TRAES3BF117500050CFD_g	forward	TRAES3BF117500050CFD_t1;Traes_3B_8D1DAA8DE.1	Metal tolerance protein 5
AX_94995589	AX_95233557	3B	70.6123	3B	108.71	0.200529	Rht-D1b	294	0.619696	0.21	0.19898	0.157732	0.0547871	0.983686	CAGTCGCACGGGTTATCAGGAACTCAATCAATGGG[A/C]ATCTATCAAATGGGGCATCAGAATTGATGAGACAC	-	TRAES3BF063600160CFD_g	forward	-	-
AX_94995589	Ku_c101932_436	3B	57.4443	3B	71.0002	0.417714	Rht-D1b	294	0.756215	0.12	0.110544	-0.14	0.0214915	0.979476	CAAAGGGATCTCGGTCTCTGGAATTCCGGGGTGGTGGCAAGGTTGCTCCC[T/G]TTCTTTCTCTATCATGTTGGTCTGCCTGAGCCCGAAAAGCATCCCATTTT	ta_contig_3B_10456540	TRAES3BF069700020CFD_g	reverse	TRAES3BF069700020CFD_t1;Traes_3B_C10F3D660.1	P-loop containing nucleoside triphosphate hydrolases superfamily protein LENGTH=344
AX_94995589	AX_94521070	3B	62.9293	3B	101.87	0.222716	Rht-D1b	294	0.849609	0.07	0.144558	0.0737193	0.007995	0.99308	GCTGTTTCTCCAGCTGACATGGATACACATGCGCC[C/T]GGAGGATCGGGCGGGTTGGGGAGGCCCTGTGATGG	-	-	-	-	-
AX_94995589	AX_94548045	3B	62.9293	3B	101.87	0.241418	Rht-D1b	294	0.921793	0.04	0.136054	0.0390624	0.0021431	0.99798	GCATGTAAATCTGTATAACTTGCAGTATACGGTGG[A/G]TTTTGCTTATAGTCCACATTTTTGTTCGTAAAAGA	-	-	-	-	-
AX_94995589	wsnp_BQ167580B_Ta_2_1	3B	62.9293	3B	80.129	0.245508	Rht-D1b	294	0.963756	0.02	0.136054	0.02	0.000460361	0.99678	ACATAGGCATGACTGTTTGTCTGTATGCATATCTGGAGTGCTGTTATGTATAATAATAAA[T/C]ATATAACAGAAGAAAACTTCTATATCTGGTAAAAGCTATATAACTTTTATTTGAAGATCA	-	-	-	-	-
AX_94995589	Excalibur_c47250_726	3B	62.9293	3B	80.129	0.24389	Rht-D1b	294	0.963756	0.02	0.136054	0.02	0.000460361	0.99678	GAGGACCAGCAGCGATCCTCCAATAGGCTAAAAGGAGTATCGACAGACAA[T/C]GATGAATCAGAAGGAACTTTGCAGGATGAACAAGGCGCCGCTAAGAGACT	ta_contig_3B_10661899	TRAES3BF079700090CFD_g	forward	TRAES3BF079700090CFD_t1;Traes_3B_6F783E776.1	telomere repeat binding factor 1 LENGTH=300
AX_94995589	Excalibur_c24617_131	3B	62.9293	3B	80.129	0.239134	Rht-D1b	294	0.963756	0.02	0.136054	0.02	0.000460361	0.99678	AGCACTTCGTAGCATAGCATAGCACCAACACCAGTCTAGAACGGTGTCAA[A/C]GAGAGAGAACATCCTGATGGTGCGTGGGGAGCAATAGACCCAAAGAAGCG	-	-	-	-	-
AX_94995589	BS00063034_51	3B	62.9293	3B	80.129	0.236038	Rht-D1b	294	0.963756	0.02	0.136054	0.02	0.000460361	0.99678	GTTCAGTATTCAGCAGCTGTTTCTCCAGCTGACATGGATACACATGCGCC[T/C]GGAGGATCGGGCGGGTTGGGGAGGCCCTGTGATGGGAACCTCGGGAATCA	-	-	-	-	-
AX_94995589	BS00083391_51	3B	62.9293	3B	80.129	0.233337	Rht-D1b	294	0.963756	0.02	0.136054	0.02	0.000460361	0.99678	AGAAGGTGAAGGCTGTCAGTGTCATGTCTTCTCTCGGCAAGAGAAGCCCA[A/C]CTCCGTGCCAGTGCTGAGTAAACGGAATGTATGTTAGCGAGGATCCCCTC	ta_contig_3B_10445421	TRAES3BF077100010CFD_g	forward	TRAES3BF077100010CFD_t1;Traes_3B_706330066.1	BTB/POZ and TAZ domain-containing protein 2
AX_94995589	Excalibur_c18172_2105	3B	62.9293	3B	80.129	0.232206	Rht-D1b	294	0.963756	0.02	0.136054	0.02	0.000460361	0.99678	AGGTGAATCTATTGAGTTGGTTGATTCTACCGTGAAACGGCAAAGAAAAT[A/C]TGTTCCCGTTGAAGAACAAGAGAGAACAGGTAAACGAAGGAAAGGAGAAA	ta_contig_3B_10758428	TRAES3BF152900010CFD_g	forward	TRAES3BF152900010CFD_t1;Traes_3B_CD57487D2.1	THO complex subunit 2
AX_94995589	BobWhite_rep_c64944_264	unm	unm	3B	73.038	0.944551	Rht-D1b	294	0.000278156	3.56	0.22449	1.29	3.0133	0.651095	ATCAAGCGCTACATCGGGAGCATCGTGCCGCCTGGCGACAATTACTATGC[T/C]GCGCTCAATTCAGCCGTGTTCAGTGACGGATCCTTCTGCTACGTGCCCAA	ta_contig_3B_10409956	TRAES3BF030500070CFD_g	forward	TRAES3BF030500070CFD_t1;Traes_3B_F348A6AAF.1	FeS cluster assembly protein SufB
AX_94995589	Tdurum_contig44013_164	unm	unm	3B	73.038	0.944311	Rht-D1b	294	0.000278156	3.56	0.22449	1.29	3.0133	0.651095	TGTCGTGGACGATTATACAAGCCACGAAACGTCCTTTTATCATGTAACTT[A/G]TTCTTCTCAGTCTCATACTGCTGCTGTACACATGGTCACATGGGCTTCCT	-	-	-	-	-
AX_94995589	Kukri_rep_c107323_210	unm	unm	3B	74.2632	0.83248	Rht-D1b	294	0.000480277	3.32	0.227891	1.23	2.77547	0.740952	CCTTCGGTTGGATTGATCGATAAGCATAACAGACCATTCCAACACAGAGT[T/C]tcttgagtcatacctccattctccatctatctgttttacacttggagcat	ta_contig_3B_10732171	TRAES3BF093900040CFD_g	reverse	TRAES3BF093900040CFD_t1;Traes_3B_D72A229D9.1	Coatomer subunit delta-3
AX_94995589	BobWhite_c32864_250	unm	unm	3B	74.2632	0.829799	Rht-D1b	294	0.000480277	3.32	0.227891	1.23	2.77547	0.740952	GGGCACGAACAGCGTCCGCGAGGCACACGCTGCGCTGAGCTTTTGTGCCT[A/G]GGACGCAGCGTCTCAGTCATCGATCACAAAGGTTACACCGTCGTGCTTCT	ta_contig_3B_10673484	TRAES3BF093900020CFD_g	reverse	TRAES3BF093900020CFD_t1;Traes_3B_53EE0FFEE.1	Ureidoglycolate hydrolase n=1 Tax=Leptolyngbya sp. PCC 6406 RepID=L8LCB8_9CYAN
AX_94995589	AX_95183055	unm	unm	3B	86.06	0.845459	Rht-D1b	294	0.000570673	3.24	0.22619	1.205	2.6936	0.494405	GGTACATGAAGTATATTTTCTCAGTAGTGTTACTT[C/G]TATCATGCAGTTTGTTCCCATGGTGTTGATAAGAC	ta_contig_3B_10732171	TRAES3BF093900040CFD_g	forward	TRAES3BF093900040CFD_t1;Traes_3B_D72A229D9.1	Coatomer subunit delta-3
AX_94995589	AX_94432833	unm	unm	unm	unm	0.953753	Rht-D1b	294	0.000596618	3.22	0.215986	1.21638	2.67443	0.494405	CCATCATTATCATGACAACTTCTGAGTGTGCTTTT[A/C]GTATGCAAATGACAGGAGTGTTTATAAGGTTGCAC	ta_contig_3B_10409956	TRAES3BF030500070CFD_g	reverse	TRAES3BF030500070CFD_t1;Traes_3B_F348A6AAF.1	FeS cluster assembly protein SufB
AX_94995589	Tdurum_contig49477_187	unm	unm	3B	71.9453	0.799614	Rht-D1b	294	0.00245473	2.61	0.22619	1.04	2.07781	0.740952	GGGCTCCTCTTCCTGTATGCCAATCAGTCAGTTACATCCAAAGCCATCAA[T/C]GGGGTGCAGTCTGTGTTATTGCACAAGCTCCGGCATCAGCCTCAGTAGGA	ta_contig_3B_10760736	TRAES3BF012100010CFD_g	reverse	TRAES3BF012100010CFD_t1;Traes_3B_C3C710885.1	Glycerophosphodiester phosphodiesterase GDE1
AX_94995589	BS00093699_51	unm	unm	3B	71.3402	0.227018	Rht-D1b	294	0.00254905	2.59	0.107143	1.4	2.06194	0.740952	TGCTCTCCCTGAAGATGAAAAGTTTGAAGCTGGAATAGCATGTGTGAAAG[A/G]TGATTTGGTTGTCAAGGAAATCAGTTTGGCTCTTGCTGAGGTGATGCGTG	ta_contig_3B_10434645	TRAES3BF079900020CFD_g	forward	TRAES3BF079900020CFD_t1;Traes_3B_6F5F86181.1	unknown protein; BEST Arabidopsis thaliana protein match is: unknown protein . LENGTH=203
AX_94995589	BS00035137_51	unm	unm	3B	71.3402	0.23876	Rht-D1b	294	0.00262892	2.58	0.108844	1.38	2.04897	0.740952	TGTGTATCCGAGCTCCTCAAGGTGTGCAGCCATCGCCTTGTTCATCGGAG[A/G]agggccgcatctcaagatctggatatcctcagcaggtgctggacagtgag	ta_contig_3B_10676316	TRAES3BF012100020CFD_g	reverse	TRAES3BF012100020CFD_t1;Traes_3B_83B0AF03C.1	NADH:cytochrome B5 reductase 1 LENGTH=281
AX_94995589	Tdurum_contig49477_482	unm	unm	3B	71.3402	0.23876	Rht-D1b	294	0.00262892	2.58	0.108844	1.38	2.04897	0.740952	TTATTGAGTGTCCCGTAAGTTAGTAGGGAGAGGTCAGCCTCCTTGATCTT[T/C]GGTATGGCAGTCGGGAACCTGAAGACCGCGCGGGCCTCGGACACGATCCC	ta_contig_3B_10760736	TRAES3BF012100010CFD_g	reverse	TRAES3BF012100010CFD_t1;Traes_3B_C3C710885.1	Glycerophosphodiester phosphodiesterase GDE1
AX_94995589	BobWhite_c11562_133	unm	unm	3B	71.3402	0.23876	Rht-D1b	294	0.00262892	2.58	0.108844	1.38	2.04897	0.740952	AACATGTATAAATCAATGCCCCCTCGCTACAACATGTATAAAACAATCCC[A/C]AATTCTCCTAGGACCAGGGCTCACCGAAGGAGATCACACCAACCCAGTAC	-	-	-	-	-
AX_94995589	BS00094260_51	unm	unm	3B	71.3402	0.236586	Rht-D1b	294	0.00262892	2.58	0.108844	1.38	2.04897	0.740952	GGGATCGTGTCCGAGGCCCGCGCGGTCTTCAGGTTCCCGACTGCCATACC[A/G]AAGATCAAGGAGGCTGACCTCTCCCTACTAACTTACGGGACACTCAATAA	ta_contig_3B_10760736	TRAES3BF012100010CFD_g	forward	TRAES3BF012100010CFD_t1;Traes_3B_C3C710885.1	Glycerophosphodiester phosphodiesterase GDE1
AX_94995589	AX_94535106	unm	unm	3B	85.27	0.815775	Rht-D1b	294	0.0026842	2.57	0.22449	1.01469	2.03479	0.669439	GCTGGTTCAGTTCAGTTAGGAAAACAAACACTTCA[C/T]TGGTTTATCATCTCCATATAGCGAGCGGCATCGAC	ta_contig_3B_10676316	TRAES3BF012100020CFD_g	reverse	TRAES3BF012100020CFD_t1;Traes_3B_83B0AF03C.1	NADH:cytochrome B5 reductase 1 LENGTH=281
AX_94995589	Kukri_rep_c114274_112	unm	unm	3B	74.2632	0.236277	Rht-D1b	294	0.00295322	2.53	0.105442	1.39	2.00012	0.740952	CTGAAATTCAAAAGTCCACTCGCAGTGGTGGAGAACGGAGAGAACTGGAG[T/C]GTCGGCCAGCGTCAGCTCGTCTGTCTCGGCAGGGTGATCTTGAGACGGAC	ta_contig_3B_10443277	TRAES3BF069100010CFD_g	forward	TRAES3BF069100010CFD_t1;Traes_3B_292E8BD00.1	ABC transporter C family member 3
AX_94995589	AX_94814413	unm	unm	unm	unm	0.238642	Rht-D1b	294	0.00353693	2.45	0.107143	1.32406	1.91951	0.705829	GTGGAATTTCACGAGACAGATGGGTTTTTCCCAAT[A/G]CACATCATTTTGTCAGGCCGCGGGACTTCTTCCTA	-	-	-	-	-
AX_94995589	RAC875_c26776_373	unm	unm	3B	74.2632	0.247035	Rht-D1b	294	0.00381242	2.42	0.107143	1.36	1.89333	0.740952	TGGAACCATTCTGGCATATGAAACCTTTCGTACAGGGCTGGCCTCACATC[T/C]CTCTGGACAGAGAGATGCTTCAGGAGCGGGAAGATAACCTCCATCAGTTG	ta_contig_3B_10398948	TRAES3BF009500110CFD_g	reverse	TRAES3BF009500110CFD_t1;Traes_3B_912599284.1	CTD small phosphatase-like protein 2
AX_94995589	Tdurum_contig44013_74	unm	unm	3B	73.038	0.251161	Rht-D1b	294	0.00387767	2.41	0.108844	1.34	1.88625	0.740952	cattggcatccgaacatgggctcgtttacacagcagacgaaccagaaaca[A/G]AAATGGACAACAAAAGAGAAGCACCGTGGTTCTCTTCGTTGTCGTGGACG	-	-	-	-	-
AX_94995589	BS00093816_51	unm	unm	3B	73.038	0.251161	Rht-D1b	294	0.00387767	2.41	0.108844	1.34	1.88625	0.740952	CGTCCACGACAACGAAGAGAACCACGGTGCTTCTCTTTTGTTGTCCATTT[T/C]TGTTTCTGGTTCGTCTGCTGTGTAAACGAGCTCATGTTCGGATGCCAATG	-	-	-	-	-
AX_94995589	Tdurum_contig27495_111	unm	unm	3B	72.4329	0.249218	Rht-D1b	294	0.00387767	2.41	0.108844	1.34	1.88625	0.740952	TGGAGCAGTTTGATACTTTCCTATCACAAAGCACTCTGGTTTGTCGAACA[A/C]AGACACTCTTCTTTCCCTAGTGTGTATCTGCAGTGAAAAACTGTATCACA	-	-	-	-	-
AX_94995589	BobWhite_c55576_80	unm	unm	3B	72.4329	0.241763	Rht-D1b	294	0.00387767	2.41	0.108844	1.34	1.88625	0.740952	GTCAATGCAGGACTCCATTGCTCCTTCAGAATGTCGAGGCATATGCTTCC[A/G]TTGCTATTGATGTTCGGATGGAAGACCTTTGTCTTGAACGATACCTTCGG	-	TRAES3BF006600070CFD_g	reverse	-	-
AX_94995589	BS00042029_51	unm	unm	3B	73.038	0.239812	Rht-D1b	294	0.00387767	2.41	0.108844	1.34	1.88625	0.740952	CCGTCTGTTCCCTCTTCCTCTGGGCTCTGTTCTTCACTCGCCCCAGTAAG[T/C]TACCGTCTTCCCGATCTTCTGCAGAGCCTTCACCACTTCCTCCGGGGTGA	-	-	-	-	-
AX_94995589	AX_94442100	unm	unm	unm	unm	0.242192	Rht-D1b	294	0.00474829	2.32	0.10034	1.30333	1.79724	0.705829	CTATTATATCCCAGTCAAGCATTTGAGATTATCCA[C/T]TGTTCCCGCTGCAGAATAAATTGGACACGTGACGA	-	-	-	-	-
AX_94995589	BS00041135_51	unm	unm	3B	73.353	0.261122	Rht-D1b	294	0.00518714	2.29	0.108844	1.29	1.76541	0.816256	AAACGCTGGCCGAGAAGGCGGCGTGGGACTTCGCCGGAGAGGAAGGACTG[A/C]AGCTGGTTGTGCTGAATCCAGGGCTGGTGCTGGGCCCGACGTTGACCCCA	-	-	-	-	-
AX_94995589	wsnp_JD_rep_c49010_33257826	unm	unm	unm	unm	0.221929	Rht-D1b	294	0.0302801	1.52	0.187075	0.78	1.05481	0.938239	ATACTCTTAACCTCTTCGAATCAAAATTTGGGTAAGTTGACGTGTAGGGTTGCATCAAAATTGTAACTTTGTTACATTGGTTTGGCTTTGAAGGTTACAT[T/C]GCTGAAACATATCTTTGATGCAAGATTGAAGACAGCTTGAGTTTATCAGACCTCAGGTGTAAGAAACCTGTGGTTTATAGGCCAAGCTACACCTTAAATG	-	-	-	-	-
AX_94995589	BS00066718_51	unm	unm	unm	unm	0.296092	Rht-D1b	294	0.0363388	1.44	0.154762	0.81	0.984123	0.938239	TAAAACAAAGAAGGCAAAACGCCATGTGCCCCTTCAATCACATTTATCAG[T/C]CCTATTCAGGATATATTTAAAGAATATAAATCGTTTAAGCACTCAATAAA	-	-	-	-	-
AX_94995589	TA001092_0715	unm	unm	unm	unm	0.57531	Rht-D1b	294	0.0546234	1.26	0.115646	0.9	0.828692	0.938239	TGCAATGCCAATAAGAGTAAGCCGTTGCAACAAATCAAATCCTTCTGGTA[A/G]AAC	ta_contig_3B_10415115	TRAES3BF030500050CFD_g	reverse	TRAES3BF030500050CFD_t1;Traes_3B_E6958C49E1.1	RING finger protein 5
AX_94995589	wsnp_JD_c5643_6802211	unm	unm	unm	unm	0.295329	Rht-D1b	294	0.0765218	1.12	0.154762	0.69	0.703212	0.938239	GCTTTAGTGTTGGATGCTATGATGTCCGTGACTGAATGATGTGATTCCAAGTGTATGTACGTTGCACCTGTAGTAGCTTTTTAGAAGATGTATATGTACT[A/G]GTAGCCAGAAGTCAGAACTCGTAGCAGGCTAGAGGCGTCAATTCCGTTAATTAATTGTCGATTTGTGGTTCTTATTTTAGGGGGAATTGTGATTCTGGAT	-	-	-	-	-
AX_94995589	Excalibur_c48047_90	unm	unm	3A	101.005	0.2943	Rht-D1b	294	0.0765218	1.12	0.154762	0.69	0.703212	0.938239	gcgacgatcaacgtgaccgatctgatcagcaccggcatggagagcggcgc[A/G]TCGCAGCTGAACGCGGCAAAGTACAGCGTTGTGTCCGCTGATAACTCATA	ta_contig_3B_10514897	TRAES3BF104600010CFD_g	forward	TRAES3BF104600010CFD_t1;Traes_3B_AAB0E3163.1	Calcium-dependent lipid-binding (CaLB domain) family protein LENGTH=156
AX_94995589	wsnp_JD_c5643_6802088	unm	unm	unm	unm	0.291894	Rht-D1b	294	0.0765218	1.12	0.154762	0.69	0.703212	0.938239	GGCGAGATCAGAGTAGGCCTCACGTTCACCGCCACCAAGGTTGAAGAAGACGGAGGGCAGGTCGGAGGCTGGACGCACAGCTCTCGCGAGTAGAGCATGT[A/G]ACGTCCTTGCCCTTCGCTCGTAGCTTTAGTGTTGGATGCTATGATGTCCGTGACTGAATGATGTGATTCCAAGTGTATGTACGTTGCACCTGTAGTAGCT	ta_contig_3B_10514897	TRAES3BF104600010CFD_g	forward	TRAES3BF104600010CFD_t1;Traes_3B_AAB0E3163.1	Calcium-dependent lipid-binding (CaLB domain) family protein LENGTH=156
AX_94995589	Excalibur_rep_c113405_180	unm	unm	unm	unm	0.289428	Rht-D1b	294	0.0765218	1.12	0.154762	0.69	0.703212	0.938239	TTTACCTACTAATGGGTTGTTGGCCAGGACCAATCAGCTCTAGAGTCCAA[A/C]AATATGAACAGGTCACCATTTACAGAAGCTAGAATTGGGGGTTCGCCTTC	ta_contig_3B_10637780	TRAES3BF108400020CFD_g	reverse	TRAES3BF108400020CFD_t1;Traes_3B_A25F058E5.1	GRAS family transcription factor LENGTH=718
AX_94995589	RAC875_s108395_60	unm	unm	unm	unm	0.482643	Rht-D1b	294	0.0802733	1.1	0.120748	0.8	0.685657	0.938239	GGATCTAGCAATCATAGGTGACGGCGCCTGACGTTGATGGGATCATATCA[A/G]GCAACATGGACATCCTTCAGGGAGGCAGGATCCACCTTTGGAGGATCCGA	-	-	-	-	-
AX_94995589	BobWhite_c12281_752	unm	unm	unm	unm	0.474078	Rht-D1b	294	0.0802733	1.1	0.120748	0.8	0.685657	0.938239	TTCCTCCTCCATCTTCACCCTTCTAGAGTAGATTTGGGTTTGAACTCTTG[A/C]CATTGTTTGTGTGCAATGCAAGGTGTGGGCAGTTTGGCGTTTGACGGCAT	-	-	-	-	-
AX_94995589	IAAV5835	unm	unm	unm	unm	0.218519	Rht-D1b	294	0.0848399	1.07	0.137755	0.7	0.665451	0.938239	CGGTGGACCGGCGGTTCTTCTTCACGATCGGGCTCGGCACGCTGCCGTGCCCGGAGAACATGACGTGCCAGGGGCCCAACGGCACGCAGTTCGCGGCGGC[T/C]GTGAACAACGTCTCCCTAGTGCTCCCCTCTACGGCGCTCCTGCAATCCCACTTCACCGGCCTCACCAGCGGCGTGTACGCGGCCAACTTCCCGGCCATGC	ta_contig_3B_10770002	TRAES3BF108400010CFD_g	forward	TRAES3BF108400010CFD_t1;Traes_3B_5D637DDD8.1	laccase 17 LENGTH=577
AX_94995589	AX_95629357	unm	unm	3B	86.82	0.290255	Rht-D1b	294	0.0884826	1.05	0.156463	0.661086	0.648431	0.970811	ACCTGTAGTAGCTTTTTAGAAGATGTATATGTACT[A/G]GTAGCCAGAAGTCAGAACTCGTAGCAGGCTAGAGG	-	-	-	-	-
AX_94995589	BobWhite_c24364_73	unm	unm	3B	85.5173	0.25294	Rht-D1b	294	0.140948	0.85	0.112245	0.62	0.48505	0.938239	AGACCGAAAAAAACCAGGATGTCTAAGCGGCTCCAGGGAGAGGAGATACA[T/G]GCAAACTGCGCCCGCAAAAGGTCACGACCTTCTGATCAGAAGCACCTCTA	-	TRAES3BF032000060CFD_g	forward	-	-
AX_94995589	AX_94433121	unm	unm	unm	unm	0.336889	Rht-D1b	294	0.189505	0.72	0.102041	0.6331	0.3839	0.979501	GCACGTCGACGGACGCGGCCTCACCCGCTTAATTC[C/T]CTGGAAGAAGCTCACGATGCATAACTTACCAGATC	-	-	-	-	-
AX_94995589	AX_94474208	unm	unm	unm	unm	0.347765	Rht-D1b	294	0.203725	0.69	0.10034	0.611792	0.360198	0.979501	TCAAGCACAAGTCCGTGAGCTACATCGTTGGTGGA[A/T]ACGTCTTCAAACTGCTGTGATCATGTCCATCCTAC	-	-	-	-	-
AX_94995589	wsnp_Ex_c12887_20427158	unm	unm	3B	72.2379	0.437029	Rht-D1b	294	0.238414	0.62	0.130952	0.51	0.31062	0.938239	CCTTCTCCTGTTCATACAAAATCGATAAGTAGCAAAACGGATTGTAATGAAGACGGCGCCTTCAGAGTCCAAGGAGACTCTGATTTGAGGTTACAATCAG[A/G]TCAACAGACAGATAGATTCCAATCCTCAGGGACATTGGATGCTCTCAGGGAAAGGATGAAGAGCATCCAAGCCGCAGCTGTGGGGGGCAATTTCGATGTA	ta_contig_3B_10683478	TRAES3BF094400080CFD_g	forward	TRAES3BF094400080CFD_t1;Traes_3B_830DB9077.1	Protein MOR1
AX_94995589	wsnp_Ex_rep_c110375_92775402	unm	unm	3B	72.2379	0.434217	Rht-D1b	294	0.238414	0.62	0.130952	0.51	0.31062	0.938239	AGGCGCCATACCGACGTTGAAGGCAAGCTTGGACAGGATGAGGGTTCCCATGGTGAAGGCCTGCACCAGCACCATGCTCACCGGGAGCAACAGCCCCTCC[A/G]CCAGCAGCACCTTCTTCTTCTTGTCCACAGCGGCGACATCCATGTTGATTGATGTTCCTCTGCAGCTTGATCAATCGTACCGAGGTTGAAGATGCTTTCG	ta_contig_3B_10664642	TRAES3BF094400070CFD_g	reverse	TRAES3BF094400070CFD_t1;Traes_3B_401869E58.1	nodulin MtN21 /EamA-like transporter family protein LENGTH=384
AX_94995589	AX_94629134	unm	unm	3B	85.27	0.464839	Rht-D1b	294	0.277198	0.56	0.120748	0.489561	0.263078	0.979501	GGGTGGTGATTTTTCTGGATATACAGTGAATGTCA[C/T]CGTCACAATGGCGGTGTTATTACTACGCTAGTACT	-	-	-	-	-
AX_94995589	BS00005265_51	unm	unm	3B	72.2379	0.458962	Rht-D1b	294	0.280334	0.55	0.119048	0.49	0.260355	0.947361	GTTGTAGGATCAGTTAACACGATATCTGCTCCAAATGCGCGTACAAGAAT[A/G]CGTCTCTCAACATCTATCGATGAAGGCATAGTTGCTATCATTTTGTATCC	ta_contig_3B_10434645	TRAES3BF079900040CFD_g	reverse	TRAES3BF079900040CFD_t1;Traes_3B_E4AB42286.10	F-box protein SKIP24
AX_94995589	RAC875_c775_1135	unm	unm	3B	71.3402	0.453487	Rht-D1b	294	0.280334	0.55	0.119048	0.49	0.260355	0.947361	CACAAGTTATCGCCGTGGCAGCCACTGGCTAGTGCCGCCGTGGAAGAAGC[T/C]ATGCCCCCCGTACCTGTACTGAAGGCCATGGAACAGATCAAACGCAGTTC	ta_contig_3B_10434645	TRAES3BF079900020CFD_g	forward	TRAES3BF079900020CFD_t1;Traes_3B_6F5F86181.1	unknown protein; BEST Arabidopsis thaliana protein match is: unknown protein . LENGTH=203
AX_94995589	BS00068816_51	unm	unm	unm	unm	0.341873	Rht-D1b	294	0.282209	0.55	0.10034	0.52	0.25833	0.947361	AACAACTTCCACACCAGCAAGAACAGCAGCGTTCTCAATTTTGAAGCTCC[A/G]ATAGCACGTCGACGGACGCGGCCTCACCCGCTTAATTCTCTGGAAGAAGC	-	-	-	-	-
AX_94995589	BobWhite_c6974_329	unm	unm	unm	unm	0.336889	Rht-D1b	294	0.282209	0.55	0.10034	0.52	0.25833	0.947361	AATCCTGCATCTGTATAGTATGATCAACATCACAAGGAGGAGAAATTGAG[A/C]AGGTAGTGCTGCATTTCCTGTCATCATGTATCCCCTCGCAACACTCTAGA	ta_contig_3B_10671316	TRAES3BF117700030CFD_g	reverse	TRAES3BF117700030CFD_t1;Traes_3B_E2D1FD54F.1	Lung seven transmembrane receptor family protein LENGTH=440
AX_94995589	BS00068817_51	unm	unm	unm	unm	0.33396	Rht-D1b	294	0.282209	0.55	0.10034	0.52	0.25833	0.947361	TTTGAAGCTCCAATAGCACGTCGACGGACGCGGCCTCACCCGCTTAATTC[T/C]CTGGAAGAAGCTCACGATGCATAACTTACCAGATCCCAACGCCAAGAGGT	-	-	-	-	-
AX_94995589	wsnp_Ex_c7756_13218814	unm	unm	3B	71.6503	0.448335	Rht-D1b	294	0.361595	0.44	0.120748	0.41	0.185832	0.968565	TGATCTGTTCCATGGCCTTCATGCTTATCGGCGGCTCCTTGCAGCAGCTGGAACTGCGTTTGATCTGTTCCATGGCCTTCAGTACAGGTACGGGGGGCAT[A/G]GCTTCTTCCACGGCGGCACTAGCCAGTGGCTGCCACGGCGATAACTTGTGATATTCAGGAACACTAGTGTCAGTTCTGCTGGTAATGCTGCTGCCATATG	ta_contig_3B_10434645	TRAES3BF079900020CFD_g	reverse	TRAES3BF079900020CFD_t1;Traes_3B_6F5F86181.1	unknown protein; BEST Arabidopsis thaliana protein match is: unknown protein . LENGTH=203
AX_94995589	Excalibur_c6325_949	unm	unm	3B	72.2379	0.45634	Rht-D1b	294	0.395066	0.4	0.115646	0.39	0.161454	0.968565	ATCATTTTCTCTAGCTTCCAGCCCGATGCTGCGCAGCTCATGCGAAAACT[A/G]cagagcacataccctgtgtacttcttaacgaacggagggacggaaatcta	ta_contig_3B_10417866	TRAES3BF012100010CFD_g	forward	TRAES3BF012100010CFD_t1;Traes_3B_6A3604BF5.1	Glycerophosphodiester phosphodiesterase GDE1
AX_94995589	JD_c49225_324	unm	unm	unm	unm	0.336627	Rht-D1b	294	0.501782	0.3	0.085034	0.35	0.100663	0.968565	CTCGCAAAGTACTGGCCCTGGTGGAAGGCGAGCTCCAGCTCCATCTCAGA[T/C]GGCCACCTCGAACCATCGGCGGCGAATGTGCCTGCGCCGTACGGGCTGCC	ta_contig_3B_10498862	TRAES3BF009600020CFD_g	reverse	TRAES3BF009600020CFD_t1;Traes_3B_9F0CAA807.1	NAD(P)H dehydrogenase (quinone)
AX_94995589	Ku_c47769_302	unm	unm	unm	unm	0.336627	Rht-D1b	294	0.501782	0.3	0.085034	0.35	0.100663	0.968565	CCTCCTAAGCTTGATGCCCCAATCATCACACCACAAGAACTTGCGGAGGC[A/G]GATGGGATCCTCTTTGGTTTCCCTACAAGGTTTGGCATGATGGCTGCGCA	ta_contig_3B_10498862	TRAES3BF009600020CFD_g	forward	TRAES3BF009600020CFD_t1;Traes_3B_9F0CAA807.1	NAD(P)H dehydrogenase (quinone)
AX_94995589	wsnp_Ku_c4078_7436510	unm	unm	3B	71.3402	0.213442	Rht-D1b	294	0.571594	0.24	0.202381	-0.19	0.0713865	0.975392	TGGTACTGCTCCCATGCATACTACTGCAGTGCAGCCGATCAGGCGCTGTGCCCTAGAACCGGCGGGCTCCACTTCCCCATGTTGTAGCTGTCCGCAAGCG[T/C]TGATGCTGGCCTCCTTCTCGGTCTCGGAGACGCCATTGTTGCAGATGTTTGTGAACGCCCTCATGTGTTTCGTGCCATACTGAGTGAGTGATCCGCACCG	-	-	-	-	-
AX_94995589	wsnp_Ku_c21818_31604716	unm	unm	3B	71.3402	0.213828	Rht-D1b	294	0.59096	0.23	0.209184	-0.18	0.0644287	0.975392	ATCCGGGGAGAAGCTCAAGCAGATCTGACGGCGCGGCCTGCTTCCAGCCTGTAGAGATGGAGGAGGCGCTGATACTAGGAGGAATCAAATGCTTTTTCTA[T/C]GTGTTTTCTGCGTGCAATTTGAAGGCGTATCGGAGAGAGCAAGTGCAGCTTTGTAATGATACCAGCTCACCATTTTTGGTGCGTCTCGATCAACTTGTGT	-	-	-	-	-
AX_94995589	RAC875_rep_c115516_134	unm	unm	3B	73.353	0.336811	Rht-D1b	294	0.621989	0.21	0.154762	0.19	0.0542164	0.975645	CAGCTTCTCCCGGTCTTCCACTTTGCCGAGATCAACATCAGCAACCAGAA[T/C]AGGAGGTTCGACATCTACAGCGACAATGACTTGCTGTTTCCAGACTTCTC	ta_contig_3B_10628152	TRAES3BF027700080CFD_g	forward	TRAES3BF027700080CFD_t1;Traes_3B_D3F852B9D.1	Receptor-like protein kinase
AX_94995589	Kukri_c21818_519	unm	unm	3B	71.3402	0.214596	Rht-D1b	294	0.611628	0.21	0.204082	-0.17	0.0575028	0.975392	CTCGGCGGTTTGGGAGGATGTTATATTCGAACAGTTGTGAGGCTGCTGTT[A/G]TGGTGTTTCCAAATTGATGTGTAGTAAGTAGTTGTGTACACTGCAAATAG	-	-	-	-	-
AX_94995589	AX_94480117	unm	unm	3B	85.27	0.227224	Rht-D1b	294	0.635118	0.2	0.12585	0.200146	0.050089	0.983686	CATGCTGTTATCGTTTTCAAACAATTCTGCATCAA[C/T]GTTCAGGGTTGCTACAGCTGAGCCATTGTTCTTCA	-	-	-	-	-
AX_94995589	AX_94443970	unm	unm	3B	85.27	0.219502	Rht-D1b	294	0.692168	0.16	0.12585	0.166044	0.0348625	0.98506	AGAACCTCGTACGCTTGCACAATCCTTCATACGGC[A/G]CTCTCTCTGCTTGAACACGGCCGGCCCACACCTCT	-	-	-	-	-
AX_94995589	AX_95630606	unm	unm	3B	85.27	0.232479	Rht-D1b	294	0.717207	0.14	0.12415	0.151689	0.0291755	0.988186	GGGCCGAGTTTCAGTGTTCAGACTGGAGATCCATC[A/G]ATGGCCCGTTTGTGGGTGTGTGCGTCTACAACGTG	ta_contig_3B_10771251	TRAES3BF135600010CFD_g	forward	TRAES3BF135600010CFD_t1;Traes_3B_68AC24B44.1	sphingosine kinase 1 LENGTH=485
AX_94995589	AX_95197282	unm	unm	3B	85.27	0.230837	Rht-D1b	294	0.733447	0.13	0.12585	0.141164	0.0257911	0.990535	ATGCCGAACAACGGTTCATATCCTTTTTATGTCTT[C/G]TCTTAATACGCCTGCATCGTTCAGGTGTCCCTAGT	-	-	-	-	-
AX_94995589	Excalibur_c15332_1194	unm	unm	3B	73.353	0.342657	Rht-D1b	294	0.76299	0.12	0.156463	0.11	0.0202768	0.979476	CCGTCAAGATTYCAGGCGGACAGCATGCACGAGAACGGGCGGTTCTTGCA[T/C]AACCCTACCGCAACCTTCCTGCTGAACAAGACACGCAGCTCAAGGCTCCC	ta_contig_3B_10628152	TRAES3BF027700080CFD_g	forward	TRAES3BF027700080CFD_t1;Traes_3B_D3F852B9D.1	Receptor-like protein kinase
AX_94995589	Excalibur_c5182_93	unm	unm	3B	71.3402	0.235993	Rht-D1b	294	0.760444	0.12	0.120748	0.13	0.0207287	0.979476	tttgcttctgcagcatttgataggccaagcaatgggcttcggaatatgga[A/G]CAACAAAAAATACCCAAATATATCAACACTCGTGTTACAGAGGTGTTCCC	ta_contig_3B_10666016	TRAES3BF086500130CFD_g	forward	TRAES3BF086500130CFD_t1;Traes_3B_942B3DBCB.1	Protein downstream neighbor of Son
AX_94995589	AX_94794835	unm	unm	3B	85.27	0.360096	Rht-D1b	294	0.797855	0.1	0.154762	0.0966785	0.0145876	0.992788	AGAAGTCACAGAAACACCTTCAGTCAATACTCCGT[C/T]GGAAGCATACTTAGCAGTTGGAGCAACTGAACTGG	ta_contig_3B_10770075	TRAES3BF038200010CFD_g	forward	TRAES3BF038200010CFD_t1;Traes_3B_727DAF45A.1	P0432B10.2 protein n=3 Tax=Oryza sativa subsp. japonica RepID=Q7F2I6_ORYSJ
AX_94995589	BS00110445_51	unm	unm	3B	71.3402	0.234255	Rht-D1b	294	0.840802	0.08	0.122449	0.08	0.0089959	0.982445	CTTATCAAGGTCCTAGGGCCGAGTTTCAGTGTTCAGACTGGAGATCCATC[A/G]ATGGCCCGTTTGTGGGTGTGTGCGTCTACAACGTGCCATGGGCTGCTGAG	ta_contig_3B_10771251	TRAES3BF135600010CFD_g	forward	TRAES3BF135600010CFD_t1;Traes_3B_68AC24B44.1	sphingosine kinase 1 LENGTH=485
AX_94995589	BS00066060_51	unm	unm	3B	73.353	0.229122	Rht-D1b	294	0.840802	0.08	0.122449	0.08	0.0089959	0.982445	tcaatatctttctcatatttttgaaacatagcatcaaccttctcaatcag[T/C]GCTAAAGGAACATCTTCTTTTAAAGCAACCTTAACGGCATCATCTGACTC	ta_contig_3B_10746874	TRAES3BF060000140CFD_g	reverse	TRAES3BF060000140CFD_t1;Traes_3B_CD439A513.1	protein kinase family protein LENGTH=1265
AX_94995589	wsnp_Ku_rep_c72821_72480395	unm	unm	3B	72.2379	0.361961	Rht-D1b	294	0.843705	0.07	0.153061	0.07	0.00866661	0.983009	gacgacagtcttccagaaggaacacatcttgaaagtctacagaaacacctaccacgtgacgagccagaagtcacagaaacaccttcagtcaatactccgt[T/C]GGAAGCATACTTAGCAGTTGGAGCAACTGAACTGGAAGTTACTAAAAATGAGCCTAGGACAGCTAAAACTGATGCTGAGATGATGGCTGTTGATGCCAAG	ta_contig_3B_10770075	TRAES3BF038200010CFD_g	forward	TRAES3BF038200010CFD_t1;Traes_3B_727DAF45A.1	P0432B10.2 protein n=3 Tax=Oryza sativa subsp. japonica RepID=Q7F2I6_ORYSJ
AX_94995589	Excalibur_c80041_400	unm	unm	3B	71.3402	0.343062	Rht-D1b	294	0.844289	0.07	0.139456	0.08	0.00860114	0.983009	cacggccttgtaccttccattgctcacaatctccaactgatcgccagtga[T/G]AATGAACAGTGAGCCTGGAAGGGGCTTTGCGGTGACCCACTGGCCGTTGT	-	-	-	-	-
AX_94995589	AX_95126792	unm	unm	unm	unm	0.226673	Rht-D1b	294	0.892642	0.05	0.146259	0.0516229	0.0040501	0.997855	TCTGGGCTCTCGAGTTCACCAAGTAGTTGCCATGG[G/T]CATGCAGACTGCAGCTACATCTCCATCTACGCCAT	ta_contig_3B_10494409	TRAES3BF079700040CFD_g	forward	TRAES3BF079700040CFD_t1;Traes_3B_4490CECAF.1	O-methyltransferase 1 LENGTH=363
AX_94995589	wsnp_BE424246B_Ta_2_2	unm	unm	3B	80.129	0.238348	Rht-D1b	294	0.955631	0.02	0.146259	0.02	0.000690129	0.995115	AAACAGCACATACTGCRGCCCCTGCCGCACCGTCTTCTGCTTATGATAATCAGGTAAAAG[T/G]TTCATCTGTCGTGATTTCAGATGTCGCTTGATCTTGGATTTCCTATTTCCTTATGCAGAA	-	-	-	-	-
AX_94995589	BS00058272_51	unm	unm	3B	80.129	0.226673	Rht-D1b	294	0.955631	0.02	0.146259	0.02	0.000690129	0.995115	ATCCTCAAGAACTGCCACCGGGCTCTTCCAGCCAACGGCAAGGTGATCGT[T/C]GTGGAAATTGTCCTGCCGACCACCACAGAGGCAACTCGTGAGGCGCAGAA	ta_contig_3B_10494409	TRAES3BF079700040CFD_g	forward	TRAES3BF079700040CFD_t1;Traes_3B_4490CECAF.1	O-methyltransferase 1 LENGTH=363
AX_94995589	AX_94770277	unm	unm	3B	85.27	0.326129	Rht-D1b	294	0.985094	0.01	0.147959	-0.00748329	7.76e-05	0.998543	GCTGAGATGATTCAGAAGGATTGCCCTCTAAATGC[A/G]GTGACTTTCAACGTACTTGTGAGTTTCTTCTGTCA	-	TRAES3BF086500040CFD_g	forward	-	-
AX_94995589	TA004228_0191	unm	unm	3B	71.3402	0.230715	Rht-D1b	294	0.96648	0.01	0.119048	0.02	0.000393726	0.99678	CAGTTCCTTATGCCAATAAGTTATGACGGCGGCCTTCAGTAAGTTGTTTA[T/C]TGA	ta_contig_3B_10514243	TRAES3BF022700050CFD_g	forward	TRAES3BF022700050CFD_t1;Traes_3B_B45DB8F05.1	Protein ULTRAPETALA 1
Rht_D1	Rht_D1	4D	#N/A	4D	unm	1	full-set	514	2.27e-06	5.64	0.4202	1.017	2.47	0.0213	-	-	-	-	-	-
Rht_D1	RAC875_rep_c105718_585	4D	47	4D	69.2083	0.300162	full-set	514	0.000114166	3.94	0.3638	0.849061	1.63	0.2654	GTGACCAACAACTTCAGTCAGGAGAACATCCTTGGTCGTGGTGGGTTTGG[T/C]ACTGTCTACAAGGGTGAGCTCCATGATGGTACAAAAATTGCTGTGAAGCG	ta_contig_4DS_2326510	Traes_4DS_4C358A987	forward	Traes_4DS_4C358A987.1	Protein kinase superfamily protein LENGTH=725
Rht_D1	RAC875_rep_c105718_672	4D	47	4D	69.2083	0.298542	full-set	514	0.000196619	3.71	0.3648	0.816516	1.52	0.2654	ATTGCTGTGAAGCGAATGGAGTCTGGTGTTATGGGCAACAAGGGGTTAAA[T/C]GAGTTCAAATCAGAGATTTCTGTGCTGACCAAGGTCCGTCATCGGAACCT	ta_contig_4DS_2326510	Traes_4DS_4C358A987	forward	Traes_4DS_4C358A987.1	Protein kinase superfamily protein LENGTH=725
Rht_D1	AX_94728173	4D	47	4D	53.82	0.285963	full-set	514	0.000424142	3.37	0.3589	0.785	1.36	0.3067	TATATGGGAAGCTTCCTGAATTTCGCAAGAATGTG[G/T]AGGTGATACTTGATGGCAACCCAAACTTGGCAAGC	ta_contig_4DS_2326510	Traes_4DS_4C358A987	forward	Traes_4DS_4C358A987.1	Protein kinase superfamily protein LENGTH=725
Rht_D1	RAC875_rep_c105718_304	4D	47	4D	69.2083	0.287201	full-set	514	0.000586939	3.23	0.3512	0.75366	1.29	0.3719	GGAGCTGTTGCTGTACTAGGCCTTATTGCTGCATTAGGGTTCTATTGCTA[T/C]AAGAGAAAGCAGAAGCCTTCCGGAAGGGTGCAGAGTCCACATGCTATGGT	ta_contig_4DS_2326510	Traes_4DS_4C358A987	forward	Traes_4DS_4C358A987.1	Protein kinase superfamily protein LENGTH=725
Rht_D1	AX_95257633	4D	47	4D	53.82	0.295604	full-set	514	0.000852821	3.07	0.3521	0.75	1.21	0.4295	AATGGTGGTGCGGCCACGAGCGAGCCATATAGCCA[A/G]GCAAGCAGTGCCCCCCGTGATATCCATGTCGTTGA	-	-	-	-	-
Rht_D1	AX_94773648	4D	47	4D	53.82	0.282512	full-set	514	0.00101355	2.99	0.357	0.732	1.18	0.4786	TGCCATGCCATGTTAGCTGTCCGTCGATCATGTAT[G/T]ATGATGTGGTCTTTACTCGAGAATTCCCTGGAAGT	-	-	-	-	-
Rht_D1	AX_94547815	unm	unm	unm	unm	0.274327	full-set	514	0.000384635	3.41	0.4484	-0.791	1.38	0.3067	TTGGTCAAATGAACACGGGGAAGATTTTGTGATGG[A/G]GTGAATTAGGTTGGCCTCAGATTAGATATCCAGAG	-	-	-	-	-
BobWhite_c28333_454	BobWhite_c28333_454	5B	108.7	5B	116.22	1	full-set	514	0.000550699	3.26	0.4679	0.783396	1.31	0.3688	GCAATTCRTCTYGATGYSSACTGTTCCCTCAGAGCCATTCTGAAATCCAG[T/C]GGTGGCCGCTTGGCCAAAGTAATTGCTCGACACATCGACCACCTGAAACC	ta_contig_5BL_10783056	Traes_5BL_34EED081F	reverse	Traes_5BL_34EED081F.1	Protein kinase superfamily protein LENGTH=400
BobWhite_c28333_454	AX_94457982	5B	105.6	5B	186.7	0.384564	full-set	514	0.000600266	3.22	0.3327	-0.884	1.29	0.3731	TGCTGTGATGTTAGTACCTGTTAGGATAACTCTGC[A/C]GTCTATATATGATGGTCTCTTCAATTCTTTACTTG	ta_contig_5BL_10903380	Traes_5BL_B580E79BC	forward	Traes_5BL_B580E79BC.1	cold-regulated 413-plasma membrane 2 LENGTH=203
BobWhite_c28333_454	AX_94973664	5B	105.6	5B	186.7	0.378084	full-set	514	0.000640747	3.19	0.3356	-0.878	1.27	0.3731	AAAACAAGGAAGCTGGTGAAAGCTATCATGTGCAG[C/T]GGGGAGGGAGGAGGTATCAGGGGCTCTGCTCAATC	ta_contig_5BL_10810914	Traes_5BL_078B7297D	reverse	Traes_5BL_078B7297D.1	BTB/POZ domain-containing protein
BobWhite_c28333_454	AX_94964296	5B	105.6	5B	186.7	0.379963	full-set	514	0.000658475	3.18	0.3307	-0.874	1.27	0.3731	GGCGTCGGCGTGTGCCTGGTCATCGGGTGCTACCT[G/T]CTCCACGAGCACATCAAGGCGTCGGGGGGCCTCAA	-	Traes_5BL_B580E79BC	forward	-	-
BobWhite_c28333_454	Kukri_c26747_211	5B	108.7	5B	116.107	0.833239	full-set	514	0.000931731	3.03	0.428	0.725722	1.2	0.474	AAGGTGCTACTTGAGCTAATCACCGGGAAATTTGGTGTGAGTGGCTCAAA[T/C]GACACCGACTCAGAGGAGTGGTTGTCAAGCACTTTAGATTACATTGAAAC	ta_contig_5BL_10783056	Traes_5BL_34EED081F	forward	Traes_5BL_34EED081F.1	Protein kinase superfamily protein LENGTH=400
BobWhite_c28333_454	AX_94759299	5B	107.1	unm	unm	0.47549	full-set	514	0.0018533	2.73	0.4105	-0.815	1.06	0.5431	CGGAGCGCATCGGAGTCATTCGGTCTATCCAAGCA[C/G]GCCGACGTAGAGCAGTCCATCAACGGATCATTCCA	ta_contig_5BL_10858725	Traes_5BL_B602E1225	reverse	Traes_5BL_B602E1225.1	Protein of unknown function, DUF547 LENGTH=629
BobWhite_c28333_454	GENE_2689_215	5B	107.1	5B	115.688	0.476769	full-set	514	0.0030363	2.52	0.4115	-0.754218	0.96	0.9236	GTCTTTAAGCATGCACAGATTTGGTATGAAAAAGGCGCACGTGTCCTGAG[A/G]AAATGATATGATAGCCTGACTGACACAGCATTGTCAAGACATGATTATGA	ta_contig_5BL_10858725	Traes_5BL_B602E1225	forward	Traes_5BL_B602E1225.1	Protein of unknown function, DUF547 LENGTH=629
BobWhite_c28333_454	AX_94913041	5B	107.1	unm	unm	0.472943	full-set	514	0.00352403	2.45	0.4086	-0.759	0.93	0.6896	CGGAGCGCATCGGAGTCATTCAGTCTATCCAAGCA[C/G]GCCGAAGTAGAGCAGTCCATCAACGGATCATTCCA	ta_contig_5BL_10858725	Traes_5BL_B602E1225	reverse	Traes_5BL_B602E1225.1	Protein of unknown function, DUF547 LENGTH=629
BobWhite_c28333_454	tplb0053c01_1628	5B	107.1	5B	115.688	0.467173	full-set	514	0.00654832	2.18	0.4163	-0.686173	0.81	0.9461	ttttgggtcaacatacacaacgcactgctgatgcatgcttatctcaggta[T/C]GGCGTCCCACAGAACAATCTGAAGAAGTCATCAATACTTGTTAAGGCCGT	ta_contig_5BL_10858725	Traes_5BL_B602E1225	forward	Traes_5BL_B602E1225.1	Protein of unknown function, DUF547 LENGTH=629
BobWhite_c28333_454	AX_94450951	5B	102.5	5B	169.94	0.255769	full-set	514	0.0149159	1.83	0.4981	-0.604	0.64	0.9149	ATGTGATCGATCAATCAGTACTAGTACGTGGTACA[C/G]TCCGTCCCCGTTCCCACCACCAGCTCCGTCGCGTT	ta_contig_5BL_10838578	Traes_5BL_219FAA6D8	forward	Traes_5BL_219FAA6D8.2	Expressed protein n=3 Tax=Oryza sativa RepID=Q852E9_ORYSJ
BobWhite_c28333_454	AX_94642295	5B	102.5	5B	170	0.249109	full-set	514	0.0157981	1.8	0.4961	-0.594	0.63	0.9149	AGACGCAGCGCATATGCCCGGCTCTTGAGTCGCCG[C/T]GTCGAGCTCAGAAAGTTCTTGCTCAGCCTCCCGAT	ta_contig_5BL_2865077	Traes_5BL_3BF8AF434	forward	Traes_5BL_3BF8AF434.1	strictosidine synthase-like 3 LENGTH=390
BobWhite_c28333_454	AX_94463626	5B	104.8	unm	unm	0.216597	full-set	514	0.0181639	1.74	0.3823	0.537	0.61	0.9149	GTGTACATCCGCTCTCGATTCCGCAACTAGTCCCG[C/T]CTCATGTAAAAGGTTCAGCCGTCAATACTGTACTT	ta_contig_5BL_10879831	Traes_5BL_15BC2F2E3	forward	Traes_5BL_15BC2F2E3.1	Alpha-N-acetylglucosaminidase
BobWhite_c28333_454	AX_94797710	5B	102.5	5B	168.31	0.246796	full-set	514	0.0209969	1.68	0.4951	-0.567	0.58	0.9149	CCCAGCTTTTTCGTCACCATATCATAAACCGTATC[A/G]ACTTTGGTAGGATCGACTTTAAACAATACACGGGC	ta_contig_5BL_7524439	Traes_5BL_71FC575B0	reverse	Traes_5BL_71FC575B0.1	Transcriptional adapter 2
BobWhite_c28333_454	BS00011514_51	5B	102.5	5B	106.309	0.248406	full-set	514	0.0260786	1.58	0.4942	-0.544942	0.54	0.9919	GTAGCAATCCATTGCAGACGCAGCGCATATGCCCGGCTCTTGAGTCGCCG[T/C]GTCGAGCTCAGAAAGTTCTTGCTCAGCCTCCCGATCCCCGCCAAGTATCA	ta_contig_5BL_2865077	Traes_5BL_3BF8AF434	forward	Traes_5BL_3BF8AF434.1	strictosidine synthase-like 3 LENGTH=390
BobWhite_c28333_454	AX_94814963	5B	105.6	unm	unm	0.2049	full-set	514	0.0274752	1.56	0.3687	0.499	0.53	0.9149	CGTGGATTGGCGTCATGCCGTCGGGGAGTTGGTCA[C/T]CGGAGCTTGCAAGCAGCTTCTGGTGGTCGCCGTTG	-	-	-	-	-
BobWhite_c28333_454	Ku_c55173_549	5B	100.9	5B	104.554	0.256198	full-set	514	0.0292964	1.53	0.4854	-0.533477	0.52	0.9919	TTCCATTACTCGTGCGTTGGTCTGACACCAGAAACAAGATTCAAAGGGAA[A/G]TGGTTTTGCCCAACTTGCAGGAATCTTCAATGAGAGGTTCTCCTAAATTG	ta_contig_5BL_10862219	Traes_5BL_F2193F0FA	forward	Traes_5BL_F2193F0FA.1	Inhibitor of growth protein 4
BobWhite_c28333_454	GENE_2794_534	5B	104.8	5B	109.527	0.232133	full-set	514	0.0316591	1.5	0.4037	0.46911	0.5	0.9919	CCCGAGCAAAGCCATAGCAAGATTGTAAAATTAAAAAACATAGACACTGC[T/C]ACACTGRTCTGTACAAAAGTTTGTACCTCATTCAGCCTGAAGTTAA	ta_contig_5BL_10879831	Traes_5BL_15BC2F2E3	reverse	Traes_5BL_15BC2F2E3.1	Alpha-N-acetylglucosaminidase
BobWhite_c28333_454	wsnp_RFL_Contig2809_2587619	5B	102.5	5B	106.309	0.242694	full-set	514	0.0362807	1.44	0.5	-0.515519	0.48	0.9919	TTGGAGAAGGATCTAACTAATGAAGACAAGGAAGTTTACCATCGGTACAA[A/G]GTTTTCATGCGTTTCCTTTCCAAGGAGGAACATGAAGCCCTTGTTAGGAG	ta_contig_5BL_7524439	Traes_5BL_71FC575B0	forward	Traes_5BL_71FC575B0.1	Transcriptional adapter 2
BobWhite_c28333_454	wsnp_Ex_rep_c68600_67448893	5B	105.6	5B	111.002	0.417557	full-set	514	0.0409537	1.39	0.4669	0.481067	0.45	0.9919	GACCCACCTGCATCTCGAAAGCATCGCGCAGCATCAGGCGATTCGACCTCGCCGTTGCTC[T/G]GGCGCCGGAGACGCCGACGCCGACGAGATGACGGTGTTCCACTTCCTCAACTGCGCGGTCCTCACCTTCGGCCCCCACGTCGTCTACTACTCCGCCACCC	-	-	-	-	-
BobWhite_c28333_454	AX_94820393	5B	111	5B	190.67	0.394153	full-set	514	0.0501547	1.3	0.4455	0.447	0.42	0.9464	GGCCTATCATTGGAATGGTCGCGGCTCACTGGAAA[C/T]CCGAAGAGCCAGATAATTTTACTCCTAAATGGTGG	ta_contig_5BL_10895861	Traes_5BL_0B967B6A3	forward	Traes_5BL_0B967B6A3.1	cDNA, clone: J100049A20, full insert sequence n=2 Tax=Oryza sativa subsp. japonica RepID=B7FA65_ORYSJ
BobWhite_c28333_454	wsnp_Ex_rep_c68600_67449494	5B	105.6	5B	111.002	0.416686	full-set	514	0.0509009	1.29	0.466	0.458846	0.41	0.9919	cttgatgtggctgaggaagaacaaacctaggactttaattccaattatttatgcatgtgctctgcttctggcaacaatgccatctatcaccagttacttg[A/C]GGAGATCATTGGAGTGGCAGACTCCCAAGGTAGTCGGCTTCGAGCTCTTCTCCTCCCTGGTTATGGCTTTCATCAGCTGGCAGCTGTTCTCGGCTTGTCA	ta_contig_5BL_10904733	Traes_5BL_2A2692F0B	forward	Traes_5BL_2A2692F0B.1	Transmembrane protein 147
BobWhite_c28333_454	RAC875_rep_c116126_68	5B	111	5B	117.848	0.236378	full-set	514	0.12375	0.91	0.4815	-0.380907	0.26	0.9996	CCCCTGACACATCCCGCATCCGCGCCAAGATGCTGTACTCCACCTCCAAG[A/G]ACCGCATCAAGCAGGAGCTCGACGGGTTCCACTACGAGATCCAGGCAACT	ta_contig_5BL_10918189	Traes_5BL_1A6FFA35C	forward	Traes_5BL_1A6FFA35C.1	actin depolymerizing factor 6 LENGTH=146
BobWhite_c28333_454	wsnp_Ra_c17506_26393195	5B	111	5B	117.848	0.236378	full-set	514	0.12375	0.91	0.4815	-0.380907	0.26	0.9996	CCCTAGTGCGCCCGGTCACGGAGGACGYCGAGCTCCACCTCGGTCGGGTCAGTTGCYTGGATCTCGTAGTGGAACCCGTCGAGCTCCTGCTTGATGCGGT[T/C]CTTGGAGGTGGAGTACAGCATCTTGGCGCGGATGCGGGATGTGTCAGGGGACCAGGCAATGAAGAAAATCTTGCTTTTCTGCACATTCTCCCCAGTAACA	ta_contig_5BL_10918189	Traes_5BL_1A6FFA35C	reverse	Traes_5BL_1A6FFA35C.1	actin depolymerizing factor 6 LENGTH=146
BobWhite_c28333_454	wsnp_Ex_rep_c110792_93008517	5B	111	5B	117.848	0.235016	full-set	514	0.127242	0.9	0.4825	-0.377714	0.25	0.9996	CCTGGTCCCCTGACACATCCCGCATCCGCGCCAAGATGCTGTACTCCACCTCCAAGGACCGCATCAAGCAGGAGCTCGACGGGTTCCACTACGAGATCCA[A/G]GCAACTGACCCGACCGAGGTGGAGCTCGRCGTCCTCCGTGACCGGGCGCACTAGGGCGGATCGATGATCACCCGTGGGCTTCAGTCGGATGCAAATTCAT	ta_contig_5BL_10918189	Traes_5BL_1A6FFA35C	forward	Traes_5BL_1A6FFA35C.1	actin depolymerizing factor 6 LENGTH=146
BobWhite_c28333_454	wsnp_RFL_Contig1845_996931	5B	111	5B	117.848	0.237922	full-set	514	0.129897	0.89	0.4825	-0.37438	0.25	0.9996	CCCCTGACACATCGCGCATCTGCGCCAAGATGCTGTACTCCACCTCCAAG[A/G]ACCGCATCAAGCAAGAGCTCGACGGGTTCCACTACGAGATCCAGGCAACT	ta_contig_5BL_10918189	Traes_5BL_1A6FFA35C	forward	Traes_5BL_1A6FFA35C.1	actin depolymerizing factor 6 LENGTH=146
BobWhite_c28333_454	BobWhite_rep_c50349_139	5B	111	5B	117.848	0.243113	full-set	514	0.141144	0.85	0.4815	-0.363541	0.23	0.9996	CGGGTTCCACTACGAGATCCAGGCAACTGACCCGACCGAGGTGGAGCTCG[A/G]CGTCCTCCGTGACCGGGCGCACTAGGGCGGATCGATGATCACCCGTGGGC	ta_contig_5BL_10918189	Traes_5BL_1A6FFA35C	forward	Traes_5BL_1A6FFA35C.1	actin depolymerizing factor 6 LENGTH=146
BobWhite_c28333_454	IACX5390	5B	111	5B	117.848	0.234466	full-set	514	0.20785	0.68	0.4815	-0.311911	0.17	0.9996	GGAGAAGACAGGGGCTACAACTGAGAGTTATGATGATTTCCTGGCTTGTCTCCCAGAAAA[A/G]GACTGCAGATATGCCCTTTATGATTTTGACTTTGTTACTGGGGAGAATGTGCAGAAAAG	ta_contig_5BL_10918189	Traes_5BL_1A6FFA35C	forward	Traes_5BL_1A6FFA35C.1	actin depolymerizing factor 6 LENGTH=146
BobWhite_c28333_454	AX_95632714	5B	111	5B	191.61	0.238678	full-set	514	0.268445	0.57	0.4805	-0.261	0.13	0.9965	AAGCAGGAGCTCGACGGGTTCCACTACGAGATCCA[A/G]GCAACTGACCCGACCGAGGTGGAGCTCGACGTCCT	ta_contig_5BL_10918189	Traes_5BL_1A6FFA35C	forward	Traes_5BL_1A6FFA35C.1	actin depolymerizing factor 6 LENGTH=146
BobWhite_c28333_454	AX_94489094	5B	111	5B	190.67	0.322791	full-set	514	0.275107	0.56	0.4757	0.239	0.13	0.9965	AACCGTGCCTCGACCGCCGTCACGGGAGGGCCAAC[A/C]GTCCCAATCATCGAGATAACGTTGGCGATCGACGT	ta_contig_5BL_10826760	Traes_5BL_0333145DD	reverse	Traes_5BL_0333145DD.1	long-chain acyl-CoA synthetase 2 LENGTH=665
BobWhite_c28333_454	wsnp_Ra_c25691_35261662	5B	111	5B	117.836	0.354412	full-set	514	0.332072	0.48	0.4971	0.238346	0.1	0.9996	TGAGGTTTATCTTGAGCATCTTGATATAAGACCTGGGGAGGTCATTGTGGTGAATTTCGCCTATCAGCTGCATCATACTCCTGATGAAAGCGTGAGCACG[A/G]AAAATCATCGGGACAGGATTATAAGAATGATCAAGAGCCTATCCCCCAGGGTGGTGACTCTTGTTGAGCAGGAGTCGAATACAAACACAACTGCATTCTT	ta_contig_5BL_10895891	Traes_5BL_04BDEB5D8	forward	Traes_5BL_04BDEB5D8.2	GRAS family transcription factor LENGTH=490
BobWhite_c28333_454	RAC875_rep_c104919_902	5B	111	5B	117.836	0.44792	full-set	514	0.396306	0.4	0.4689	0.202923	0.08	0.9996	GAAGACGACCAATTCAGAAATGTATTCTGGGCAGATGTTAAATCAGTGAT[T/G]GATTTTAACTACTTCGGTGATGTAGTATGTGTTGACACAAGGTATAGCAT	ta_contig_5BL_10925896	Traes_5BL_1783B924B	forward	Traes_5BL_1783B924B.1	FAR1-related sequence 5 LENGTH=788
BobWhite_c28333_454	BS00049213_51	5B	111	5B	117.343	0.215336	full-set	514	0.429283	0.37	0.4718	-0.177168	0.07	0.9996	CGATGACATTAAACAATGGAAACAATGAGAAACAAACTGATAGCACACAC[A/G]CATATCAGTAAGCAATAAGCCCCAAATGTACAATCTTTCGAGCAAGACAG	ta_contig_5BL_10908565	Traes_5BL_41A447CB6	reverse	Traes_5BL_41A447CB6.2	Mitochondrial import inner membrane translocase subunit TIM14-2
BobWhite_c28333_454	AX_95630131	5B	111	5B	190.47	0.214748	full-set	514	0.431087	0.37	0.4728	-0.174	0.07	0.9965	ATGGAAACAATGAGAAACAAACTGATAGCACACAC[A/G]CATATCAGTAAGCAATAAGCCCCAAATGTACAATC	ta_contig_5BL_10908565	Traes_5BL_41A447CB6	reverse	Traes_5BL_41A447CB6.2	Mitochondrial import inner membrane translocase subunit TIM14-2
BobWhite_c28333_454	BS00080495_51	5B	111	5B	117.848	0.307832	full-set	514	0.46191	0.34	0.43	-0.194233	0.06	0.9996	GATACTTGGAGACCTTCGACTACTATACGGCAGTGTTTGAGTCAATAGAC[T/G]TTGCTCTCCCAAGGGATGACAAGATACGGGTTAACACAGAGCAGCACTGT	ta_contig_5BL_10895891	Traes_5BL_04BDEB5D8	forward	Traes_5BL_04BDEB5D8.2	GRAS family transcription factor LENGTH=490
BobWhite_c28333_454	wsnp_Ra_c47696_53184502	5B	111	5B	117.848	0.300671	full-set	514	0.477758	0.32	0.4329	-0.186804	0.05	0.9996	AGGGCGTGGAGAAGAAGGACCCCACCGGTGCCAAGGTTACCAAGGCCGCCATCAAGAAGAAATGAGTGCTCTGGTGTCTGCCATCGAGTTATCTAGCAGA[A/G]GTTTTAGTGTCAAGTCTTTTTTGGAGAATCTTAGTGTATGTTAAGTGTTCCTGGGCGTTATTGCACTTTGACTCCTGCRCCTGTGTGCGAGCTATGATGT	ta_contig_5BL_10902767	Traes_5BL_FC117F108	forward	Traes_5BL_FC117F108.1	Elongation factor 1-alpha
BobWhite_c28333_454	Excalibur_c4189_124	5B	111	5B	117.343	0.336154	full-set	514	0.488741	0.31	0.4679	0.154343	0.05	0.9996	agcacctcctccaattgacagataaagtggtggacgaatatgattcatac[T/C]TTTCCTATCTTCCATTAGCTCACATTTTCGATCAAGTAATCGGAAATTAC	ta_contig_5BL_10826760	Traes_5BL_0333145DD	forward	Traes_5BL_0333145DD.1	long-chain acyl-CoA synthetase 2 LENGTH=665
BobWhite_c28333_454	Kukri_c4581_737	5B	111	5B	117.848	0.30475	full-set	514	0.579889	0.24	0.4319	-0.146126	0.03	0.9996	CAATGACGCCAGTCCTTCAAACCGAGGAACACTGCCGTTTTCGCAGCCCA[T/C]gtatgaacagactgtgcatcaaggaaatggtcagcacgatccttctatgg	ta_contig_5BL_10895891	Traes_5BL_04BDEB5D8	forward	Traes_5BL_04BDEB5D8.2	GRAS family transcription factor LENGTH=490
BobWhite_c28333_454	BS00021735_51	5B	111	5B	117.848	0.313284	full-set	514	0.638208	0.2	0.4251	-0.124498	0.02	0.9996	CATTTGCTAGTACTCTGCTATCATACTATGGTTAATACTTTCTTTGTGAT[A/G]AGTTTGTTTCCTGCCATATATTACAGTAATTTTGCTAGGAACCATTTGAT	ta_contig_5BL_10902767	Traes_5BL_FC117F108	forward	Traes_5BL_FC117F108.1	Elongation factor 1-alpha
BobWhite_c28333_454	RAC875_c41209_71	5B	111	5B	117.848	0.309158	full-set	514	0.641279	0.19	0.4319	-0.122883	0.02	0.9996	CTACATGAAACATCCAGTCTGATGAAGGCATATTCCAAGCAAGTGAAGAC[A/G]TGTATTCAAATAGGTTTAATGTGTGCGAACGATGATCGACATAAAAGGCC	-	-	-	-	-
BobWhite_c28333_454	Tdurum_contig28353_1628	5B	111	5B	118.824	0.306589	full-set	514	0.691299	0.16	0.4339	-0.105067	0.02	0.9996	GCTGTCCTTGCCACTCACAACGCCTCAGCGGCTCGAGTATGGGGGCTGTT[A/G]TCCTTCTGGTGTCACCAAGACACTTAGCGGTTGCCATGTAATAAAGTTGT	ta_contig_5BL_10833444	Traes_5BL_1D75C197C	forward	Traes_5BL_1D75C197C.1	citrate synthase 3 LENGTH=509
BobWhite_c28333_454	AX_95021350	5B	111	5B	191.61	0.36009	full-set	514	0.7421	0.13	0.4611	-0.081	0.01	0.9965	TGCTGAAAGGGTTGAGAGGCATGAGGTGTTTGGAA[A/C]ATGGAAGGCAAGGTTTGCAATGGCTGGATTTAGGC	ta_contig_5BL_10895891	Traes_5BL_04BDEB5D8	forward	Traes_5BL_04BDEB5D8.2	GRAS family transcription factor LENGTH=490
BobWhite_c28333_454	Excalibur_c11840_1752	5B	111	5B	117.848	0.359139	full-set	514	0.758038	0.12	0.4611	-0.0814166	0.01	0.9996	cttgcacctgtgatcatctcatccgctggaactggtagaaaattgtggaa[T/C]GGAGTTGGCTGTGCTGAAAGTGATCCCTGATCATTTAAGATATTTCCCTG	ta_contig_5BL_10895891	Traes_5BL_04BDEB5D8	reverse	Traes_5BL_04BDEB5D8.2	GRAS family transcription factor LENGTH=490
BobWhite_c28333_454	AX_95155637	5B	111	5B	191.61	0.360622	full-set	514	0.824915	0.08	0.4591	-0.055	0.01	0.9965	TTCCAAACACCTCATGCCTCTCAACCCTTTCAGCA[C/T]CCTCACACGCGATTAAACTGATGATATCCCTGGCA	ta_contig_5BL_10895891	Traes_5BL_04BDEB5D8	reverse	Traes_5BL_04BDEB5D8.2	GRAS family transcription factor LENGTH=490
BobWhite_c28333_454	GENE_4085_443	5B	111	5B	117.848	0.363001	full-set	514	0.861112	0.06	0.4591	-0.0462291	0	0.9996	AAATGTTATAGTATCCGTCAAACCCTTGAACTTTTTCTGTTATAAGTTTA[A/G]TCTGTTTGATAGTTTATTGTATATGCATACTTAATTTTGTTTTTTATCTT	ta_contig_5BL_1085706	Traes_5BL_E3904C0B8	forward	Traes_5BL_E3904C0B8.1	citrate synthase 2 LENGTH=514
BobWhite_c28333_454	Excalibur_rep_c88310_1347	5B	111	5B	117.848	0.362018	full-set	514	0.941139	0.03	0.4601	-0.0194935	0	0.9996	GTGGCATCTAACCAGGGCGAGGAACTTGGTCAGATCGCTACATCGAACGC[A/G]ACGAGGCGTCGCCGTGCCGGTTCTTCCCTGTAGAACAACAGCACGCGTGG	ta_contig_5BL_10833444	Traes_5BL_1D75C197C	forward	Traes_5BL_1D75C197C.1	citrate synthase 3 LENGTH=509
BobWhite_c28333_454	Excalibur_rep_c88310_1394	5B	111	5B	117.848	0.362018	full-set	514	0.941139	0.03	0.4601	-0.0194935	0	0.9996	CGCAACGAGGCGTCGCCGTGCCGGTTCTTCCCTGTAGAACAACAGCACGC[A/G]TGGATGCATGGTGCAGCATCCAGCCCACACAATAAACCAAGCTGCTGTGG	ta_contig_5BL_10833444	Traes_5BL_1D75C197C	forward	Traes_5BL_1D75C197C.1	citrate synthase 3 LENGTH=509
BobWhite_c28333_454	Kukri_c57327_231	5B	111	5B	117.848	0.362018	full-set	514	0.941139	0.03	0.4601	-0.0194935	0	0.9996	AGAGGATCCCGTCCAACAATAGAGAAAACCTCCTCTGCTAACTTTCGGAT[A/G]ACTTTAGCACGAGGATCATAGTTCTTATACACACGGTGCCCAAAACCTGA	ta_contig_5BL_10833444	Traes_5BL_1D75C197C	reverse	Traes_5BL_1D75C197C.1	citrate synthase 3 LENGTH=509
BobWhite_c28333_454	Kukri_rep_c72553_368	5B	111	5B	117.848	0.362018	full-set	514	0.941139	0.03	0.4601	-0.0194935	0	0.9996	TATATACGGGCGTTTGGCTGAGGCATTACACCCCTGTGAGGGAACGAGTG[A/G]CATCTAACCAGGGCGAGGAACTTGGTCAGATCGCTACATCAAACGCGACG	ta_contig_5BL_10833444	Traes_5BL_1D75C197C	forward	Traes_5BL_1D75C197C.1	citrate synthase 3 LENGTH=509
BobWhite_c28333_454	Tdurum_contig28353_296	5B	111	5B	117.848	0.362018	full-set	514	0.941139	0.03	0.4601	-0.0194935	0	0.9996	GATGACAAGGGTCTTAAGACTTACGATCCTGGTTATCTCAACACTGCCCC[T/C]gtgcgttcttccatctgctacatcgatggggatgagggaattcttcgcta	ta_contig_5BL_1085706	Traes_5BL_E3904C0B8	forward	Traes_5BL_E3904C0B8.1	citrate synthase 2 LENGTH=514
BobWhite_c28333_454	RAC875_c27743_249	5B	111	5B	117.848	0.361607	full-set	514	0.956577	0.02	0.4582	-0.0144458	0	0.9996	AACATTAATGAATTCGTGGGAAGACATTTCAGCGCTTTTGTAGTAGCCCG[T/C]CCGTCCTGCCATTATCTTTATGATTACAACACCCAGGCTGAATATGTCAA	ta_contig_5BL_10895891	Traes_5BL_04BDEB5D8	reverse	Traes_5BL_04BDEB5D8.2	GRAS family transcription factor LENGTH=490
BobWhite_c28333_454	CAP8_c8785_136	unm	unm	unm	unm	0.286891	full-set	514	0.0073102	2.14	0.3638	-0.604962	0.78	0.9461	cagcgcaccaaggaccagatcacagattattgcacgacccttgaaggcga[T/C]GATTGCTGCAGCTGCTGGGATGCCTATTTTGAACTCAACAAACTCGAGCA	ta_contig_5BL_10734470	Traes_5BL_53B6EC351	forward	Traes_5BL_53B6EC351.1	maternal effect embryo arrest 14 LENGTH=203
BobWhite_c28333_454	TA001138_0446	unm	unm	5B	115.688	0.260727	full-set	514	0.0406751	1.39	0.2879	0.506137	0.45	0.9919	CCTCGTAACCAgcCATTGTTCGTCGTGCAGGTGTATCAGCAATCAATTGC[A/G]GCC	ta_contig_5BL_10743857	Traes_5BL_71D5394B1	forward	Traes_5BL_71D5394B1.1	Cellulose-synthase-like C4 LENGTH=673
BobWhite_c28333_454	AX_94411807	unm	unm	unm	unm	0.320417	full-set	514	0.0511035	1.29	0.3298	-0.488	0.41	0.9464	GTACACGTCTTTATTCCTACCAACCAAAGGGTGAT[A/G]CAGGACCAAAATATAATCATCAGAAGCTTTGCAAC	-	Traes_5BL_25853B117	reverse	-	-
BobWhite_c28333_454	BS00022098_51	unm	unm	5A	98.5954	0.209831	full-set	514	0.0533975	1.27	0.4523	0.49894	0.4	0.9919	GAGTTGGTAAAGGTGGAAGGAACGATAACGCTCCTCCTGATGAGGATGAT[T/C]GTTATCGAAGGTCCAGCAGTAGGTCTGGTAGGTCAAGAGCGAAGGATGAC	-	-	-	-	-
BobWhite_c28333_454	wsnp_Ex_c3042_5618219	unm	unm	unm	unm	0.323899	full-set	514	0.0592305	1.23	0.3317	-0.472066	0.39	0.9919	GACTTTCCCGCCGAAGGCACGTGTTTACTAATCCGGACAAGGCTGTGAACGCCTGTCTCGGTTGTTTGATAAGGGTATAGCTCACAGCGCGGTGTCTTCC[A/G]AGTTGAAATAAATTTGCAGGGACCCTCCATTCTCTCAAAAGGTTCAGAACTGTAATATAATCGGGAATCGCCAGTATACTTTCCCTGACCAGTGTAACCT	ta_contig_5BL_10819878	Traes_5BL_25853B117	forward	Traes_5BL_25853B117.1	Succinate dehydrogenase flavoprotein subunit
BobWhite_c28333_454	IAAV4388	unm	unm	unm	unm	0.323899	full-set	514	0.0661812	1.18	0.3317	-0.460108	0.37	0.9919	GAGAGACACAGAAACCTCTTGAAAAAGACGCAGGGGAGAAGACCATCGCTTGGTTGGACAAGCTGAGAAATGCAAATGGATCACTGCCTACTTCGAAGAT[T/C]CGCCTCAACATGCAACGTATTATGCAAAATAATGCTGCAGTTTTCCGTACACAGGAAACTCTAACAGAAGGTTGCGAGCTGATTAGTGAAGCGCAGAAAA	ta_contig_5BL_10819878	Traes_5BL_25853B117	forward	Traes_5BL_25853B117.1	Succinate dehydrogenase flavoprotein subunit
BobWhite_c28333_454	AX_95654249	unm	unm	unm	unm	0.316797	full-set	514	0.066319	1.18	0.3317	-0.458	0.37	0.9546	GCATTATTTTGCATAATACGTTGCATGTTGAGGCG[A/G]ATCTTCGAAGTAGGCAGTGATCCATTTGCATTTCT	ta_contig_5BL_10819878	Traes_5BL_25853B117	reverse	Traes_5BL_25853B117.1	Succinate dehydrogenase flavoprotein subunit
BobWhite_c28333_454	RAC875_rep_c71000_144	unm	unm	unm	unm	0.326368	full-set	514	0.0707184	1.15	0.3327	-0.451947	0.35	0.9919	GTTCTGAACCTTTTGAGAGAATGGAGGGTCCCTGCAAATTTATTTCAACT[T/C]GGAAGACACCGCGCTGTGAGCTATACCCTTATCAAACAACCGAGACAGGC	ta_contig_5BL_10819878	Traes_5BL_25853B117	reverse	Traes_5BL_25853B117.1	Succinate dehydrogenase flavoprotein subunit
BobWhite_c28333_454	RAC875_c34928_108	unm	unm	unm	unm	0.322556	full-set	514	0.0739111	1.13	0.3327	-0.446072	0.35	0.9985	GTACGGAAAACTGCAGCATTATTTTGCATAATACGTTGCATGTTGAGGCG[A/G]ATCTTCGAAGTAGGCAGTGATCCATTTGCATTTCTCAGCTTGTCCAACCA	ta_contig_5BL_10819878	Traes_5BL_25853B117	reverse	Traes_5BL_25853B117.1	Succinate dehydrogenase flavoprotein subunit
BobWhite_c28333_454	wsnp_Ex_c3019_5578884	unm	unm	5B	122.645	0.207986	full-set	514	0.0880841	1.06	0.4484	0.443246	0.32	0.9996	AGTGGAAGAGGCAAATCTGGAAAGCACAGTGATCATTGTGATGACCCCGATGATAGATGGCTAGCAACAAATAGTGACGTTGATTCAGACGCAGAAACTC[A/G]ATTCCCGAGGTCAAGCAGTGGAGTTGGTAAAGGTGGAAGGAACGATAACGCTCCTCCTGATGAGGATGATCGTTATCGAAGGTCCAGCAGTAGGTCTGGT	-	-	-	-	-
BobWhite_c28333_454	AX_95629004	unm	unm	5B	196.27	0.206606	full-set	514	0.0990386	1	0.4504	0.436	0.29	0.9906	AACAAATAGTGACGTTGATTCAGACGCAGAAACTC[A/G]ATTCCCGAGGTCAAGCAGTGGAGTTGGTAAAGGTG	-	-	-	-	-
BobWhite_c28333_454	BS00080474_51	unm	unm	unm	unm	0.237615	full-set	514	0.102512	0.99	0.2198	0.403614	0.29	0.9996	catgtcatatggaacctgagcttataaggtcggttcagttgtctgtctgc[T/C]CACTGGCCATCTAATTCACTGGAACTGGAACCTGAGCTTGAGTGATTTGT	-	-	-	-	-
BobWhite_c28333_454	IAAV5479	unm	unm	5B	116.789	0.397121	full-set	514	0.177138	0.75	0.3414	-0.354069	0.2	0.9996	CCAATGGTGCCATAGCAGAGGCTATCAAAGGCGAGAACTTCGTTCACATCATTGATTTCCAAATCGCACAGGGGAGCCAGTGGATAACTATCATTCAGGC[T/G]CTTGCAGCGAGGCCTGGGGGTCCACCATTCCTAAGAATCACTGGTATAGATGACTCAAACTCTGCTTATGCCCGAGGTGGTGGACTGGATATGGTTGGGA	ta_contig_5BL_10895891	Traes_5BL_04BDEB5D8	forward	Traes_5BL_04BDEB5D8.2	GRAS family transcription factor LENGTH=490
BobWhite_c28333_454	Excalibur_c6458_593	unm	unm	5B	116.789	0.398312	full-set	514	0.244018	0.61	0.3434	-0.304971	0.15	0.9996	TCTATACCAGTGATTCTTAGGAATGGTGGACCCCCAGGCCTCGCTGCAAG[A/C]GCCTGAATGATAGTTATCCACTGGCTTCCCTGTGCGATTTGGAAATCGAT	-	-	-	-	-
BobWhite_c28333_454	AX_94649126	unm	unm	unm	unm	0.242353	full-set	514	0.29074	0.54	0.2208	0.269	0.12	0.9965	ACCTTTGAGCCATCCTTTTCACCTTCAGAAGCACT[C/G]TTGATGTTGGAAATGCTTGGACCAGACTCCATGAC	-	-	-	-	-
BobWhite_c28333_454	Excalibur_c11840_1722	unm	unm	5B	117.848	0.348592	full-set	514	0.923749	0.03	0.4689	-0.0250735	0	0.9996	GAGAAGTATTCAGTCTGTTCGTCAGTTAGACTTGCACCTGTGATCATCTC[A/G]tccgctggaactggtagaaaattgtggaacggagttggctgtgctgaaag	ta_contig_5BL_10895891	Traes_5BL_04BDEB5D8	reverse	Traes_5BL_04BDEB5D8.2	GRAS family transcription factor LENGTH=490
Ra_c3533_880	Ra_c3533_880	6A	106.3	6A	122.343	1	Rht-D1b	294	0.000829042	3.08	0.108844	-1.22	2.53977	0.740952	GTTCCTCGGTCGATCATGATATGTTTCACTTGGGGATAGGTAGATAGATA[T/C]AGAGGAATTTAACCAGCAGTACTGATCCAGTGATAGCATCAGGAGTATAA	ta_contig_6AL_5815668	Traes_6AL_101B0B1D5	forward	Traes_6AL_101B0B1D5.1	Unknown protein
Ra_c3533_880	wsnp_Ex_c8510_14306239	6A	106.3	6A	122.343	0.995617	Rht-D1b	294	0.000829042	3.08	0.108844	-1.22	2.53977	0.740952	ctacactcaatgagccaagtggcgttgatggagccctaacttagcgacatgcatgttattttgctatattacgcgccagcattgagttgtgccaatgctt[T/C]GATCCAGGGATAGCACAATAAGCACGAAGATTTGGATTCTACCAAATCTGAGTTGTTACAACTAGCCACTGAAGCGTTAAAGTGTGCCGGCTCTCATGTC	ta_contig_6AL_5815668	Traes_6AL_101B0B1D5	reverse	Traes_6AL_101B0B1D5.1	Unknown protein
Ra_c3533_880	AX_94518269	6A	105.5	6A	175.58	0.698162	Rht-D1b	294	0.0109742	1.96	0.102041	-0.976289	1.45457	0.887059	GAAAGGGAAGAAAGAAGAGTAATAAGGCGCGAGAG[A/T]AAGGACATGAGGTTCTTCTTGGTTGGTTTACAATT	ta_contig_6AL_5763211	Traes_6AL_4993AAEA7	forward	Traes_6AL_4993AAEA7.2	Mannose-P-dolichol utilization defect 1 protein LENGTH=235
Ra_c3533_880	wsnp_Ex_c20457_29526260	6A	106.3	6A	123.481	0.401196	Rht-D1b	294	0.0186364	1.73	0.0442177	-1.31	1.24585	0.938239	TAAATATTTATTGCATGATGCATTCTATTCAACACCAGTCATGGTGTTAACCAATCTGCAATTCTTCAATTAATCGGGATTCGACGAGCTGTTGCATGCA[T/C]GTGTTCTGTTGAAGAGGCTCATCTTTTACGGTCTGTGGGCTGTGAAGTGGCAACGCAGAGGTTTAGTGTCAACTAATTTTATTGACGCCGTTTTTATTTT	-	-	-	-	-
Ra_c3533_880	wsnp_Ex_c20457_29526403	6A	106.3	6A	123.481	0.401196	Rht-D1b	294	0.0186364	1.73	0.0442177	-1.31	1.24585	0.938239	TGAAGTGGCAACGCAGAGGTTTAGTGTCAACTAATTTTATTGACGCCGTTTTTATTTTTTGAGAGGGATACCCTTGTAAAGCATGAATTTTGCTGTAGTC[A/G]CACTTGTATTTCCTAGAGCATGTAACAGTCGTCACGGCCGCAGATATTGAAATCGATGAAGCTACATTCTATGTAAATACATATATATATATATTATTTT	-	-	-	-	-
Ra_c3533_880	Excalibur_c24825_539	6A	105.5	6A	122.343	0.62129	Rht-D1b	294	0.0204071	1.69	0.113946	-0.85	1.20983	0.938239	CCATTATCAAGCCATGGTATCCCATGGTTTCGAAACAAACTGCCACATTG[T/C]GAGTTATCTTCTACAATGCTTTATGAAGTTAGGCATGACATCTCAAGTTA	ta_contig_6AL_5830501	Traes_6AL_5A3E5FBBD	forward	Traes_6AL_5A3E5FBBD.1	Pentatricopeptide repeat-containing protein
Ra_c3533_880	AX_94565231	6A	105.5	6A	174.64	0.496071	Rht-D1b	294	0.0257303	1.59	0.171769	-0.657463	1.11547	0.970811	TACCCGACGATCTCATCCGCCTCATAGTACGCAGG[C/T]TCGACACCCGCACCGCGCTGTCCACCGCCGTCCTT	-	-	-	-	-
Ra_c3533_880	AX_94513497	6A	105.5	6A	173.9	0.483948	Rht-D1b	294	0.0459634	1.34	0.178571	-0.581525	0.891685	0.970811	GGTTGCATCCTTTGCTAGTGATGTCAAAGTCAGTC[C/T]AGTAAATGCTGAGTGATGATGAGAGCGATGCTTCA	ta_contig_6AL_5832911	Traes_6AL_AC8FBFEEB	forward	Traes_6AL_AC8FBFEEB.1	Protein of unknown function (DUF3531) LENGTH=333
Ra_c3533_880	BS00099074_51	6A	105.5	6A	119.641	0.48746	Rht-D1b	294	0.053929	1.27	0.176871	-0.57	0.833513	0.938239	CGAAGCCTCTGAGGGACCACGCAGCCCCCAATAGTTCAGATAAATTTTGT[T/G]TAGGAATGAGTTAGGAGTAGTCCCAACTTCCAGGACCGGCTGGATTTGGA	ta_contig_6AL_5832911	Traes_6AL_AC8FBFEEB	forward	Traes_6AL_AC8FBFEEB.1	Protein of unknown function (DUF3531) LENGTH=333
Ra_c3533_880	Kukri_rep_c70063_663	unm	unm	6A	119.554	0.468221	Rht-D1b	294	0.050295	1.3	0.190476	-0.57	0.85987	0.938239	GGGGCCTTCTCCTTTGCCAACTCAAAGGCATCTCGGACAAGCTTTGCCCC[A/G]tcaccgatgaacatctggactagctgcggaccagcaagtttcagaaaggt	ta_contig_6AL_5755935	Traes_6AL_AD42E43FB	reverse	Traes_6AL_AD42E43FB.1	26S protease regulatory subunit 6A homolog A
Ra_c3533_880	AX_95073227	unm	unm	unm	unm	0.435855	Rht-D1b	294	0.10252	0.99	0.134354	-0.529033	0.595484	0.970811	TCTTATCTCGCTGCAACTAAATGAATTTGACGACA[C/T]GACTCCTTCCCTTGGAAAGATGCTATTACTGGAAA	-	-	-	-	-
Ra_c3533_880	RAC875_c93959_96	unm	unm	6A	117.871	0.349147	Rht-D1b	294	0.148648	0.83	0.163265	-0.43	0.466746	0.938239	CTCATGCAGTGGTGGAGGCCGGACAGCGAGCTAAAGCTCAGCTGCAGGAA[A/G]TTCACCTACCCCAGAGCATGAGATATCTATGTTATATTATACTCACTCTA	-	-	-	-	-
Ra_c3533_880	Excalibur_rep_c69981_75	unm	unm	6A	119.641	0.225555	Rht-D1b	294	0.224787	0.65	0.14966	-0.37	0.329351	0.938239	aggcttgggccagttgttagtgaaggacagtatgagaagatcaagaagtt[T/C]GTAGCGAATGCTAAAAGTGAAGGTGCCACCATTCTGACTGGGGGTGTCAG	-	-	-	-	-
