# Supplementary material for: Genetic and physical mapping of anther extrusion in elite European winter wheat
Source: PLoS One. 2017 Nov 9;12(11):e0187744. doi: 10.1371/journal.pone.0187744 (PMC5679578; doi:10.1371/journal.pone.0187744)
Supplement: S3 Table — (XLSX) [file pone.0187744.s004.xlsx]

## Sheet: S3A_1AL_GZ
S3 Table-(A). Anchoring the LD-SNPs onto the syntenic map of chromosome 1AL (based on genome zipper (GZ)).
Column A records the reference SNP (MS-SNP).
Column B records the LD-SNPs.
Columns C to F record the chromosome and centimorgan (cM) position of the SNPs according to ITMI map and the maps according to published data by Wang et al, 2014 and Allen et al, 2016. Column F records the consensus chromosome (designated as SNP having chromosome in either map).
Columns G record the LD (r^2) value between MS-SNP and LD-SNPs.
Columns H and I record the GWAS set and the number of varities used in the GWAS set.
Columns J to O record the significance value (|log10(P)|), allelic effect estimate, phenotypic variance imparted by the individual marker and minor allele frequency and adjusted P-values based on false discovery rate (FDR).
Columns P to U record the sequence, contig IDs, gene-IDs, direction, transcript-IDs and the annotation of the genes for the LD-SNPs.
Columns V to AA record the the genome-zipper features including an ordered sequence of wheat genes, the SNP markers and their genetic position based on the syteny to genome of Brachypodium distachyon, Oryza Sativa and Sorghum bicolor.
Yellow highlighted SNPs are those at |log10(P)| >3.0; blue highlighted marker are at |log10(P)| <3.0 and are in LD (r^2 >2.0) with the MS-SNP.
MS_SNP	LD_SNP	Chr_ITMI	Pos_ITMI	Chr_WA	Pos_WA	LD_(r^2)	GWAS_set	nobs	P-value	|log10(P)|	effect	%_R^2	maf	FDR_Adjusted_P-values	Sequence	Contig_ID	Gene_ID	Direction	Transcript_ID	Annotation	HCS_Consensus_GZ	SNP_GZ	cM_GZ	Syntenic_Bd_genes	Syntenic_Os_Genes	Syntenic_Sb_Genes
-	-	-	-	-	-	-	-	-	-	-	-	-	-	-	-	-	-	-	-	-	-	wsnp_RFL_Contig373_3974834_1A	103.38	-	-	-
-	-	-	-	-	-	-	-	-	-	-	-	-	-	-	-	-	-	-	-	-	-	-	-	-	-	Sb01g016480.1
-	-	-	-	-	-	-	-	-	-	-	-	-	-	-	-	-	-	-	-	-	-	-	-	-	-	Sb01g016600.1
-	-	-	-	-	-	-	-	-	-	-	-	-	-	-	-	-	-	-	-	-	-	-	-	-	-	Sb01g016750.1
-	-	-	-	-	-	-	-	-	-	-	-	-	-	-	-	-	-	-	-	-	Traes_1AL_0962CB678.1	-	-	-	-	Sb01g016800.1
-	-	-	-	-	-	-	-	-	-	-	-	-	-	-	-	-	-	-	-	-	Traes_1AL_F9BCCA738.1	-	-	-	-	Sb01g016820.1
-	-	-	-	-	-	-	-	-	-	-	-	-	-	-	-	-	-	-	-	-	Traes_1AL_BAF886F30.1	-	-	Bradi3g31150.1	Os10g0519700	Sb01g016950.1
-	-	-	-	-	-	-	-	-	-	-	-	-	-	-	-	-	-	-	-	-	Traes_1AL_53EE5E7E2.1	-	-	Bradi3g31140.1	Os10g0519600	Sb01g016960.1
-	-	-	-	-	-	-	-	-	-	-	-	-	-	-	-	-	-	-	-	-	Traes_1AL_4E89304A7.1	-	-	Bradi3g31120.1	Os10g0518900	Sb01g016980.1
-	-	-	-	-	-	-	-	-	-	-	-	-	-	-	-	-	-	-	-	-	Traes_1AL_4794A350C.1	-	-	Bradi3g31110.1	Os10g0518800	Sb01g016990.1
-	-	-	-	-	-	-	-	-	-	-	-	-	-	-	-	-	-	-	-	-	-	-	-	-	-	Sb01g017000.1
-	-	-	-	-	-	-	-	-	-	-	-	-	-	-	-	-	-	-	-	-	-	-	-	Bradi3g30890.3	Os10g0518200	Sb01g017020.1
-	-	-	-	-	-	-	-	-	-	-	-	-	-	-	-	-	-	-	-	-	Traes_1AL_A461E3631.1	-	-	Bradi3g30880.1	Os10g0518100	Sb01g017030.1
-	-	-	-	-	-	-	-	-	-	-	-	-	-	-	-	-	-	-	-	-	Traes_1AL_C536948FC.1	-	-	Bradi3g30870.1	Os10g0518000	Sb01g017040.1
-	-	-	-	-	-	-	-	-	-	-	-	-	-	-	-	-	-	-	-	-	-	-	-	-	-	Sb01g017050.1
-	-	-	-	-	-	-	-	-	-	-	-	-	-	-	-	-	-	-	-	-	Traes_1AL_94C6222E8.1	-	-	Bradi3g30847.1	Os10g0517400	Sb01g017070.1
-	-	-	-	-	-	-	-	-	-	-	-	-	-	-	-	-	-	-	-	-	-	-	-	-	Os10g0516900	Sb01g017080.1
-	-	-	-	-	-	-	-	-	-	-	-	-	-	-	-	-	-	-	-	-	Traes_1AL_640A2241E.1;Traes_1AL_047E5779D.1	-	-	Bradi3g30830.1	Os10g0516800	Sb01g017100.1
-	-	-	-	-	-	-	-	-	-	-	-	-	-	-	-	-	-	-	-	-	Traes_1AL_D775CC15D.1	-	-	Bradi3g30820.1	Os10g0516600	Sb01g017110.1
-	-	-	-	-	-	-	-	-	-	-	-	-	-	-	-	-	-	-	-	-	Traes_1AL_41AE35C99.1	-	-	Bradi3g30810.1	Os10g0508400	-
-	-	-	-	-	-	-	-	-	-	-	-	-	-	-	-	-	-	-	-	-	-	-	-	-	Os10g0508500	Sb01g017540.1
-	-	-	-	-	-	-	-	-	-	-	-	-	-	-	-	-	-	-	-	-	Traes_1AL_4DA7AF7E5.1	-	-	Bradi3g30780.1	Os10g0508600	Sb01g017530.1
-	-	-	-	-	-	-	-	-	-	-	-	-	-	-	-	-	-	-	-	-	Traes_1AL_7242F453D.1	-	-	-	Os10g0509000	Sb01g017480.1
-	-	-	-	-	-	-	-	-	-	-	-	-	-	-	-	-	-	-	-	-	Traes_1AL_F1194CF48.1;Traes_1AL_62C5FC0AB.1	-	-	-	-	Sb01g017470.1
-	-	-	-	-	-	-	-	-	-	-	-	-	-	-	-	-	-	-	-	-	Traes_1AL_A161D2D44.1	-	-	Bradi3g30750.1	Os10g0509100	Sb01g017460.1
-	-	-	-	-	-	-	-	-	-	-	-	-	-	-	-	-	-	-	-	-	Traes_1AL_A0A8AEF1E.1	-	-	Bradi3g30740.3	Os10g0509200	Sb01g017450.1
-	-	-	-	-	-	-	-	-	-	-	-	-	-	-	-	-	-	-	-	-	-	-	-	-	Os10g0509401	-
-	-	-	-	-	-	-	-	-	-	-	-	-	-	-	-	-	-	-	-	-	Traes_1AL_04C9CFE29.1	-	-	Bradi3g30730.2	-	Sb01g017440.1
-	-	-	-	-	-	-	-	-	-	-	-	-	-	-	-	-	-	-	-	-	Traes_1AL_5D3EECC71.1	-	-	Bradi3g30710.1	Os10g0510000	-
-	-	-	-	-	-	-	-	-	-	-	-	-	-	-	-	-	-	-	-	-	Traes_1AL_479B78FFC.1;Traes_1AL_5DADD8E13.1	-	-	Bradi3g30680.1	Os10g0510300	Sb01g017350.1
-	-	-	-	-	-	-	-	-	-	-	-	-	-	-	-	-	-	-	-	-	-	-	-	-	-	Sb01g017340.1
-	-	-	-	-	-	-	-	-	-	-	-	-	-	-	-	-	-	-	-	-	Traes_1AL_13807565F.1	-	-	Bradi3g30660.1	-	-
-	-	-	-	-	-	-	-	-	-	-	-	-	-	-	-	-	-	-	-	-	-	-	-	-	Os10g0510500	-
-	-	-	-	-	-	-	-	-	-	-	-	-	-	-	-	-	-	-	-	-	Traes_1AL_F1520D492.1	-	-	Bradi3g30647.1	Os10g0510700	Sb01g017320.1
-	-	-	-	-	-	-	-	-	-	-	-	-	-	-	-	-	-	-	-	-	-	-	-	-	Os10g0511400	Sb01g017310.1
-	-	-	-	-	-	-	-	-	-	-	-	-	-	-	-	-	-	-	-	-	Traes_1AL_1497B5110.1	-	-	Bradi3g30630.1	-	Sb01g017300.1
-	-	-	-	-	-	-	-	-	-	-	-	-	-	-	-	-	-	-	-	-	Traes_1AL_F52A80CEB.1	-	-	Bradi3g30620.1	-	-
-	-	-	-	-	-	-	-	-	-	-	-	-	-	-	-	-	-	-	-	-	Traes_1AL_7C2C5EF89.1	-	-	Bradi3g30600.1	Os10g0512500	Sb01g017260.1
-	-	-	-	-	-	-	-	-	-	-	-	-	-	-	-	-	-	-	-	-	-	-	-	-	Os10g0512700	Sb01g017250.1
-	-	-	-	-	-	-	-	-	-	-	-	-	-	-	-	-	-	-	-	-	Traes_1AL_EDCDB415C.1;Traes_1AL_097DB7389.1	-	-	-	Os10g0512800	Sb01g017240.1
-	-	-	-	-	-	-	-	-	-	-	-	-	-	-	-	-	-	-	-	-	-	-	-	Bradi3g30590.1	Os10g0512400	Sb01g017270.1
-	-	-	-	-	-	-	-	-	-	-	-	-	-	-	-	-	-	-	-	-	Traes_1AL_0912DED70.1	-	-	-	-	Sb01g017230.1
-	-	-	-	-	-	-	-	-	-	-	-	-	-	-	-	-	-	-	-	-	Traes_1AL_F17CAC34F.1	-	-	Bradi3g30530.1	Os10g0513300	Sb01g017226.1
-	-	-	-	-	-	-	-	-	-	-	-	-	-	-	-	-	-	-	-	-	-	-	-	-	Os10g0513550	-
-	-	-	-	-	-	-	-	-	-	-	-	-	-	-	-	-	-	-	-	-	-	-	-	-	Os10g0513900	-
-	-	-	-	-	-	-	-	-	-	-	-	-	-	-	-	-	-	-	-	-	-	-	-	Bradi3g30520.1	-	-
-	-	-	-	-	-	-	-	-	-	-	-	-	-	-	-	-	-	-	-	-	Traes_1AL_8302FC776.1	-	-	Bradi3g30510.1	Os10g0515200	-
-	-	-	-	-	-	-	-	-	-	-	-	-	-	-	-	-	-	-	-	-	-	-	-	-	-	Sb01g017170.1
-	-	-	-	-	-	-	-	-	-	-	-	-	-	-	-	-	-	-	-	-	-	-	-	-	-	Sb01g017160.1
-	-	-	-	-	-	-	-	-	-	-	-	-	-	-	-	-	-	-	-	-	Traes_1AL_494A2BAD5.1	-	-	Bradi3g30490.1	-	Sb01g017150.1
-	-	-	-	-	-	-	-	-	-	-	-	-	-	-	-	-	-	-	-	-	Traes_1AL_A19D9321E.1	wsnp_BE585780A_Ta_2_1_1A	104.39	Bradi3g30480.1	Os10g0516300	Sb01g017140.1
-	-	-	-	-	-	-	-	-	-	-	-	-	-	-	-	-	-	-	-	-	-	-	-	-	-	Sb01g017130.1
-	-	-	-	-	-	-	-	-	-	-	-	-	-	-	-	-	-	-	-	-	Traes_1AL_0E0FA5BF6.1	-	-	Bradi3g30470.1	Os10g0516400	-
-	-	-	-	-	-	-	-	-	-	-	-	-	-	-	-	-	-	-	-	-	Traes_1AL_ED83D13D4.1	-	-	Bradi3g30457.1	-	Sb01g017120.1
-	-	-	-	-	-	-	-	-	-	-	-	-	-	-	-	-	-	-	-	-	Traes_1AL_F38AD64AE.1	-	-	Bradi3g30430.1	-	-
-	-	-	-	-	-	-	-	-	-	-	-	-	-	-	-	-	-	-	-	-	Traes_1AL_5D0C4237F.1	-	-	Bradi3g27760.1	Os10g0446400	-
-	-	-	-	-	-	-	-	-	-	-	-	-	-	-	-	-	-	-	-	-	-	-	-	-	Os10g0446800	-
-	-	-	-	-	-	-	-	-	-	-	-	-	-	-	-	-	-	-	-	-	Traes_1AL_0F8CA8C91.1	-	-	Bradi3g27860.1	Os10g0456200	Sb01g020290.1
-	-	-	-	-	-	-	-	-	-	-	-	-	-	-	-	-	-	-	-	-	Traes_1AL_DB9F37452.1	-	-	Bradi3g27870.1	Os10g0456400	Sb01g020270.1
-	-	-	-	-	-	-	-	-	-	-	-	-	-	-	-	-	-	-	-	-	-	-	-	-	Os10g0456500	-
-	-	-	-	-	-	-	-	-	-	-	-	-	-	-	-	-	-	-	-	-	Traes_1AL_20F0BA8DA.1;Traes_1AL_6997FB707.1	-	-	Bradi3g27890.1	Os10g0456600	Sb01g020220.1
-	-	-	-	-	-	-	-	-	-	-	-	-	-	-	-	-	-	-	-	-	-	-	-	Bradi3g27906.1	Os10g0456900	-
-	-	-	-	-	-	-	-	-	-	-	-	-	-	-	-	-	-	-	-	-	Traes_1AL_5DA69A7AC.1	-	-	Bradi3g27912.1	-	Sb09g023410.1
-	-	-	-	-	-	-	-	-	-	-	-	-	-	-	-	-	-	-	-	-	-	-	-	-	-	Sb09g023420.1
-	-	-	-	-	-	-	-	-	-	-	-	-	-	-	-	-	-	-	-	-	Traes_1AL_5A7DE5396.1;Traes_1AL_07DBE23F2.1	-	-	Bradi3g27950.1	Os10g0457500	Sb01g020160.1
-	-	-	-	-	-	-	-	-	-	-	-	-	-	-	-	-	-	-	-	-	-	-	-	-	-	Sb01g020140.1
-	-	-	-	-	-	-	-	-	-	-	-	-	-	-	-	-	-	-	-	-	-	-	-	-	-	Sb01g020135.1
-	-	-	-	-	-	-	-	-	-	-	-	-	-	-	-	-	-	-	-	-	Traes_1AL_4338FCC28.1;Traes_1AL_DA3F4C1BC.1	-	-	Bradi3g27970.1	-	-
-	-	-	-	-	-	-	-	-	-	-	-	-	-	-	-	-	-	-	-	-	Traes_1AL_21D3FB6B5.1;Traes_1AL_A9E8A8D57.1;Traes_1AL_2F8813B39.1	-	-	-	Os10g0457932	Sb01g020130.1
-	-	-	-	-	-	-	-	-	-	-	-	-	-	-	-	-	-	-	-	-	Traes_1AL_7D0F5FDAD.1	-	-	Bradi3g27990.1	Os10g0458700	-
-	-	-	-	-	-	-	-	-	-	-	-	-	-	-	-	-	-	-	-	-	Traes_1AL_E33C6D5CE.1	-	-	-	-	Sb01g020090.1
-	-	-	-	-	-	-	-	-	-	-	-	-	-	-	-	-	-	-	-	-	Traes_1AL_2D33A18FA.1	-	-	Bradi3g28050.1	-	Sb01g020050.1
-	-	-	-	-	-	-	-	-	-	-	-	-	-	-	-	-	-	-	-	-	-	-	-	-	-	Sb01g020030.1
-	-	-	-	-	-	-	-	-	-	-	-	-	-	-	-	-	-	-	-	-	Traes_1AL_53F3380AF.1	-	-	Bradi3g28070.1	-	-
-	-	-	-	-	-	-	-	-	-	-	-	-	-	-	-	-	-	-	-	-	-	-	-	-	Os10g0462800	Sb01g020020.1
-	-	-	-	-	-	-	-	-	-	-	-	-	-	-	-	-	-	-	-	-	-	-	-	-	-	Sb09g022550.1
-	-	-	-	-	-	-	-	-	-	-	-	-	-	-	-	-	-	-	-	-	Traes_1AL_B90648BAE.1	-	-	-	Os10g0463100	Sb09g022590.1
-	-	-	-	-	-	-	-	-	-	-	-	-	-	-	-	-	-	-	-	-	Traes_1AL_19AF54D53.1	-	-	Bradi3g28100.1	Os10g0463200	Sb01g020000.1
-	-	-	-	-	-	-	-	-	-	-	-	-	-	-	-	-	-	-	-	-	Traes_1AL_FA40F0347.1	-	-	Bradi3g28110.1	Os10g0463300	-
-	-	-	-	-	-	-	-	-	-	-	-	-	-	-	-	-	-	-	-	-	Traes_1AL_55440EF31.1	-	-	Bradi3g28120.1	Os10g0463800	Sb01g019970.1
-	-	-	-	-	-	-	-	-	-	-	-	-	-	-	-	-	-	-	-	-	Traes_1AL_07ADD1FD1.1	-	-	Bradi3g28130.1	Os10g0463900	-
-	-	-	-	-	-	-	-	-	-	-	-	-	-	-	-	-	-	-	-	-	-	-	-	-	Os10g0464000	-
-	-	-	-	-	-	-	-	-	-	-	-	-	-	-	-	-	-	-	-	-	Traes_1AL_48C69CB05.1;Traes_1AL_04A4521BB.1;Traes_1AL_9C4533AF7.1	-	-	Bradi3g28150.1	Os10g0464100	Sb01g019930.1
-	-	-	-	-	-	-	-	-	-	-	-	-	-	-	-	-	-	-	-	-	Traes_1AL_928DC3A3C.1	-	-	-	Os10g0464400	Sb01g019920.1
-	-	-	-	-	-	-	-	-	-	-	-	-	-	-	-	-	-	-	-	-	-	-	-	Bradi3g28180.1	-	-
-	-	-	-	-	-	-	-	-	-	-	-	-	-	-	-	-	-	-	-	-	-	-	-	-	-	Sb01g019880.1
-	-	-	-	-	-	-	-	-	-	-	-	-	-	-	-	-	-	-	-	-	Traes_1AL_C4C5018EC.1	-	-	Bradi3g28200.1	Os10g0465000	Sb01g019860.1
-	-	-	-	-	-	-	-	-	-	-	-	-	-	-	-	-	-	-	-	-	-	-	-	Bradi3g28220.1	-	-
-	-	-	-	-	-	-	-	-	-	-	-	-	-	-	-	-	-	-	-	-	-	-	-	-	Os10g0465800	Sb01g019840.1
-	-	-	-	-	-	-	-	-	-	-	-	-	-	-	-	-	-	-	-	-	-	-	-	-	Os10g0466100	Sb01g019810.1
-	-	-	-	-	-	-	-	-	-	-	-	-	-	-	-	-	-	-	-	-	Traes_1AL_22341B3351.1	-	-	Bradi3g28270.1	Os10g0466200	Sb01g019800.1
-	-	-	-	-	-	-	-	-	-	-	-	-	-	-	-	-	-	-	-	-	Traes_1AL_2ED329454.1;Traes_1AL_12797F0CA.1;Traes_1AL_13DBBA098.1	-	-	Bradi3g28280.1	Os10g0466300	Sb01g019790.1
-	-	-	-	-	-	-	-	-	-	-	-	-	-	-	-	-	-	-	-	-	Traes_1AL_D20D648FD.1	-	-	-	-	Sb01g019770.1
-	-	-	-	-	-	-	-	-	-	-	-	-	-	-	-	-	-	-	-	-	-	-	-	Bradi3g28310.1	-	-
-	-	-	-	-	-	-	-	-	-	-	-	-	-	-	-	-	-	-	-	-	Traes_1AL_1507BDAA3.1	-	-	Bradi3g28320.1	Os10g0467200	Sb01g019750.1
-	-	-	-	-	-	-	-	-	-	-	-	-	-	-	-	-	-	-	-	-	Traes_1AL_DFD344287.1	-	-	Bradi3g28340.1	Os10g0467600	Sb01g019730.1
-	-	-	-	-	-	-	-	-	-	-	-	-	-	-	-	-	-	-	-	-	Traes_1AL_F420A1BBE.1	-	-	Bradi3g28350.1	Os10g0467800	Sb01g019720.1
-	-	-	-	-	-	-	-	-	-	-	-	-	-	-	-	-	-	-	-	-	Traes_1AL_53E17C1E9.1;Traes_1AL_1398395E4.1;Traes_1AL_7DCF094E0.1	-	-	Bradi3g28367.1	Os10g0467900	-
-	-	-	-	-	-	-	-	-	-	-	-	-	-	-	-	-	-	-	-	-	Traes_1AL_18495DFAA.1	-	-	Bradi3g28380.1	Os10g0468500	-
-	-	-	-	-	-	-	-	-	-	-	-	-	-	-	-	-	-	-	-	-	Traes_1AL_93E07A334.1;Traes_1AL_EEF9D88DA.1	-	-	Bradi3g28390.1	Os10g0469700	Sb01g019680.1
-	-	-	-	-	-	-	-	-	-	-	-	-	-	-	-	-	-	-	-	-	Traes_1AL_830763C49.1;Traes_1AL_85A22F85F.1	-	-	Bradi3g28400.1	Os10g0469900	Sb01g019640.1
-	-	-	-	-	-	-	-	-	-	-	-	-	-	-	-	-	-	-	-	-	Traes_1AL_3996E29ED.1	-	-	Bradi3g28410.1	Os10g0470700	-
-	-	-	-	-	-	-	-	-	-	-	-	-	-	-	-	-	-	-	-	-	-	-	-	-	-	Sb01g019630.1
-	-	-	-	-	-	-	-	-	-	-	-	-	-	-	-	-	-	-	-	-	Traes_1AL_FCDEC0107.1	-	-	Bradi3g28437.1	-	Sb01g019600.1
-	-	-	-	-	-	-	-	-	-	-	-	-	-	-	-	-	-	-	-	-	Traes_1AL_C65571370.1;Traes_1AL_429AA3929.1;Traes_1AL_B331E8B19.1	-	-	Bradi3g28460.1	Os10g0471100	Sb01g019590.1
-	-	-	-	-	-	-	-	-	-	-	-	-	-	-	-	-	-	-	-	-	Traes_1AL_136EC2A52.1	-	-	Bradi3g28470.1	Os10g0471300	Sb01g019580.1
-	-	-	-	-	-	-	-	-	-	-	-	-	-	-	-	-	-	-	-	-	Traes_1AL_D610B9661.1;Traes_1AL_255FF48FC.1	-	-	Bradi3g28477.1	Os10g0471350	Sb01g019570.1
-	-	-	-	-	-	-	-	-	-	-	-	-	-	-	-	-	-	-	-	-	Traes_1AL_AC276011F.1	-	-	Bradi3g28490.1	Os10g0471400	Sb01g019560.1
-	-	-	-	-	-	-	-	-	-	-	-	-	-	-	-	-	-	-	-	-	-	-	-	-	-	Sb01g019550.1
-	-	-	-	-	-	-	-	-	-	-	-	-	-	-	-	-	-	-	-	-	Traes_1AL_4EA807C60.1	-	-	-	-	Sb01g019536.1
-	-	-	-	-	-	-	-	-	-	-	-	-	-	-	-	-	-	-	-	-	Traes_1AL_74A7618B0.1	-	-	-	-	Sb01g019533.1
-	-	-	-	-	-	-	-	-	-	-	-	-	-	-	-	-	-	-	-	-	Traes_1AL_C18C8483E.1	-	-	Bradi3g28507.1	Os10g0471700	-
-	-	-	-	-	-	-	-	-	-	-	-	-	-	-	-	-	-	-	-	-	Traes_1AL_FE1097B22.1;Traes_1AL_324C5C146.1	-	-	Bradi3g28520.1	-	-
-	-	-	-	-	-	-	-	-	-	-	-	-	-	-	-	-	-	-	-	-	Traes_1AL_D4634EE31.1	-	-	Bradi3g28560.1	Os10g0472900	Sb01g019520.1
-	-	-	-	-	-	-	-	-	-	-	-	-	-	-	-	-	-	-	-	-	Traes_1AL_94AA8CF36.1;Traes_1AL_A8C0DED59.1;Traes_1AL_9945762CA.1	-	-	Bradi3g28580.1	Os10g0473400	Sb01g019510.1
-	-	-	-	-	-	-	-	-	-	-	-	-	-	-	-	-	-	-	-	-	Traes_1AL_E05417AFD.1	-	-	-	-	Sb01g019490.1
-	-	-	-	-	-	-	-	-	-	-	-	-	-	-	-	-	-	-	-	-	Traes_1AL_59724705F.1;Traes_1AL_95C9E80C7.1	-	-	Bradi3g28605.1	-	-
-	-	-	-	-	-	-	-	-	-	-	-	-	-	-	-	-	-	-	-	-	Traes_1AL_8C43F2EA7.1	-	-	Bradi3g28630.1	Os10g0474000	-
-	-	-	-	-	-	-	-	-	-	-	-	-	-	-	-	-	-	-	-	-	-	-	-	-	Os10g0474800	-
-	-	-	-	-	-	-	-	-	-	-	-	-	-	-	-	-	-	-	-	-	-	-	-	-	Os10g0474900	-
-	-	-	-	-	-	-	-	-	-	-	-	-	-	-	-	-	-	-	-	-	Traes_1AL_8BA01E8D3.1;Traes_1AL_E6ABEAFFD.1;Traes_1AL_E7190A3DE.1	-	-	Bradi3g28657.1	-	Sb01g019470.1
-	-	-	-	-	-	-	-	-	-	-	-	-	-	-	-	-	-	-	-	-	-	-	-	-	-	Sb01g019460.1
-	-	-	-	-	-	-	-	-	-	-	-	-	-	-	-	-	-	-	-	-	-	-	-	-	-	Sb01g019450.1
-	-	-	-	-	-	-	-	-	-	-	-	-	-	-	-	-	-	-	-	-	Traes_1AL_A54B21BC1.1	-	-	Bradi3g28700.1	Os10g0476000	Sb01g019420.1
-	-	-	-	-	-	-	-	-	-	-	-	-	-	-	-	-	-	-	-	-	Traes_1AL_6DBDBC64A.1	-	-	Bradi3g28710.1	Os10g0476100	Sb01g019410.1
-	-	-	-	-	-	-	-	-	-	-	-	-	-	-	-	-	-	-	-	-	Traes_1AL_954898895.1	-	-	Bradi3g28730.2	Os10g0476400	-
-	-	-	-	-	-	-	-	-	-	-	-	-	-	-	-	-	-	-	-	-	Traes_1AL_D789B5634.1	-	-	-	Os10g0476600	Sb01g019370.1
-	-	-	-	-	-	-	-	-	-	-	-	-	-	-	-	-	-	-	-	-	Traes_1AL_206E50150.1	-	-	Bradi3g28747.1	Os10g0476900	Sb01g019340.1
-	-	-	-	-	-	-	-	-	-	-	-	-	-	-	-	-	-	-	-	-	Traes_1AL_1CCFB58D8.1	-	-	Bradi3g28760.1	Os10g0477000	Sb01g019330.1
-	-	-	-	-	-	-	-	-	-	-	-	-	-	-	-	-	-	-	-	-	Traes_1AL_5A928082D.1	-	-	Bradi3g28770.3	Os10g0477100	Sb01g019320.1
-	-	-	-	-	-	-	-	-	-	-	-	-	-	-	-	-	-	-	-	-	Traes_1AL_9787D4DC9.1	-	-	Bradi3g28780.1	Os10g0477200	Sb01g019317.1
-	-	-	-	-	-	-	-	-	-	-	-	-	-	-	-	-	-	-	-	-	-	-	-	-	-	Sb01g019290.1
-	-	-	-	-	-	-	-	-	-	-	-	-	-	-	-	-	-	-	-	-	-	-	-	-	Os10g0478000	-
-	-	-	-	-	-	-	-	-	-	-	-	-	-	-	-	-	-	-	-	-	-	-	-	Bradi3g28870.1	-	-
-	-	-	-	-	-	-	-	-	-	-	-	-	-	-	-	-	-	-	-	-	Traes_1AL_97A25D0F6.1;Traes_1AL_4BC2EC094.1;Traes_1AL_5450D9C86.1	-	-	-	-	Sb01g019210.1
-	-	-	-	-	-	-	-	-	-	-	-	-	-	-	-	-	-	-	-	-	Traes_1AL_0D9C3AC58.1	-	-	Bradi3g28890.1	Os10g0479200	Sb01g019180.1
-	-	-	-	-	-	-	-	-	-	-	-	-	-	-	-	-	-	-	-	-	Traes_1AL_D0130DE81.1	-	-	Bradi3g28907.1	Os10g0479600	Sb01g019160.1
-	-	-	-	-	-	-	-	-	-	-	-	-	-	-	-	-	-	-	-	-	Traes_1AL_B3737F042.1;Traes_1AL_AB89C36F8.1	-	-	Bradi3g28920.1	Os10g0479700	Sb01g019150.1
-	-	-	-	-	-	-	-	-	-	-	-	-	-	-	-	-	-	-	-	-	Traes_1AL_41FC93595.1	-	-	Bradi3g28937.3	-	Sb01g019140.1
-	-	-	-	-	-	-	-	-	-	-	-	-	-	-	-	-	-	-	-	-	Traes_1AL_3B3B8D793.1;Traes_1AL_147CF243C.1	-	-	Bradi3g28950.1	Os10g0479900	Sb01g019130.1
-	-	-	-	-	-	-	-	-	-	-	-	-	-	-	-	-	-	-	-	-	Traes_1AL_0BE456AC0.1	-	-	Bradi3g28970.1	Os10g0480200	Sb01g019120.1
-	-	-	-	-	-	-	-	-	-	-	-	-	-	-	-	-	-	-	-	-	Traes_1AL_17330E626.1;Traes_1AL_DBAED5AED.1	-	-	Bradi3g28977.1	Os10g0480500	Sb01g019110.1
-	-	-	-	-	-	-	-	-	-	-	-	-	-	-	-	-	-	-	-	-	Traes_1AL_6AF917D09.1;Traes_1AL_18E75AA24.1	-	-	Bradi3g29007.1	Os10g0481400	Sb01g019080.1
-	-	-	-	-	-	-	-	-	-	-	-	-	-	-	-	-	-	-	-	-	Traes_1AL_79934C316.1	-	-	-	Os10g0481450	Sb01g019076.1
-	-	-	-	-	-	-	-	-	-	-	-	-	-	-	-	-	-	-	-	-	-	-	-	-	Os10g0481500	Sb01g019070.1
-	-	-	-	-	-	-	-	-	-	-	-	-	-	-	-	-	-	-	-	-	-	-	-	-	-	Sb01g019065.1
-	-	-	-	-	-	-	-	-	-	-	-	-	-	-	-	-	-	-	-	-	-	-	-	Bradi3g29040.1	-	-
-	-	-	-	-	-	-	-	-	-	-	-	-	-	-	-	-	-	-	-	-	-	-	-	Bradi3g29050.1	-	Sb01g019060.1
-	-	-	-	-	-	-	-	-	-	-	-	-	-	-	-	-	-	-	-	-	Traes_1AL_629D67563.1	-	-	Bradi3g29060.1	Os10g0411800	-
-	-	-	-	-	-	-	-	-	-	-	-	-	-	-	-	-	-	-	-	-	Traes_1AL_C6998335E.1;Traes_1AL_7F4B707C7.1	-	-	Bradi3g29080.1	Os10g0482900	Sb01g019050.1
-	-	-	-	-	-	-	-	-	-	-	-	-	-	-	-	-	-	-	-	-	Traes_1AL_61DFD90BF.1	-	-	Bradi3g29087.1	Os10g0483000	Sb01g019040.1
-	-	-	-	-	-	-	-	-	-	-	-	-	-	-	-	-	-	-	-	-	Traes_1AL_97744C7E8.1	-	-	Bradi3g29120.1	Os10g0483400	Sb01g019010.1
-	-	-	-	-	-	-	-	-	-	-	-	-	-	-	-	-	-	-	-	-	Traes_1AL_6B871A8AF.1	-	-	Bradi3g29130.1	Os10g0483500	Sb01g019000.1
-	-	-	-	-	-	-	-	-	-	-	-	-	-	-	-	-	-	-	-	-	Traes_1AL_251C12A4D.1	-	-	Bradi3g29180.1	Os10g0484300	-
-	-	-	-	-	-	-	-	-	-	-	-	-	-	-	-	-	-	-	-	-	Traes_1AL_11A58FB05.1	-	-	Bradi3g29190.1	Os10g0484400	-
-	-	-	-	-	-	-	-	-	-	-	-	-	-	-	-	-	-	-	-	-	Traes_1AL_60AFF4D47.1	-	-	Bradi3g29210.1	Os10g0484700	Sb01g018970.1
-	-	-	-	-	-	-	-	-	-	-	-	-	-	-	-	-	-	-	-	-	Traes_1AL_57C78003A.1;Traes_1AL_3493FCCBE.1	-	-	Bradi3g29220.1	-	-
-	-	-	-	-	-	-	-	-	-	-	-	-	-	-	-	-	-	-	-	-	Traes_1AL_147ADC339.1	-	-	Bradi3g29230.1	Os10g0484800	Sb01g018950.1
-	-	-	-	-	-	-	-	-	-	-	-	-	-	-	-	-	-	-	-	-	Traes_1AL_CD9408167.1	-	-	-	-	Sb01g018930.1
-	-	-	-	-	-	-	-	-	-	-	-	-	-	-	-	-	-	-	-	-	Traes_1AL_052853609.1	-	-	Bradi3g29240.1	Os10g0484900	Sb01g018940.1
-	-	-	-	-	-	-	-	-	-	-	-	-	-	-	-	-	-	-	-	-	Traes_1AL_F3865D992.1;Traes_1AL_6D0C73882.1;Traes_1AL_F45F9224C.1	-	-	Bradi3g29260.1	Os10g0485100	Sb01g018920.1
-	-	-	-	-	-	-	-	-	-	-	-	-	-	-	-	-	-	-	-	-	Traes_1AL_85C47127F.1	-	-	Bradi3g29270.3	Os10g0485300	Sb01g018910.1
-	-	-	-	-	-	-	-	-	-	-	-	-	-	-	-	-	-	-	-	-	Traes_1AL_B2719B0C3.1	-	-	Bradi3g29280.1	Os10g0485500	Sb01g018900.1
-	-	-	-	-	-	-	-	-	-	-	-	-	-	-	-	-	-	-	-	-	-	-	-	-	Os10g0485600	Sb01g018890.1
-	-	-	-	-	-	-	-	-	-	-	-	-	-	-	-	-	-	-	-	-	Traes_1AL_4DEEFA566.1	-	-	Bradi3g29300.1	Os10g0486000	Sb01g018860.1
-	-	-	-	-	-	-	-	-	-	-	-	-	-	-	-	-	-	-	-	-	-	-	-	Bradi3g29310.1	Os10g0486100	Sb01g018855.1
-	-	-	-	-	-	-	-	-	-	-	-	-	-	-	-	-	-	-	-	-	-	-	-	-	Os10g0488100	-
-	-	-	-	-	-	-	-	-	-	-	-	-	-	-	-	-	-	-	-	-	Traes_1AL_1E0BE3217.1	-	-	-	-	Sb01g018800.1
-	-	-	-	-	-	-	-	-	-	-	-	-	-	-	-	-	-	-	-	-	Traes_1AL_188865E54.1	-	-	Bradi3g29417.1	Os10g0488300	Sb01g018790.1
-	-	-	-	-	-	-	-	-	-	-	-	-	-	-	-	-	-	-	-	-	Traes_1AL_389AEC45B.1;Traes_1AL_FECAB71D5.1	-	-	Bradi3g29440.1	Os10g0488800	Sb01g018770.1
-	-	-	-	-	-	-	-	-	-	-	-	-	-	-	-	-	-	-	-	-	Traes_1AL_08A7811E1.1	-	-	Bradi3g29450.1	Os10g0488900	Sb01g018760.1
-	-	-	-	-	-	-	-	-	-	-	-	-	-	-	-	-	-	-	-	-	Traes_1AL_6FCE87A3B.1	-	-	Bradi3g29470.1	Os10g0489100	Sb01g018730.1
-	-	-	-	-	-	-	-	-	-	-	-	-	-	-	-	-	-	-	-	-	Traes_1AL_38CE2200B.1	-	-	Bradi3g29530.1	Os10g0489200	Sb01g018700.1
-	-	-	-	-	-	-	-	-	-	-	-	-	-	-	-	-	-	-	-	-	Traes_1AL_9FF977DBD.1	-	-	-	-	Sb01g018690.1
-	-	-	-	-	-	-	-	-	-	-	-	-	-	-	-	-	-	-	-	-	Traes_1AL_02B105A41.1;Traes_1AL_5A84AD858.1	-	-	Bradi3g29550.1	-	-
-	-	-	-	-	-	-	-	-	-	-	-	-	-	-	-	-	-	-	-	-	-	-	-	-	Os10g0489800	-
-	-	-	-	-	-	-	-	-	-	-	-	-	-	-	-	-	-	-	-	-	-	-	-	-	-	Sb01g018650.1
-	-	-	-	-	-	-	-	-	-	-	-	-	-	-	-	-	-	-	-	-	Traes_1AL_AEC103E02.1	-	-	Bradi3g29580.1	Os10g0490100	Sb01g018610.1
-	-	-	-	-	-	-	-	-	-	-	-	-	-	-	-	-	-	-	-	-	Traes_1AL_E758FD7E3.1	-	-	-	Os10g0490400	-
-	-	-	-	-	-	-	-	-	-	-	-	-	-	-	-	-	-	-	-	-	Traes_1AL_D16EF7A38.1	-	-	Bradi3g29610.1	-	-
-	-	-	-	-	-	-	-	-	-	-	-	-	-	-	-	-	-	-	-	-	-	-	-	-	-	Sb01g018590.1
-	-	-	-	-	-	-	-	-	-	-	-	-	-	-	-	-	-	-	-	-	Traes_1AL_86739A2DD.1;Traes_1AL_0A12DA18E.1	-	-	Bradi3g29620.1	-	Sb01g018550.1
-	-	-	-	-	-	-	-	-	-	-	-	-	-	-	-	-	-	-	-	-	-	-	-	Bradi3g29680.1	-	-
-	-	-	-	-	-	-	-	-	-	-	-	-	-	-	-	-	-	-	-	-	Traes_1AL_282A1EEC3.1	-	-	Bradi3g29690.1	-	Sb01g018510.1
-	-	-	-	-	-	-	-	-	-	-	-	-	-	-	-	-	-	-	-	-	Traes_1AL_4B7B12D12.1	-	-	Bradi3g29700.1	-	-
-	-	-	-	-	-	-	-	-	-	-	-	-	-	-	-	-	-	-	-	-	Traes_1AL_82AAF3E95.1	-	-	Bradi3g29710.1	Os10g0490900	Sb01g018490.1
-	-	-	-	-	-	-	-	-	-	-	-	-	-	-	-	-	-	-	-	-	-	-	-	-	Os10g0491000	-
-	-	-	-	-	-	-	-	-	-	-	-	-	-	-	-	-	-	-	-	-	Traes_1AL_504484416.1;Traes_1AL_D46291CE2.1	wsnp_CAP11_c1029_611774_1A	104.89	Bradi3g29720.1	Os10g0490800	Sb01g018470.1
-	-	-	-	-	-	-	-	-	-	-	-	-	-	-	-	-	-	-	-	-	Traes_1AL_9F55E5AF3.1	-	-	Bradi3g29730.1	-	-
-	-	-	-	-	-	-	-	-	-	-	-	-	-	-	-	-	-	-	-	-	Traes_1AL_E5D710B6D.1;Traes_1AL_66905FFA1.1	-	-	Bradi3g29750.1	Os10g0492000	Sb01g018450.1
-	-	-	-	-	-	-	-	-	-	-	-	-	-	-	-	-	-	-	-	-	-	-	-	Bradi3g29760.1	-	-
-	-	-	-	-	-	-	-	-	-	-	-	-	-	-	-	-	-	-	-	-	Traes_1AL_1543CA165.1	-	-	-	Os10g0492300	-
-	-	-	-	-	-	-	-	-	-	-	-	-	-	-	-	-	-	-	-	-	-	-	-	-	Os10g0492600	Sb01g018430.1
-	-	-	-	-	-	-	-	-	-	-	-	-	-	-	-	-	-	-	-	-	Traes_1AL_97A1E229C.1	-	-	Bradi3g29790.1	Os10g0492800	Sb01g018420.1
-	-	-	-	-	-	-	-	-	-	-	-	-	-	-	-	-	-	-	-	-	Traes_1AL_BE7D7FE75.1	-	-	Bradi3g29830.1	Os10g0493900	Sb01g018390.1
-	-	-	-	-	-	-	-	-	-	-	-	-	-	-	-	-	-	-	-	-	-	-	-	-	Os10g0494300	Sb01g018360.1
-	-	-	-	-	-	-	-	-	-	-	-	-	-	-	-	-	-	-	-	-	Traes_1AL_5B1987290.1	-	-	Bradi3g29854.1	Os10g0494500	Sb01g018350.1
-	-	-	-	-	-	-	-	-	-	-	-	-	-	-	-	-	-	-	-	-	-	-	-	-	-	Sb01g018340.1
-	-	-	-	-	-	-	-	-	-	-	-	-	-	-	-	-	-	-	-	-	Traes_1AL_856C748AD.1	-	-	Bradi3g29861.2	Os10g0494800	Sb01g018330.1
-	-	-	-	-	-	-	-	-	-	-	-	-	-	-	-	-	-	-	-	-	Traes_1AL_9232CDB5C.1	-	-	-	Os10g0494950	-
-	-	-	-	-	-	-	-	-	-	-	-	-	-	-	-	-	-	-	-	-	Traes_1AL_718B6291D.1	-	-	-	-	Sb01g018300.1
-	-	-	-	-	-	-	-	-	-	-	-	-	-	-	-	-	-	-	-	-	Traes_1AL_D23829A3B.1;Traes_1AL_1EBD4E9F5.1;Traes_1AL_AA9FEE472.1	-	-	Bradi3g29880.1	Os10g0495300	Sb01g018290.1
-	-	-	-	-	-	-	-	-	-	-	-	-	-	-	-	-	-	-	-	-	Traes_1AL_0B9F7C67F.1	-	-	Bradi3g29890.1	Os10g0495500	Sb01g018260.1
-	-	-	-	-	-	-	-	-	-	-	-	-	-	-	-	-	-	-	-	-	Traes_1AL_0BEA9D7FE.1	-	-	Bradi3g29900.1	Os10g0497100	Sb01g018210.1
-	-	-	-	-	-	-	-	-	-	-	-	-	-	-	-	-	-	-	-	-	Traes_1AL_6F1907FF4.1	-	-	Bradi3g29917.1	Os10g0495600	-
-	-	-	-	-	-	-	-	-	-	-	-	-	-	-	-	-	-	-	-	-	Traes_1AL_BB3D071F8.1	-	-	-	-	Sb01g018230.1
-	-	-	-	-	-	-	-	-	-	-	-	-	-	-	-	-	-	-	-	-	Traes_1AL_1C23452F7.1	-	-	Bradi3g29930.1	Os10g0495900	Sb01g018250.1
-	-	-	-	-	-	-	-	-	-	-	-	-	-	-	-	-	-	-	-	-	Traes_1AL_E0DDEFE30.1	-	-	Bradi3g29950.1	Os10g0497800	-
-	-	-	-	-	-	-	-	-	-	-	-	-	-	-	-	-	-	-	-	-	-	-	-	-	-	Sb01g018180.1
-	-	-	-	-	-	-	-	-	-	-	-	-	-	-	-	-	-	-	-	-	Traes_1AL_5F778FAAB.1	-	-	Bradi3g29960.1	Os10g0497900	Sb01g018190.1
-	-	-	-	-	-	-	-	-	-	-	-	-	-	-	-	-	-	-	-	-	-	-	-	-	Os10g0498200	-
-	-	-	-	-	-	-	-	-	-	-	-	-	-	-	-	-	-	-	-	-	-	-	-	-	Os10g0498500	-
-	-	-	-	-	-	-	-	-	-	-	-	-	-	-	-	-	-	-	-	-	-	wsnp_BE605063A_Ta_2_3_1A	105.39	-	-	-
-	-	-	-	-	-	-	-	-	-	-	-	-	-	-	-	-	-	-	-	-	-	wsnp_Ex_c15188_23387754_1A	105.39	-	-	-
-	-	-	-	-	-	-	-	-	-	-	-	-	-	-	-	-	-	-	-	-	-	wsnp_Ku_rep_c71909_71634013_1A	105.39	-	-	-
-	-	-	-	-	-	-	-	-	-	-	-	-	-	-	-	-	-	-	-	-	-	wsnp_Ex_rep_c104437_89154072_1A	105.39	-	-	-
-	-	-	-	-	-	-	-	-	-	-	-	-	-	-	-	-	-	-	-	-	-	wsnp_Ex_c2178_4086161_1A	105.39	-	-	-
-	-	-	-	-	-	-	-	-	-	-	-	-	-	-	-	-	-	-	-	-	Traes_1AL_5FD3B3577.1	wsnp_Ku_c30921_40705731_1A	105.39	-	-	-
-	-	-	-	-	-	-	-	-	-	-	-	-	-	-	-	-	-	-	-	-	Traes_1AL_2E1250DAE.1	wsnp_Ex_c15188_23387523_1A	105.39	-	-	-
-	-	-	-	-	-	-	-	-	-	-	-	-	-	-	-	-	-	-	-	-	Traes_1AL_4E7084A54.1	wsnp_Ex_c1959_3692097_1A	105.39	-	-	-
-	-	-	-	-	-	-	-	-	-	-	-	-	-	-	-	-	-	-	-	-	Traes_1AL_6D5AE9F53.1	wsnp_Ra_c41581_48764320_1A	105.39	Bradi3g29980.1	Os10g0498600	Sb09g029840.1
-	-	-	-	-	-	-	-	-	-	-	-	-	-	-	-	-	-	-	-	-	Traes_1AL_717D7D16F.1	wsnp_Ra_c34203_42948357_1A	105.39	Bradi3g29990.1	Os10g0498700	Sb01g018130.1
-	-	-	-	-	-	-	-	-	-	-	-	-	-	-	-	-	-	-	-	-	-	-	-	-	Os10g0498800	-
-	-	-	-	-	-	-	-	-	-	-	-	-	-	-	-	-	-	-	-	-	Traes_1AL_90BF0232D.1	-	-	Bradi3g30010.1	Os10g0498900	Sb01g018110.1
-	-	-	-	-	-	-	-	-	-	-	-	-	-	-	-	-	-	-	-	-	-	-	-	-	-	Sb01g018095.1
-	-	-	-	-	-	-	-	-	-	-	-	-	-	-	-	-	-	-	-	-	Traes_1AL_9BF6FCCBD.1	-	-	Bradi3g30017.1	Os10g0499400	Sb01g018090.1
-	-	-	-	-	-	-	-	-	-	-	-	-	-	-	-	-	-	-	-	-	Traes_1AL_28010F812.1;Traes_1AL_4600C5720.1	-	-	-	-	Sb01g018060.1
-	-	-	-	-	-	-	-	-	-	-	-	-	-	-	-	-	-	-	-	-	Traes_1AL_A5C48D7F7.1	-	-	Bradi3g30040.1	Os10g0500000	Sb01g018050.1
-	-	-	-	-	-	-	-	-	-	-	-	-	-	-	-	-	-	-	-	-	Traes_1AL_806841ABC.1	-	-	Bradi3g30047.1	Os10g0500400	Sb01g018040.1
-	-	-	-	-	-	-	-	-	-	-	-	-	-	-	-	-	-	-	-	-	Traes_1AL_08C1774C8.1;Traes_1AL_D125112E6.1	-	-	Bradi3g30060.1	Os10g0500500	-
-	-	-	-	-	-	-	-	-	-	-	-	-	-	-	-	-	-	-	-	-	Traes_1AL_440FA4947.1	-	-	Bradi3g30070.1	Os10g0500600	Sb01g018020.1
-	-	-	-	-	-	-	-	-	-	-	-	-	-	-	-	-	-	-	-	-	Traes_1AL_B649BCDF6.1	wsnp_RFL_Contig2808_2585736_1A	105.39	Bradi3g30080.1	Os10g0500700	Sb01g018010.1
-	-	-	-	-	-	-	-	-	-	-	-	-	-	-	-	-	-	-	-	-	Traes_1AL_446F3325D.1	-	-	Bradi3g30090.1	-	Sb01g017970.1
-	-	-	-	-	-	-	-	-	-	-	-	-	-	-	-	-	-	-	-	-	Traes_1AL_8350FA8F0.1	-	-	Bradi3g30100.1	Os10g0501300	Sb01g017960.1
-	-	-	-	-	-	-	-	-	-	-	-	-	-	-	-	-	-	-	-	-	Traes_1AL_BF6E8D526.1	-	-	Bradi3g30120.1	-	-
-	-	-	-	-	-	-	-	-	-	-	-	-	-	-	-	-	-	-	-	-	Traes_1AL_5558B7A4C.1	-	-	Bradi3g30150.1	Os10g0502000	Sb01g017890.1
-	-	-	-	-	-	-	-	-	-	-	-	-	-	-	-	-	-	-	-	-	-	-	-	-	-	Sb01g017870.1
-	-	-	-	-	-	-	-	-	-	-	-	-	-	-	-	-	-	-	-	-	Traes_1AL_C22E4F573.1	-	-	-	Os10g0502100	-
-	-	-	-	-	-	-	-	-	-	-	-	-	-	-	-	-	-	-	-	-	Traes_1AL_5B26F6A14.1	wsnp_RFL_Contig1270_363937_1A	105.39	Bradi3g30160.1	Os10g0502400	-
-	-	-	-	-	-	-	-	-	-	-	-	-	-	-	-	-	-	-	-	-	Traes_1AL_7F39C80DD.1	-	-	Bradi3g30170.1	-	-
-	-	-	-	-	-	-	-	-	-	-	-	-	-	-	-	-	-	-	-	-	-	-	-	-	-	Sb01g017860.1
-	-	-	-	-	-	-	-	-	-	-	-	-	-	-	-	-	-	-	-	-	Traes_1AL_28696683F.1	-	-	Bradi3g30180.1	Os10g0502600	Sb01g017840.1
-	-	-	-	-	-	-	-	-	-	-	-	-	-	-	-	-	-	-	-	-	Traes_1AL_95E05F3D5.1	-	-	Bradi3g30187.1	Os10g0502900	Sb01g017830.1
-	-	-	-	-	-	-	-	-	-	-	-	-	-	-	-	-	-	-	-	-	Traes_1AL_21556BB18.1	-	-	Bradi3g30200.1	-	-
-	-	-	-	-	-	-	-	-	-	-	-	-	-	-	-	-	-	-	-	-	Traes_1AL_9AA8C261F.1	-	-	Bradi3g30220.1	Os10g0503300	Sb01g017800.1
-	-	-	-	-	-	-	-	-	-	-	-	-	-	-	-	-	-	-	-	-	Traes_1AL_9B315EE59.1;Traes_1AL_387FCF604.1	-	-	Bradi3g30230.1	Os10g0503500	Sb01g017790.1
-	-	-	-	-	-	-	-	-	-	-	-	-	-	-	-	-	-	-	-	-	Traes_1AL_3F65EE35A.1;Traes_1AL_EDBE3B3F1.1	-	-	Bradi3g30240.1	Os10g0503600	Sb01g017780.1
-	-	-	-	-	-	-	-	-	-	-	-	-	-	-	-	-	-	-	-	-	Traes_1AL_B88E7C9F1.1	-	-	-	Os10g0503700	Sb01g017770.1
-	-	-	-	-	-	-	-	-	-	-	-	-	-	-	-	-	-	-	-	-	Traes_1AL_881882915.1	-	-	Bradi3g30277.1	Os10g0504600	Sb01g017720.1
-	-	-	-	-	-	-	-	-	-	-	-	-	-	-	-	-	-	-	-	-	Traes_1AL_8FA3E9154.1;Traes_1AL_4E84008D2.1	-	-	Bradi3g30300.1	Os10g0505700	Sb01g017700.1
-	-	-	-	-	-	-	-	-	-	-	-	-	-	-	-	-	-	-	-	-	Traes_1AL_D6B99979E.1;Traes_1AL_9A8ECD9A1.1	-	-	Bradi3g30330.1	Os10g0506000	Sb01g017690.1
-	-	-	-	-	-	-	-	-	-	-	-	-	-	-	-	-	-	-	-	-	Traes_1AL_B4E25B4C7.1;Traes_1AL_36750809D.1;Traes_1AL_C5CF9737D.1	-	-	Bradi3g30350.1	Os10g0506200	-
-	-	-	-	-	-	-	-	-	-	-	-	-	-	-	-	-	-	-	-	-	Traes_1AL_FE11953B2.1	wsnp_BE605063A_Ta_2_2_1A	105.39	Bradi3g30360.2	-	-
-	-	-	-	-	-	-	-	-	-	-	-	-	-	-	-	-	-	-	-	-	Traes_1AL_A77C27C53.1;Traes_1AL_51D597B92.1	-	-	Bradi3g30390.1	Os10g0507800	Sb01g017590.1
-	-	-	-	-	-	-	-	-	-	-	-	-	-	-	-	-	-	-	-	-	Traes_1AL_79782481A.1;Traes_1AL_734F4BCAF.1	-	-	-	Os10g0508000	Sb01g017580.1
-	-	-	-	-	-	-	-	-	-	-	-	-	-	-	-	-	-	-	-	-	Traes_1AL_EB300EADC.1	-	-	Bradi3g31370.1	Os10g0520600	Sb01g031330.1
-	-	-	-	-	-	-	-	-	-	-	-	-	-	-	-	-	-	-	-	-	Traes_1AL_5EBB54C01.1	-	-	Bradi3g31377.2	Os10g0520700	Sb01g031320.1
-	-	-	-	-	-	-	-	-	-	-	-	-	-	-	-	-	-	-	-	-	Traes_1AL_7531AC097.1	-	-	Bradi3g31410.1	Os10g0521000	Sb01g031280.1
-	-	-	-	-	-	-	-	-	-	-	-	-	-	-	-	-	-	-	-	-	Traes_1AL_31FEF29AE.1	-	-	Bradi3g31420.1	Os10g0521100	Sb01g031270.1
-	-	-	-	-	-	-	-	-	-	-	-	-	-	-	-	-	-	-	-	-	-	-	-	-	Os10g0521300	-
-	-	-	-	-	-	-	-	-	-	-	-	-	-	-	-	-	-	-	-	-	Traes_1AL_3CAAE417A.1;Traes_1AL_6241C7A36.1;Traes_1AL_F531B8796.1	-	-	Bradi3g31430.1	-	Sb01g031260.1
-	-	-	-	-	-	-	-	-	-	-	-	-	-	-	-	-	-	-	-	-	Traes_1AL_CA09A0580.1	-	-	-	Os10g0521400	-
-	-	-	-	-	-	-	-	-	-	-	-	-	-	-	-	-	-	-	-	-	Traes_1AL_316A51A97.1	-	-	Bradi3g31450.1	Os10g0521500	Sb01g031240.1
-	-	-	-	-	-	-	-	-	-	-	-	-	-	-	-	-	-	-	-	-	Traes_1AL_51B1D5DBC.1	-	-	-	Os10g0521700	Sb01g031220.1
-	-	-	-	-	-	-	-	-	-	-	-	-	-	-	-	-	-	-	-	-	-	-	-	-	Os10g0521900	Sb01g031210.1
-	-	-	-	-	-	-	-	-	-	-	-	-	-	-	-	-	-	-	-	-	-	-	-	-	Os10g0522000	-
-	-	-	-	-	-	-	-	-	-	-	-	-	-	-	-	-	-	-	-	-	Traes_1AL_DCD29EF07.1	-	-	Bradi3g31460.1	-	Sb01g031230.1
-	-	-	-	-	-	-	-	-	-	-	-	-	-	-	-	-	-	-	-	-	Traes_1AL_5A1F2F2F7.1	-	-	Bradi3g31500.1	-	-
-	-	-	-	-	-	-	-	-	-	-	-	-	-	-	-	-	-	-	-	-	Traes_1AL_3E9ACF47D.1	-	-	Bradi3g31520.1	-	Sb01g031190.1
-	-	-	-	-	-	-	-	-	-	-	-	-	-	-	-	-	-	-	-	-	Traes_1AL_441B55493.1	-	-	Bradi3g31560.1	-	-
-	-	-	-	-	-	-	-	-	-	-	-	-	-	-	-	-	-	-	-	-	-	-	-	-	Os10g0522400	-
-	-	-	-	-	-	-	-	-	-	-	-	-	-	-	-	-	-	-	-	-	Traes_1AL_9097027B6.1	-	-	-	Os10g0522500	-
-	-	-	-	-	-	-	-	-	-	-	-	-	-	-	-	-	-	-	-	-	-	-	-	-	Os10g0522800	-
-	-	-	-	-	-	-	-	-	-	-	-	-	-	-	-	-	-	-	-	-	Traes_1AL_57113CBD4.1	-	-	Bradi3g31570.3	Os10g0523100	Sb01g031160.1
-	-	-	-	-	-	-	-	-	-	-	-	-	-	-	-	-	-	-	-	-	Traes_1AL_ED85909BE.1	-	-	-	-	Sb01g031150.1
-	-	-	-	-	-	-	-	-	-	-	-	-	-	-	-	-	-	-	-	-	Traes_1AL_D8E27B4FC.1;Traes_1AL_31AF10130.1	-	-	Bradi3g31630.1	Os10g0524500	Sb01g031110.1
-	-	-	-	-	-	-	-	-	-	-	-	-	-	-	-	-	-	-	-	-	Traes_1AL_3E87FA48B.1	-	-	Bradi3g31637.1	Os10g0524400	Sb01g031100.1
-	-	-	-	-	-	-	-	-	-	-	-	-	-	-	-	-	-	-	-	-	Traes_1AL_5E3ADCCB9.1	-	-	-	-	Sb01g031080.1
-	-	-	-	-	-	-	-	-	-	-	-	-	-	-	-	-	-	-	-	-	-	-	-	-	-	Sb01g031050.1
-	-	-	-	-	-	-	-	-	-	-	-	-	-	-	-	-	-	-	-	-	-	-	-	-	Os10g0525500	-
-	-	-	-	-	-	-	-	-	-	-	-	-	-	-	-	-	-	-	-	-	-	-	-	-	Os10g0525800	-
-	-	-	-	-	-	-	-	-	-	-	-	-	-	-	-	-	-	-	-	-	-	-	-	-	Os10g0526301	-
-	-	-	-	-	-	-	-	-	-	-	-	-	-	-	-	-	-	-	-	-	Traes_1AL_89356C218.1;Traes_1AL_0EF508307.1	-	-	-	Os10g0527100	-
-	-	-	-	-	-	-	-	-	-	-	-	-	-	-	-	-	-	-	-	-	-	-	-	-	Os10g0527601	-
-	-	-	-	-	-	-	-	-	-	-	-	-	-	-	-	-	-	-	-	-	-	-	-	-	Os10g0527800	-
-	-	-	-	-	-	-	-	-	-	-	-	-	-	-	-	-	-	-	-	-	-	-	-	Bradi3g31650.1	-	-
-	-	-	-	-	-	-	-	-	-	-	-	-	-	-	-	-	-	-	-	-	Traes_1AL_2103C5913.1	-	-	Bradi3g31707.1	-	-
-	-	-	-	-	-	-	-	-	-	-	-	-	-	-	-	-	-	-	-	-	-	-	-	Bradi3g31720.1	-	-
-	-	-	-	-	-	-	-	-	-	-	-	-	-	-	-	-	-	-	-	-	-	-	-	-	-	Sb01g030980.1
-	-	-	-	-	-	-	-	-	-	-	-	-	-	-	-	-	-	-	-	-	-	-	-	-	-	Sb01g030950.1
-	-	-	-	-	-	-	-	-	-	-	-	-	-	-	-	-	-	-	-	-	Traes_1AL_C64C85707.1	-	-	Bradi3g31727.1	-	Sb01g030930.1
-	-	-	-	-	-	-	-	-	-	-	-	-	-	-	-	-	-	-	-	-	-	wsnp_Ex_c44049_50205457_1A	105.9	-	-	-
-	-	-	-	-	-	-	-	-	-	-	-	-	-	-	-	-	-	-	-	-	-	wsnp_Ex_c14866_22995097_1A	105.9	-	-	-
-	-	-	-	-	-	-	-	-	-	-	-	-	-	-	-	-	-	-	-	-	-	wsnp_Ex_c44049_50205904_1A	105.9	-	-	-
-	-	-	-	-	-	-	-	-	-	-	-	-	-	-	-	-	-	-	-	-	-	wsnp_CAP7_c323_176386_1A	105.9	-	-	-
-	-	-	-	-	-	-	-	-	-	-	-	-	-	-	-	-	-	-	-	-	Traes_1AL_CC4CF4E71.1	wsnp_Ex_c44049_50205614_1A	105.9	Bradi3g31777.1	-	-
-	-	-	-	-	-	-	-	-	-	-	-	-	-	-	-	-	-	-	-	-	-	-	-	Bradi3g31800.1	-	-
-	-	-	-	-	-	-	-	-	-	-	-	-	-	-	-	-	-	-	-	-	Traes_1AL_1A9EB2CBB.1	-	-	Bradi3g31820.1	-	Sb01g030880.1
-	-	-	-	-	-	-	-	-	-	-	-	-	-	-	-	-	-	-	-	-	-	-	-	-	-	Sb01g030870.1
-	-	-	-	-	-	-	-	-	-	-	-	-	-	-	-	-	-	-	-	-	-	-	-	-	-	Sb01g030840.1
-	-	-	-	-	-	-	-	-	-	-	-	-	-	-	-	-	-	-	-	-	-	-	-	Bradi3g31850.1	-	-
-	-	-	-	-	-	-	-	-	-	-	-	-	-	-	-	-	-	-	-	-	-	-	-	-	Os10g0528300	-
-	-	-	-	-	-	-	-	-	-	-	-	-	-	-	-	-	-	-	-	-	-	-	-	-	Os10g0529700	-
-	-	-	-	-	-	-	-	-	-	-	-	-	-	-	-	-	-	-	-	-	-	-	-	-	Os10g0530300	-
-	-	-	-	-	-	-	-	-	-	-	-	-	-	-	-	-	-	-	-	-	-	-	-	-	Os10g0530500	-
-	-	-	-	-	-	-	-	-	-	-	-	-	-	-	-	-	-	-	-	-	Traes_1AL_657856E06.1	-	-	Bradi3g31880.1	Os10g0530900	Sb01g030780.1
-	-	-	-	-	-	-	-	-	-	-	-	-	-	-	-	-	-	-	-	-	Traes_1AL_2AC682D6D.1	-	-	Bradi3g31890.1	Os10g0531900	Sb01g030770.1
-	-	-	-	-	-	-	-	-	-	-	-	-	-	-	-	-	-	-	-	-	Traes_1AL_DD8A8BB8B.1	-	-	Bradi3g31907.1	Os10g0532200	Sb01g030740.1
-	-	-	-	-	-	-	-	-	-	-	-	-	-	-	-	-	-	-	-	-	Traes_1AL_1F3FBE952.1	-	-	-	Os10g0532300	-
-	-	-	-	-	-	-	-	-	-	-	-	-	-	-	-	-	-	-	-	-	Traes_1AL_9506A982D.1	-	-	-	Os10g0532600	-
-	-	-	-	-	-	-	-	-	-	-	-	-	-	-	-	-	-	-	-	-	Traes_1AL_49F3FF5E8.1	-	-	Bradi3g31990.1	-	-
-	-	-	-	-	-	-	-	-	-	-	-	-	-	-	-	-	-	-	-	-	-	-	-	-	Os10g0533000	Sb01g030710.1
-	-	-	-	-	-	-	-	-	-	-	-	-	-	-	-	-	-	-	-	-	-	-	-	-	-	Sb01g030700.1
-	-	-	-	-	-	-	-	-	-	-	-	-	-	-	-	-	-	-	-	-	Traes_1AL_89DDB4243.1	-	-	Bradi3g32000.1	Os10g0533600	Sb01g030680.1
-	-	-	-	-	-	-	-	-	-	-	-	-	-	-	-	-	-	-	-	-	-	-	-	-	Os10g0533800	-
-	-	-	-	-	-	-	-	-	-	-	-	-	-	-	-	-	-	-	-	-	Traes_1AL_CD95FCC1F.1	-	-	Bradi3g32010.1	Os10g0533900	Sb01g030660.1
-	-	-	-	-	-	-	-	-	-	-	-	-	-	-	-	-	-	-	-	-	Traes_1AL_4B2CAEDE1.1;Traes_1AL_1D67DFF81.1	-	-	Bradi3g32020.1	Os10g0534100	Sb01g030650.1
-	-	-	-	-	-	-	-	-	-	-	-	-	-	-	-	-	-	-	-	-	Traes_1AL_1FCED37B4.1	-	-	Bradi3g32027.1	-	Sb01g030635.1
-	-	-	-	-	-	-	-	-	-	-	-	-	-	-	-	-	-	-	-	-	Traes_1AL_9555010A2.1	-	-	Bradi3g32032.1	Os10g0534700	Sb01g030630.1
-	-	-	-	-	-	-	-	-	-	-	-	-	-	-	-	-	-	-	-	-	-	-	-	-	Os10g0546100	-
-	-	-	-	-	-	-	-	-	-	-	-	-	-	-	-	-	-	-	-	-	-	wsnp_Ex_c3572_6533892_1A	106.4	-	-	-
-	-	-	-	-	-	-	-	-	-	-	-	-	-	-	-	-	-	-	-	-	-	wsnp_Ku_c3844_7053669_1A	106.4	-	-	-
-	-	-	-	-	-	-	-	-	-	-	-	-	-	-	-	-	-	-	-	-	Traes_1AL_55E4D53AF.1	wsnp_Ex_c3572_6531810_1A	106.4	-	-	-
-	-	-	-	-	-	-	-	-	-	-	-	-	-	-	-	-	-	-	-	-	-	wsnp_Ku_c17243_26294668_1A	106.4	-	-	-
-	-	-	-	-	-	-	-	-	-	-	-	-	-	-	-	-	-	-	-	-	Traes_1AL_A63F923C4.1	wsnp_Ex_c8885_14842394_1A	106.4	-	-	-
-	-	-	-	-	-	-	-	-	-	-	-	-	-	-	-	-	-	-	-	-	-	wsnp_Ra_rep_c74936_72685894_1A	106.4	-	-	-
-	-	-	-	-	-	-	-	-	-	-	-	-	-	-	-	-	-	-	-	-	-	wsnp_Ku_c3844_7053350_1A	106.4	-	-	-
-	-	-	-	-	-	-	-	-	-	-	-	-	-	-	-	-	-	-	-	-	-	wsnp_Ex_c22881_32098459_1A	106.4	-	-	-
-	-	-	-	-	-	-	-	-	-	-	-	-	-	-	-	-	-	-	-	-	-	wsnp_Ex_c12352_19708127_1A	106.4	-	-	-
-	-	-	-	-	-	-	-	-	-	-	-	-	-	-	-	-	-	-	-	-	-	wsnp_Ex_c1374_2630830_1A	106.4	-	-	-
-	-	-	-	-	-	-	-	-	-	-	-	-	-	-	-	-	-	-	-	-	-	wsnp_Ex_c21592_30743513_1A	106.4	-	-	-
-	-	-	-	-	-	-	-	-	-	-	-	-	-	-	-	-	-	-	-	-	-	wsnp_Ex_rep_c101746_87053634_1A	106.9	-	-	-
-	-	-	-	-	-	-	-	-	-	-	-	-	-	-	-	-	-	-	-	-	-	wsnp_Ra_c6182_10833256_1A	106.9	-	Os10g0542200	Sb01g030340.1
-	-	-	-	-	-	-	-	-	-	-	-	-	-	-	-	-	-	-	-	-	-	wsnp_Ex_c3906_7086162_1A	107.43	-	-	-
-	-	-	-	-	-	-	-	-	-	-	-	-	-	-	-	-	-	-	-	-	Traes_1AL_61A37A885.1	wsnp_Ex_c41969_48673442_1A	107.43	Bradi3g32660.1	Os10g0546300	Sb01g030070.1
-	-	-	-	-	-	-	-	-	-	-	-	-	-	-	-	-	-	-	-	-	Traes_1AL_B55CC2568.1	-	-	Bradi3g32690.1	Os10g0546600	Sb01g030050.1
-	-	-	-	-	-	-	-	-	-	-	-	-	-	-	-	-	-	-	-	-	Traes_1AL_CD4872CA5.1	-	-	-	-	Sb01g030020.1
-	-	-	-	-	-	-	-	-	-	-	-	-	-	-	-	-	-	-	-	-	-	-	-	Bradi3g32720.1	-	-
-	-	-	-	-	-	-	-	-	-	-	-	-	-	-	-	-	-	-	-	-	Traes_1AL_0246A1DAC.1	-	-	Bradi3g32730.1	Os10g0547500	Sb01g029990.1
-	-	-	-	-	-	-	-	-	-	-	-	-	-	-	-	-	-	-	-	-	-	-	-	-	-	Sb01g029960.1
-	-	-	-	-	-	-	-	-	-	-	-	-	-	-	-	-	-	-	-	-	Traes_1AL_765B8D887.1	-	-	Bradi3g32760.1	-	-
-	-	-	-	-	-	-	-	-	-	-	-	-	-	-	-	-	-	-	-	-	-	-	-	-	Os10g0547950	-
-	-	-	-	-	-	-	-	-	-	-	-	-	-	-	-	-	-	-	-	-	-	-	-	-	Os10g0548000	-
-	-	-	-	-	-	-	-	-	-	-	-	-	-	-	-	-	-	-	-	-	-	-	-	-	-	Sb01g029950.1
-	-	-	-	-	-	-	-	-	-	-	-	-	-	-	-	-	-	-	-	-	Traes_1AL_33B8C72D0.1	-	-	Bradi3g32770.1	Os10g0548100	Sb01g029930.1
-	-	-	-	-	-	-	-	-	-	-	-	-	-	-	-	-	-	-	-	-	Traes_1AL_0D6B62738.1	-	-	Bradi3g32780.1	Os10g0548200	Sb01g029925.1
-	-	-	-	-	-	-	-	-	-	-	-	-	-	-	-	-	-	-	-	-	-	-	-	Bradi3g32800.1	Os10g0548700	-
-	-	-	-	-	-	-	-	-	-	-	-	-	-	-	-	-	-	-	-	-	Traes_1AL_57FB6CFB0.1	-	-	-	Os10g0548400	-
-	-	-	-	-	-	-	-	-	-	-	-	-	-	-	-	-	-	-	-	-	-	-	-	Bradi3g32810.1	Os10g0548600	Sb01g029820.1
-	-	-	-	-	-	-	-	-	-	-	-	-	-	-	-	-	-	-	-	-	Traes_1AL_5B951CAF1.1;Traes_1AL_502E34D07.1;Traes_1AL_E5F07A34B.1	-	-	-	Os10g0548850	-
-	-	-	-	-	-	-	-	-	-	-	-	-	-	-	-	-	-	-	-	-	Traes_1AL_6C8AFF407.1	-	-	Bradi3g32820.1	Os10g0548900	Sb01g029770.1
-	-	-	-	-	-	-	-	-	-	-	-	-	-	-	-	-	-	-	-	-	-	-	-	-	Os10g0549100	-
-	-	-	-	-	-	-	-	-	-	-	-	-	-	-	-	-	-	-	-	-	Traes_1AL_B3161C4EC.1;Traes_1AL_638691536.1	-	-	-	Os05g0557900	-
-	-	-	-	-	-	-	-	-	-	-	-	-	-	-	-	-	-	-	-	-	Traes_1AL_164CE7443.1	wsnp_Ex_c18169_26977013_1A	107.93	Bradi3g32830.1	Os05g0558400	Sb01g029750.1
-	-	-	-	-	-	-	-	-	-	-	-	-	-	-	-	-	-	-	-	-	-	-	-	-	Os10g0549500	-
-	-	-	-	-	-	-	-	-	-	-	-	-	-	-	-	-	-	-	-	-	-	-	-	-	Os10g0549850	-
-	-	-	-	-	-	-	-	-	-	-	-	-	-	-	-	-	-	-	-	-	-	-	-	-	-	Sb01g029745.1
-	-	-	-	-	-	-	-	-	-	-	-	-	-	-	-	-	-	-	-	-	-	wsnp_Ku_c37925_46678703_1A	108.43	-	-	-
-	-	-	-	-	-	-	-	-	-	-	-	-	-	-	-	-	-	-	-	-	-	wsnp_Ex_c4605_8241260_1A	108.43	-	-	-
-	-	-	-	-	-	-	-	-	-	-	-	-	-	-	-	-	-	-	-	-	-	wsnp_BF475149A_Ta_2_1_1A	108.43	-	-	-
-	-	-	-	-	-	-	-	-	-	-	-	-	-	-	-	-	-	-	-	-	-	wsnp_Ex_c25628_34888253_1A	108.54	-	-	-
-	-	-	-	-	-	-	-	-	-	-	-	-	-	-	-	-	-	-	-	-	-	wsnp_JD_c38260_27822778_1A	108.54	-	-	-
-	-	-	-	-	-	-	-	-	-	-	-	-	-	-	-	-	-	-	-	-	-	wsnp_Ex_c7360_12617987_1A	108.54	-	-	-
-	-	-	-	-	-	-	-	-	-	-	-	-	-	-	-	-	-	-	-	-	-	wsnp_Ku_c4413_8008008_1A	108.54	-	-	-
-	-	-	-	-	-	-	-	-	-	-	-	-	-	-	-	-	-	-	-	-	-	wsnp_Ex_rep_c101414_86781128_1A	108.54	-	-	-
-	-	-	-	-	-	-	-	-	-	-	-	-	-	-	-	-	-	-	-	-	-	wsnp_Ex_c6817_11761300_1A	108.54	-	-	-
-	-	-	-	-	-	-	-	-	-	-	-	-	-	-	-	-	-	-	-	-	-	wsnp_Ex_c3565_6520901_1A	108.54	-	-	-
-	-	-	-	-	-	-	-	-	-	-	-	-	-	-	-	-	-	-	-	-	-	wsnp_Ex_rep_c101414_86780813_1A	108.54	-	-	-
-	-	-	-	-	-	-	-	-	-	-	-	-	-	-	-	-	-	-	-	-	-	wsnp_Ex_c4605_8240189_1A	108.54	-	-	-
-	-	-	-	-	-	-	-	-	-	-	-	-	-	-	-	-	-	-	-	-	-	wsnp_Ex_c6817_11762714_1A	108.54	-	-	-
-	-	-	-	-	-	-	-	-	-	-	-	-	-	-	-	-	-	-	-	-	-	wsnp_BE403956A_Ta_2_3_1A	108.54	-	-	-
-	-	-	-	-	-	-	-	-	-	-	-	-	-	-	-	-	-	-	-	-	-	wsnp_Ex_rep_c103087_88123733_1A	108.54	-	-	-
-	-	-	-	-	-	-	-	-	-	-	-	-	-	-	-	-	-	-	-	-	-	wsnp_Ex_c10100_16600633_1A	108.54	-	-	-
-	-	-	-	-	-	-	-	-	-	-	-	-	-	-	-	-	-	-	-	-	-	wsnp_Ku_c47386_53862969_1A	108.54	-	-	-
-	-	-	-	-	-	-	-	-	-	-	-	-	-	-	-	-	-	-	-	-	-	wsnp_Ex_c25628_34888439_1A	108.54	-	-	-
-	-	-	-	-	-	-	-	-	-	-	-	-	-	-	-	-	-	-	-	-	-	wsnp_Ex_c35563_43690084_1A	108.54	-	-	-
-	-	-	-	-	-	-	-	-	-	-	-	-	-	-	-	-	-	-	-	-	Traes_1AL_C5D62B4CF.1	wsnp_Ex_rep_c103087_88124573_1A	108.54	-	Os10g0548800	Sb01g029790.1
-	-	-	-	-	-	-	-	-	-	-	-	-	-	-	-	-	-	-	-	-	-	wsnp_Ex_rep_c101414_86780996_1A	108.54	-	-	-
-	-	-	-	-	-	-	-	-	-	-	-	-	-	-	-	-	-	-	-	-	-	wsnp_Ex_c5543_9763520_1A	108.54	-	-	-
-	-	-	-	-	-	-	-	-	-	-	-	-	-	-	-	-	-	-	-	-	Traes_1AL_BD44FF6CC.1	wsnp_Ex_c4605_8239915_1A	108.54	Bradi3g32840.1	Os10g0550000	Sb01g029740.1
-	-	-	-	-	-	-	-	-	-	-	-	-	-	-	-	-	-	-	-	-	Traes_1AL_46437A1EE.1	-	-	Bradi3g32850.1	Os10g0550300	Sb01g029730.1
-	-	-	-	-	-	-	-	-	-	-	-	-	-	-	-	-	-	-	-	-	-	-	-	-	Os10g0550500	Sb01g029710.1
-	-	-	-	-	-	-	-	-	-	-	-	-	-	-	-	-	-	-	-	-	Traes_1AL_C0FD40AEA.1	-	-	Bradi3g32870.1	Os10g0550700	Sb01g029670.1
-	-	-	-	-	-	-	-	-	-	-	-	-	-	-	-	-	-	-	-	-	Traes_1AL_29047BC2B.1	-	-	Bradi3g32910.1	-	-
-	-	-	-	-	-	-	-	-	-	-	-	-	-	-	-	-	-	-	-	-	-	-	-	-	Os10g0551700	Sb01g029630.1
-	-	-	-	-	-	-	-	-	-	-	-	-	-	-	-	-	-	-	-	-	-	-	-	-	Os10g0552400	Sb01g029780.1
-	-	-	-	-	-	-	-	-	-	-	-	-	-	-	-	-	-	-	-	-	-	-	-	-	-	Sb01g029800.1
-	-	-	-	-	-	-	-	-	-	-	-	-	-	-	-	-	-	-	-	-	Traes_1AL_6C5C28AA8.1	-	-	-	Os10g0552700	-
-	-	-	-	-	-	-	-	-	-	-	-	-	-	-	-	-	-	-	-	-	Traes_1AL_5276CC26C.1;Traes_1AL_9D0A4EF5F.1;Traes_1AL_02B867C70.1;Traes_1AL_68FA687CC.1	-	-	Bradi3g32960.1	Os10g0552900	Sb01g029600.1
-	-	-	-	-	-	-	-	-	-	-	-	-	-	-	-	-	-	-	-	-	-	-	-	-	-	Sb01g029560.1
-	-	-	-	-	-	-	-	-	-	-	-	-	-	-	-	-	-	-	-	-	Traes_1AL_22B3A3A3C.1	-	-	Bradi3g32990.1	Os10g0553800	Sb01g029510.1
-	-	-	-	-	-	-	-	-	-	-	-	-	-	-	-	-	-	-	-	-	Traes_1AL_074FF2020.1	-	-	Bradi3g33020.1	Os10g0554100	Sb01g029480.1
-	-	-	-	-	-	-	-	-	-	-	-	-	-	-	-	-	-	-	-	-	Traes_1AL_BF82E1ECF.1	-	-	Bradi3g33030.1	Os10g0554200	-
-	-	-	-	-	-	-	-	-	-	-	-	-	-	-	-	-	-	-	-	-	Traes_1AL_E5AFC5752.1	-	-	Bradi3g33040.1	-	Sb01g029470.1
-	-	-	-	-	-	-	-	-	-	-	-	-	-	-	-	-	-	-	-	-	Traes_1AL_0EBC90C31.1	-	-	Bradi3g33047.1	Os10g0554300	-
-	-	-	-	-	-	-	-	-	-	-	-	-	-	-	-	-	-	-	-	-	-	-	-	-	Os10g0554800	-
-	-	-	-	-	-	-	-	-	-	-	-	-	-	-	-	-	-	-	-	-	-	-	-	-	-	Sb01g029465.1
-	-	-	-	-	-	-	-	-	-	-	-	-	-	-	-	-	-	-	-	-	-	-	-	-	-	Sb01g029460.1
-	-	-	-	-	-	-	-	-	-	-	-	-	-	-	-	-	-	-	-	-	Traes_1AL_CDD657AB0.1	-	-	Bradi3g33060.1	-	Sb01g029450.1
-	-	-	-	-	-	-	-	-	-	-	-	-	-	-	-	-	-	-	-	-	-	-	-	-	-	Sb01g029430.1
-	-	-	-	-	-	-	-	-	-	-	-	-	-	-	-	-	-	-	-	-	-	-	-	-	-	Sb01g029420.1
-	-	-	-	-	-	-	-	-	-	-	-	-	-	-	-	-	-	-	-	-	Traes_1AL_31A8452CD.1;Traes_1AL_E9CFEDD1C.1	-	-	Bradi3g33080.1	Os10g0555100	Sb01g029400.1
-	-	-	-	-	-	-	-	-	-	-	-	-	-	-	-	-	-	-	-	-	-	-	-	-	Os10g0555600	-
-	-	-	-	-	-	-	-	-	-	-	-	-	-	-	-	-	-	-	-	-	-	-	-	-	Os10g0555700	-
-	-	-	-	-	-	-	-	-	-	-	-	-	-	-	-	-	-	-	-	-	-	-	-	Bradi3g33110.1	-	-
-	-	-	-	-	-	-	-	-	-	-	-	-	-	-	-	-	-	-	-	-	Traes_1AL_FFFEEC27C.1	-	-	Bradi3g33120.1	-	-
-	-	-	-	-	-	-	-	-	-	-	-	-	-	-	-	-	-	-	-	-	-	-	-	-	-	Sb01g029290.1
-	-	-	-	-	-	-	-	-	-	-	-	-	-	-	-	-	-	-	-	-	Traes_1AL_DDC13A76D.1	-	-	Bradi3g33150.1	-	Sb01g029270.1
-	-	-	-	-	-	-	-	-	-	-	-	-	-	-	-	-	-	-	-	-	-	-	-	-	-	Sb01g029260.1
-	-	-	-	-	-	-	-	-	-	-	-	-	-	-	-	-	-	-	-	-	Traes_1AL_6662B1FF0.1	-	-	Bradi3g33210.1	-	-
-	-	-	-	-	-	-	-	-	-	-	-	-	-	-	-	-	-	-	-	-	Traes_1AL_E74DCEA6A.1;Traes_1AL_6F1332D75.1	-	-	Bradi3g33230.1	-	-
-	-	-	-	-	-	-	-	-	-	-	-	-	-	-	-	-	-	-	-	-	Traes_1AL_EAA953F21.1;Traes_1AL_D754E878D.1	-	-	-	Os10g0559450	-
-	-	-	-	-	-	-	-	-	-	-	-	-	-	-	-	-	-	-	-	-	Traes_1AL_53F1FB768.1	-	-	Bradi3g33287.1	Os10g0559900	Sb01g029100.1
-	-	-	-	-	-	-	-	-	-	-	-	-	-	-	-	-	-	-	-	-	Traes_1AL_1C8AFCD57.1	-	-	Bradi3g33310.1	-	-
-	-	-	-	-	-	-	-	-	-	-	-	-	-	-	-	-	-	-	-	-	Traes_1AL_C1C8FA586.1	-	-	Bradi3g33330.1	-	-
-	-	-	-	-	-	-	-	-	-	-	-	-	-	-	-	-	-	-	-	-	-	-	-	-	Os10g0560450	-
-	-	-	-	-	-	-	-	-	-	-	-	-	-	-	-	-	-	-	-	-	-	-	-	-	-	Sb01g029070.1
-	-	-	-	-	-	-	-	-	-	-	-	-	-	-	-	-	-	-	-	-	Traes_1AL_88D49649D.1;Traes_1AL_08BAD7CD3.1	-	-	Bradi3g33355.1	Os10g0560700	Sb01g029065.1
-	-	-	-	-	-	-	-	-	-	-	-	-	-	-	-	-	-	-	-	-	Traes_1AL_8A2F48E0A.1;Traes_1AL_1E7404054.1	-	-	Bradi3g33370.1	-	-
-	-	-	-	-	-	-	-	-	-	-	-	-	-	-	-	-	-	-	-	-	Traes_1AL_F1970FAAB.1	-	-	Bradi3g33377.1	Os10g0561200	-
-	-	-	-	-	-	-	-	-	-	-	-	-	-	-	-	-	-	-	-	-	Traes_1AL_5D6F2EDEF.1	-	-	Bradi3g33390.1	Os10g0561300	Sb01g029030.1
-	-	-	-	-	-	-	-	-	-	-	-	-	-	-	-	-	-	-	-	-	Traes_1AL_297FBF3A3.1	-	-	Bradi3g33400.1	Os10g0561400	Sb01g029020.1
-	-	-	-	-	-	-	-	-	-	-	-	-	-	-	-	-	-	-	-	-	Traes_1AL_1444D461A1.1;Traes_1AL_1444D461A.1	-	-	-	-	Sb01g029000.1
-	-	-	-	-	-	-	-	-	-	-	-	-	-	-	-	-	-	-	-	-	Traes_1AL_3AF581C11.1	-	-	Bradi3g33430.1	Os10g0561900	Sb01g028980.1
-	-	-	-	-	-	-	-	-	-	-	-	-	-	-	-	-	-	-	-	-	Traes_1AL_F7D2C31DB.1	-	-	Bradi3g33440.1	Os10g0562100	Sb01g028870.1
-	-	-	-	-	-	-	-	-	-	-	-	-	-	-	-	-	-	-	-	-	-	-	-	Bradi3g33460.1	Os10g0562500	Sb01g028900.1
-	-	-	-	-	-	-	-	-	-	-	-	-	-	-	-	-	-	-	-	-	Traes_1AL_C5B0D565C.1	-	-	-	-	Sb01g028910.1
-	-	-	-	-	-	-	-	-	-	-	-	-	-	-	-	-	-	-	-	-	Traes_1AL_65E83FAC2.1	-	-	Bradi3g33470.1	-	-
-	-	-	-	-	-	-	-	-	-	-	-	-	-	-	-	-	-	-	-	-	Traes_1AL_5E61A1E3F.1	-	-	Bradi3g33490.1	Os10g0562700	Sb01g028920.1
-	-	-	-	-	-	-	-	-	-	-	-	-	-	-	-	-	-	-	-	-	Traes_1AL_2D5C7C5B4.1;Traes_1AL_EFF0437D6.1	-	-	Bradi3g33500.1	Os10g0563000	Sb01g028940.1
-	-	-	-	-	-	-	-	-	-	-	-	-	-	-	-	-	-	-	-	-	Traes_1AL_1147FD6A3.1	wsnp_Ex_rep_c66562_64849366_1A	108.54	Bradi3g33510.1	Os10g0563200	Sb01g028950.1
-	-	-	-	-	-	-	-	-	-	-	-	-	-	-	-	-	-	-	-	-	Traes_1AL_904F85D72.1	-	-	Bradi3g33520.1	Os10g0563300	Sb01g028970.1
-	-	-	-	-	-	-	-	-	-	-	-	-	-	-	-	-	-	-	-	-	Traes_1AL_EAF0E6031.1;Traes_1AL_7B4EC1E3C.1	-	-	Bradi3g33530.1	Os10g0563400	Sb01g028860.1
-	-	-	-	-	-	-	-	-	-	-	-	-	-	-	-	-	-	-	-	-	Traes_1AL_8F196786F.1	wsnp_Ex_c3986_7217641_1A	108.54	Bradi3g33537.1	Os10g0563500	Sb01g028850.1
-	-	-	-	-	-	-	-	-	-	-	-	-	-	-	-	-	-	-	-	-	-	-	-	Bradi3g33550.1	Os10g0563600	Sb01g028840.1
-	-	-	-	-	-	-	-	-	-	-	-	-	-	-	-	-	-	-	-	-	Traes_1AL_6F2E87864.1	-	-	Bradi3g33570.1	Os10g0563700	Sb01g028830.1
-	-	-	-	-	-	-	-	-	-	-	-	-	-	-	-	-	-	-	-	-	Traes_1AL_35EF96724.1	-	-	Bradi3g33590.1	Os10g0563900	Sb01g028810.1
-	-	-	-	-	-	-	-	-	-	-	-	-	-	-	-	-	-	-	-	-	Traes_1AL_5B82FC66C.1	-	-	Bradi3g33600.1	Os10g0564000	Sb01g028800.1
-	-	-	-	-	-	-	-	-	-	-	-	-	-	-	-	-	-	-	-	-	-	-	-	-	Os10g0564100	-
-	-	-	-	-	-	-	-	-	-	-	-	-	-	-	-	-	-	-	-	-	Traes_1AL_6DCF85138.1	-	-	-	-	Sb01g028780.1
-	-	-	-	-	-	-	-	-	-	-	-	-	-	-	-	-	-	-	-	-	Traes_1AL_82B241CB7.1	wsnp_Ku_c37925_46679146_1A	108.54	Bradi3g33650.1	Os10g0564400	Sb01g028770.1
-	-	-	-	-	-	-	-	-	-	-	-	-	-	-	-	-	-	-	-	-	-	-	-	-	Os10g0564600	-
-	-	-	-	-	-	-	-	-	-	-	-	-	-	-	-	-	-	-	-	-	Traes_1AL_B05A0D9BD.1	-	-	Bradi3g33710.1	Os10g0564900	Sb01g028740.1
-	-	-	-	-	-	-	-	-	-	-	-	-	-	-	-	-	-	-	-	-	Traes_1AL_1F4AA5978.1;Traes_1AL_DA9382B2D.1	-	-	Bradi3g33722.1	Os10g0565100	Sb01g028720.1
-	-	-	-	-	-	-	-	-	-	-	-	-	-	-	-	-	-	-	-	-	Traes_1AL_CC2C419C4.1;Traes_1AL_5EE5C4D0C.1	wsnp_Ex_c3565_6521098_1A	108.54	Bradi3g33737.1	Os10g0565300	Sb01g028690.1
-	-	-	-	-	-	-	-	-	-	-	-	-	-	-	-	-	-	-	-	-	-	-	-	-	-	Sb01g028686.1
-	-	-	-	-	-	-	-	-	-	-	-	-	-	-	-	-	-	-	-	-	-	-	-	-	-	Sb01g028683.1
-	-	-	-	-	-	-	-	-	-	-	-	-	-	-	-	-	-	-	-	-	-	-	-	-	Os10g0566300	-
-	-	-	-	-	-	-	-	-	-	-	-	-	-	-	-	-	-	-	-	-	Traes_1AL_1DCEF18ED.1	-	-	Bradi3g33780.1	Os10g0566800	Sb01g028620.1
-	-	-	-	-	-	-	-	-	-	-	-	-	-	-	-	-	-	-	-	-	-	-	-	-	Os10g0566900	-
-	-	-	-	-	-	-	-	-	-	-	-	-	-	-	-	-	-	-	-	-	Traes_1AL_26738ACDC.1	-	-	-	-	Sb01g028590.1
-	-	-	-	-	-	-	-	-	-	-	-	-	-	-	-	-	-	-	-	-	Traes_1AL_2B919E578.1	wsnp_Ra_c4481_8119609_1A	108.54	Bradi3g33810.1	Os10g0567000	Sb01g028580.1
-	-	-	-	-	-	-	-	-	-	-	-	-	-	-	-	-	-	-	-	-	Traes_1AL_F21267420.1	-	-	Bradi3g33830.1	Os10g0567500	-
-	-	-	-	-	-	-	-	-	-	-	-	-	-	-	-	-	-	-	-	-	-	-	-	-	Os10g0567900	-
-	-	-	-	-	-	-	-	-	-	-	-	-	-	-	-	-	-	-	-	-	-	-	-	-	Os10g0568100	-
-	-	-	-	-	-	-	-	-	-	-	-	-	-	-	-	-	-	-	-	-	Traes_1AL_C1EF04361.1	-	-	Bradi3g33860.1	-	-
-	-	-	-	-	-	-	-	-	-	-	-	-	-	-	-	-	-	-	-	-	Traes_1AL_B142937BB.1	-	-	Bradi3g33870.1	-	-
-	-	-	-	-	-	-	-	-	-	-	-	-	-	-	-	-	-	-	-	-	-	-	-	-	Os10g0568200	-
-	-	-	-	-	-	-	-	-	-	-	-	-	-	-	-	-	-	-	-	-	Traes_1AL_6B86597E7.1	-	-	-	Os10g0568900	-
-	-	-	-	-	-	-	-	-	-	-	-	-	-	-	-	-	-	-	-	-	-	-	-	-	-	Sb01g028570.1
-	-	-	-	-	-	-	-	-	-	-	-	-	-	-	-	-	-	-	-	-	Traes_1AL_E669181D1.1	-	-	Bradi3g33890.1	Os10g0569000	Sb01g028530.1
-	-	-	-	-	-	-	-	-	-	-	-	-	-	-	-	-	-	-	-	-	Traes_1AL_99F5BB0D8.1	-	-	Bradi3g33900.1	Os10g0569300	Sb01g028510.1
-	-	-	-	-	-	-	-	-	-	-	-	-	-	-	-	-	-	-	-	-	Traes_1AL_F343672B6.1;Traes_1AL_42A44FEDC.1	-	-	Bradi3g33910.1	-	Sb01g028485.1
-	-	-	-	-	-	-	-	-	-	-	-	-	-	-	-	-	-	-	-	-	Traes_1AL_0815BD32E.1	-	-	Bradi3g33930.1	Os10g0571200	Sb01g028470.1
-	-	-	-	-	-	-	-	-	-	-	-	-	-	-	-	-	-	-	-	-	-	-	-	-	Os10g0572800	-
-	-	-	-	-	-	-	-	-	-	-	-	-	-	-	-	-	-	-	-	-	Traes_1AL_C1828140D.1	-	-	Bradi3g34040.1	Os10g0573000	Sb01g028370.1
-	-	-	-	-	-	-	-	-	-	-	-	-	-	-	-	-	-	-	-	-	Traes_1AL_7E06C6672.1	wsnp_Ex_rep_c69738_68695568_1A	109.04	-	Os10g0556801	-
-	-	-	-	-	-	-	-	-	-	-	-	-	-	-	-	-	-	-	-	-	Traes_1AL_1EDE00B7B.1	wsnp_JD_c24506_20670773_1A	110.49	Bradi3g34050.1	Os10g0573100	Sb01g028360.1
-	-	-	-	-	-	-	-	-	-	-	-	-	-	-	-	-	-	-	-	-	-	-	-	-	-	Sb01g028340.1
-	-	-	-	-	-	-	-	-	-	-	-	-	-	-	-	-	-	-	-	-	Traes_1AL_232723873.1	-	-	-	Os10g0573200	-
-	-	-	-	-	-	-	-	-	-	-	-	-	-	-	-	-	-	-	-	-	Traes_1AL_5A4E3C4FC.1	-	-	Bradi3g34070.1	Os10g0573400	Sb01g028330.1
-	-	-	-	-	-	-	-	-	-	-	-	-	-	-	-	-	-	-	-	-	Traes_1AL_DF4C76175.1;Traes_1AL_40260C234.1;Traes_1AL_F2A8D87C5.1;Traes_1AL_CCBBEE9E0.1	-	-	-	Os10g0573450	-
-	-	-	-	-	-	-	-	-	-	-	-	-	-	-	-	-	-	-	-	-	-	-	-	Bradi3g34077.1	Os10g0573700	-
-	-	-	-	-	-	-	-	-	-	-	-	-	-	-	-	-	-	-	-	-	-	-	-	-	Os10g0573800	-
-	-	-	-	-	-	-	-	-	-	-	-	-	-	-	-	-	-	-	-	-	Traes_1AL_B1B5EA42D.1	-	-	Bradi3g34090.2	-	Sb01g028320.1
-	-	-	-	-	-	-	-	-	-	-	-	-	-	-	-	-	-	-	-	-	Traes_1AL_3359873E7.1;Traes_1AL_8EA518264.1	-	-	Bradi3g34097.1	Os10g0573900	Sb01g028310.1
-	-	-	-	-	-	-	-	-	-	-	-	-	-	-	-	-	-	-	-	-	-	-	-	-	-	Sb01g028300.1
-	-	-	-	-	-	-	-	-	-	-	-	-	-	-	-	-	-	-	-	-	-	-	-	Bradi3g34120.1	-	-
-	-	-	-	-	-	-	-	-	-	-	-	-	-	-	-	-	-	-	-	-	Traes_1AL_051FE2815.1	-	-	Bradi3g34150.1	Os10g0574500	-
-	-	-	-	-	-	-	-	-	-	-	-	-	-	-	-	-	-	-	-	-	Traes_1AL_1C542C0A8.1;Traes_1AL_BB4758A6F.1	-	-	Bradi3g34620.1	-	-
-	-	-	-	-	-	-	-	-	-	-	-	-	-	-	-	-	-	-	-	-	-	-	-	-	-	Sb01g027660.1
-	-	-	-	-	-	-	-	-	-	-	-	-	-	-	-	-	-	-	-	-	-	-	-	-	Os10g0580900	Sb01g027670.1
-	-	-	-	-	-	-	-	-	-	-	-	-	-	-	-	-	-	-	-	-	-	-	-	-	Os10g0580800	Sb01g027680.1
-	-	-	-	-	-	-	-	-	-	-	-	-	-	-	-	-	-	-	-	-	-	-	-	-	-	Sb01g027450.1
-	-	-	-	-	-	-	-	-	-	-	-	-	-	-	-	-	-	-	-	-	-	-	-	-	Os10g0580700	Sb01g027590.1
-	-	-	-	-	-	-	-	-	-	-	-	-	-	-	-	-	-	-	-	-	-	-	-	-	-	Sb01g027630.1
-	-	-	-	-	-	-	-	-	-	-	-	-	-	-	-	-	-	-	-	-	Traes_1AL_9B91417F7.1	-	-	-	Os10g0580400	-
-	-	-	-	-	-	-	-	-	-	-	-	-	-	-	-	-	-	-	-	-	Traes_1AL_7DE510AA8.1	-	-	-	Os10g0580300	Sb01g027690.1
-	-	-	-	-	-	-	-	-	-	-	-	-	-	-	-	-	-	-	-	-	-	-	-	-	-	Sb01g027700.1
-	-	-	-	-	-	-	-	-	-	-	-	-	-	-	-	-	-	-	-	-	-	-	-	-	-	Sb01g027710.1
-	-	-	-	-	-	-	-	-	-	-	-	-	-	-	-	-	-	-	-	-	Traes_1AL_0A8B38A87.1	-	-	-	Os10g0580200	Sb01g027720.1
-	-	-	-	-	-	-	-	-	-	-	-	-	-	-	-	-	-	-	-	-	Traes_1AL_670C92349.1	-	-	-	Os10g0579600	-
-	-	-	-	-	-	-	-	-	-	-	-	-	-	-	-	-	-	-	-	-	Traes_1AL_3AF3001EB.1	-	-	-	-	Sb01g027780.1
-	-	-	-	-	-	-	-	-	-	-	-	-	-	-	-	-	-	-	-	-	Traes_1AL_4F32E27EA.1;Traes_1AL_4E924201A.1	-	-	Bradi3g34557.2	Os10g0579300	Sb01g027790.1
-	-	-	-	-	-	-	-	-	-	-	-	-	-	-	-	-	-	-	-	-	Traes_1AL_41CD15F9F.1;Traes_1AL_4F2D556AA.1;Traes_1AL_F4EC674B3.1	-	-	Bradi3g34550.1	Os10g0579200	Sb01g027800.1
-	-	-	-	-	-	-	-	-	-	-	-	-	-	-	-	-	-	-	-	-	Traes_1AL_A01FE66D3.1	-	-	Bradi3g34540.1	Os10g0579100	Sb01g027810.1
-	-	-	-	-	-	-	-	-	-	-	-	-	-	-	-	-	-	-	-	-	Traes_1AL_1A9810B01.1	-	-	Bradi3g34531.1	Os10g0578950	-
-	-	-	-	-	-	-	-	-	-	-	-	-	-	-	-	-	-	-	-	-	-	wsnp_Ex_c34260_42602649_1A	110.83	-	-	-
-	-	-	-	-	-	-	-	-	-	-	-	-	-	-	-	-	-	-	-	-	-	wsnp_Ex_c1374_2630879_1A	110.83	-	-	-
-	-	-	-	-	-	-	-	-	-	-	-	-	-	-	-	-	-	-	-	-	-	wsnp_Ex_c33831_42253707_1A	110.83	-	-	-
-	-	-	-	-	-	-	-	-	-	-	-	-	-	-	-	-	-	-	-	-	-	wsnp_Ex_c21592_30743815_1A	110.83	-	-	-
-	-	-	-	-	-	-	-	-	-	-	-	-	-	-	-	-	-	-	-	-	-	wsnp_Ku_c67495_66513940_1A	110.83	-	-	-
-	-	-	-	-	-	-	-	-	-	-	-	-	-	-	-	-	-	-	-	-	-	wsnp_Ra_c18045_27024765_1A	110.83	-	-	-
-	-	-	-	-	-	-	-	-	-	-	-	-	-	-	-	-	-	-	-	-	Traes_1AL_C544E6828.1;Traes_1AL_8469289D7.1	wsnp_JD_c40990_29127031_1A	110.83	Bradi3g34517.1	-	Sb01g027840.1
-	-	-	-	-	-	-	-	-	-	-	-	-	-	-	-	-	-	-	-	-	Traes_1AL_4720305AC.1	-	-	Bradi3g34500.2	-	Sb01g027860.1
-	-	-	-	-	-	-	-	-	-	-	-	-	-	-	-	-	-	-	-	-	Traes_1AL_9C46DE741.1	-	-	-	-	Sb01g027870.1
-	-	-	-	-	-	-	-	-	-	-	-	-	-	-	-	-	-	-	-	-	Traes_1AL_650719210.1	-	-	Bradi3g34490.1	-	Sb01g027880.1
-	-	-	-	-	-	-	-	-	-	-	-	-	-	-	-	-	-	-	-	-	Traes_1AL_C446C730C.1	-	-	Bradi3g34450.1	Os10g0575200	Sb01g028220.1
-	-	-	-	-	-	-	-	-	-	-	-	-	-	-	-	-	-	-	-	-	-	-	-	-	Os10g0575401	-
-	-	-	-	-	-	-	-	-	-	-	-	-	-	-	-	-	-	-	-	-	-	-	-	Bradi3g34440.1	-	Sb01g028215.1
-	-	-	-	-	-	-	-	-	-	-	-	-	-	-	-	-	-	-	-	-	Traes_1AL_C74CE5520.1	-	-	Bradi3g34410.1	Os10g0575600	Sb01g028160.1
-	-	-	-	-	-	-	-	-	-	-	-	-	-	-	-	-	-	-	-	-	Traes_1AL_A94F1853B.1	-	-	Bradi3g34400.1	Os10g0575700	Sb01g028150.1
-	-	-	-	-	-	-	-	-	-	-	-	-	-	-	-	-	-	-	-	-	Traes_1AL_28AB59A4C.1	wsnp_Ex_c13564_21327699_1A	110.83	Bradi3g34387.1	Os10g0575800	Sb01g028140.1
-	-	-	-	-	-	-	-	-	-	-	-	-	-	-	-	-	-	-	-	-	Traes_1AL_15E99335E.1	-	-	Bradi3g34380.1	-	-
-	-	-	-	-	-	-	-	-	-	-	-	-	-	-	-	-	-	-	-	-	-	-	-	Bradi3g34370.1	Os10g0575950	Sb01g028110.1
-	-	-	-	-	-	-	-	-	-	-	-	-	-	-	-	-	-	-	-	-	Traes_1AL_5649DA7B9.1	-	-	Bradi3g34360.1	Os10g0576000	Sb01g028100.1
-	-	-	-	-	-	-	-	-	-	-	-	-	-	-	-	-	-	-	-	-	-	-	-	Bradi3g34350.1	Os10g0576100	Sb01g028090.1
-	-	-	-	-	-	-	-	-	-	-	-	-	-	-	-	-	-	-	-	-	Traes_1AL_89D46AA8D.1	-	-	-	Os10g0576600	Sb01g028080.1
-	-	-	-	-	-	-	-	-	-	-	-	-	-	-	-	-	-	-	-	-	Traes_1AL_A7EE33067.1	-	-	Bradi3g34280.1	Os10g0576900	Sb01g028030.1
-	-	-	-	-	-	-	-	-	-	-	-	-	-	-	-	-	-	-	-	-	-	-	-	-	Os10g0577000	Sb01g028020.1
-	-	-	-	-	-	-	-	-	-	-	-	-	-	-	-	-	-	-	-	-	Traes_1AL_A69755144.1	-	-	Bradi3g34270.1	Os10g0578000	Sb01g027890.1
-	-	-	-	-	-	-	-	-	-	-	-	-	-	-	-	-	-	-	-	-	Traes_1AL_D7C90A414.1	-	-	Bradi3g34250.1	Os10g0577800	Sb01g027920.1
-	-	-	-	-	-	-	-	-	-	-	-	-	-	-	-	-	-	-	-	-	Traes_1AL_FAA0547B8.1	-	-	Bradi3g34245.1	Os10g0577700	Sb01g027930.1
-	-	-	-	-	-	-	-	-	-	-	-	-	-	-	-	-	-	-	-	-	Traes_1AL_465542686.1	-	-	Bradi3g34227.1	Os10g0577500	Sb01g027960.1
-	-	-	-	-	-	-	-	-	-	-	-	-	-	-	-	-	-	-	-	-	-	-	-	Bradi3g34005.1	-	-
-	-	-	-	-	-	-	-	-	-	-	-	-	-	-	-	-	-	-	-	-	Traes_1AL_66D26C109.1	wsnp_Ex_c34260_42602746_1A	110.83	Bradi3g34000.1	-	-
-	-	-	-	-	-	-	-	-	-	-	-	-	-	-	-	-	-	-	-	-	Traes_1AL_D10D533C3.1	-	-	Bradi3g33990.1	Os10g0572300	Sb01g028430.1
-	-	-	-	-	-	-	-	-	-	-	-	-	-	-	-	-	-	-	-	-	Traes_1AL_9CA532244.1;Traes_1AL_B01211A03.1	-	-	Bradi3g33967.1	Os10g0572000	Sb01g028440.1
-	-	-	-	-	-	-	-	-	-	-	-	-	-	-	-	-	-	-	-	-	Traes_1AL_7B3F238C6.1	-	-	Bradi3g33950.1	Os10g0571300	Sb01g028460.1
-	-	-	-	-	-	-	-	-	-	-	-	-	-	-	-	-	-	-	-	-	-	-	-	Bradi2g25700.1	-	-
-	-	-	-	-	-	-	-	-	-	-	-	-	-	-	-	-	-	-	-	-	Traes_1AL_2F272AE06.1	-	-	-	Os05g0405500	-
-	-	-	-	-	-	-	-	-	-	-	-	-	-	-	-	-	-	-	-	-	Traes_1AL_123EE6854.1;Traes_1AL_931BB17DA.1;Traes_1AL_5738CCBF8.1;Traes_1AL_E5E41283E.1	-	-	Bradi2g25745.1	Os05g0405000	Sb09g019930.1
-	-	-	-	-	-	-	-	-	-	-	-	-	-	-	-	-	-	-	-	-	-	-	-	Bradi2g25760.1	-	-
-	-	-	-	-	-	-	-	-	-	-	-	-	-	-	-	-	-	-	-	-	Traes_1AL_9692F605A.1	-	-	Bradi2g25777.1	Os05g0404600	Sb09g019910.1
-	-	-	-	-	-	-	-	-	-	-	-	-	-	-	-	-	-	-	-	-	Traes_1AL_4E2B761FA.1	-	-	Bradi2g25800.1	Os05g0404400	Sb09g019840.1
-	-	-	-	-	-	-	-	-	-	-	-	-	-	-	-	-	-	-	-	-	Traes_1AL_21DB74647.1;Traes_1AL_5500BC7BA.1;Traes_1AL_6D96CA4ED.1	-	-	Bradi2g25830.1	Os05g0404000	Sb09g019800.1
-	-	-	-	-	-	-	-	-	-	-	-	-	-	-	-	-	-	-	-	-	Traes_1AL_3BB0DC21F.1	-	-	Bradi2g25837.1	Os05g0403600	-
-	-	-	-	-	-	-	-	-	-	-	-	-	-	-	-	-	-	-	-	-	Traes_1AL_D3EB8ABA4.1;Traes_1AL_23113220B.1	-	-	Bradi2g25857.1	-	Sb09g019760.1
-	-	-	-	-	-	-	-	-	-	-	-	-	-	-	-	-	-	-	-	-	-	-	-	-	Os05g0402800	-
-	-	-	-	-	-	-	-	-	-	-	-	-	-	-	-	-	-	-	-	-	Traes_1AL_98C3B8096.1	-	-	Bradi2g25870.1	Os05g0402300	Sb09g019750.1
-	-	-	-	-	-	-	-	-	-	-	-	-	-	-	-	-	-	-	-	-	Traes_1AL_0913A6035.1	-	-	Bradi2g25887.1	-	Sb09g019740.1
-	-	-	-	-	-	-	-	-	-	-	-	-	-	-	-	-	-	-	-	-	Traes_1AL_271C3CC28.1	-	-	Bradi2g25920.1	Os05g0401000	Sb09g019710.1
-	-	-	-	-	-	-	-	-	-	-	-	-	-	-	-	-	-	-	-	-	Traes_1AL_3F7B8E94D.1	-	-	Bradi2g25930.1	Os05g0400800	-
-	-	-	-	-	-	-	-	-	-	-	-	-	-	-	-	-	-	-	-	-	Traes_1AL_6CD69EE7E.1	-	-	Bradi2g25950.1	Os05g0400600	-
-	-	-	-	-	-	-	-	-	-	-	-	-	-	-	-	-	-	-	-	-	Traes_1AL_1F0CBF920.1;Traes_1AL_13D941112.1	-	-	-	Os05g0400500	-
-	-	-	-	-	-	-	-	-	-	-	-	-	-	-	-	-	-	-	-	-	Traes_1AL_999A02D6C.1	-	-	Bradi2g25980.1	Os05g0400400	-
-	-	-	-	-	-	-	-	-	-	-	-	-	-	-	-	-	-	-	-	-	Traes_1AL_43793ABCE.1	-	-	Bradi2g25990.1	Os05g0400100	-
-	-	-	-	-	-	-	-	-	-	-	-	-	-	-	-	-	-	-	-	-	-	-	-	Bradi2g26000.1	-	-
-	-	-	-	-	-	-	-	-	-	-	-	-	-	-	-	-	-	-	-	-	-	-	-	Bradi2g26020.1	-	-
-	-	-	-	-	-	-	-	-	-	-	-	-	-	-	-	-	-	-	-	-	Traes_1AL_06E2D1837.1	-	-	Bradi2g26030.1	-	-
-	-	-	-	-	-	-	-	-	-	-	-	-	-	-	-	-	-	-	-	-	-	-	-	-	Os05g0399400	-
-	-	-	-	-	-	-	-	-	-	-	-	-	-	-	-	-	-	-	-	-	Traes_1AL_2B4385CDC.1;Traes_1AL_B8B0A092C.1	-	-	-	-	Sb09g019660.1
-	-	-	-	-	-	-	-	-	-	-	-	-	-	-	-	-	-	-	-	-	-	-	-	-	Os05g0399200	Sb09g019640.1
-	-	-	-	-	-	-	-	-	-	-	-	-	-	-	-	-	-	-	-	-	-	-	-	Bradi2g26040.1	Os05g0399100	Sb09g019630.1
-	-	-	-	-	-	-	-	-	-	-	-	-	-	-	-	-	-	-	-	-	-	-	-	Bradi2g26050.1	-	-
-	-	-	-	-	-	-	-	-	-	-	-	-	-	-	-	-	-	-	-	-	Traes_1AL_B496AA1C1.1	-	-	Bradi2g26063.1	Os05g0398800	Sb09g019620.1
-	-	-	-	-	-	-	-	-	-	-	-	-	-	-	-	-	-	-	-	-	Traes_1AL_248F9075E.1	-	-	Bradi2g26090.1	Os05g0398000	Sb09g019600.1
-	-	-	-	-	-	-	-	-	-	-	-	-	-	-	-	-	-	-	-	-	Traes_1AL_B6F713FA8.1;Traes_1AL_F90143782.1	-	-	Bradi2g26100.1	Os05g0397900	Sb09g019590.1
-	-	-	-	-	-	-	-	-	-	-	-	-	-	-	-	-	-	-	-	-	Traes_1AL_06DD86C08.1	-	-	Bradi2g26115.1	-	-
-	-	-	-	-	-	-	-	-	-	-	-	-	-	-	-	-	-	-	-	-	-	-	-	Bradi2g26137.1	-	-
-	-	-	-	-	-	-	-	-	-	-	-	-	-	-	-	-	-	-	-	-	-	-	-	Bradi2g26163.1	-	-
-	-	-	-	-	-	-	-	-	-	-	-	-	-	-	-	-	-	-	-	-	Traes_1AL_EC42C010D.1	-	-	Bradi2g26170.1	Os05g0393700	Sb09g019480.1
-	-	-	-	-	-	-	-	-	-	-	-	-	-	-	-	-	-	-	-	-	Traes_1AL_50174A304.1	-	-	Bradi2g26180.1	Os05g0393800	Sb09g021010.1
-	-	-	-	-	-	-	-	-	-	-	-	-	-	-	-	-	-	-	-	-	Traes_1AL_70C1B9872.1	-	-	Bradi2g26190.1	Os05g0393900	Sb09g019485.1
-	-	-	-	-	-	-	-	-	-	-	-	-	-	-	-	-	-	-	-	-	-	-	-	-	Os05g0394100	-
-	-	-	-	-	-	-	-	-	-	-	-	-	-	-	-	-	-	-	-	-	Traes_1AL_30CB78219.1	-	-	Bradi2g26200.1	Os05g0394200	Sb09g019490.1
-	-	-	-	-	-	-	-	-	-	-	-	-	-	-	-	-	-	-	-	-	-	-	-	Bradi2g26220.1	-	-
-	-	-	-	-	-	-	-	-	-	-	-	-	-	-	-	-	-	-	-	-	Traes_1AL_C05349EA91.1;Traes_1AL_60485360E.1	-	-	Bradi2g26240.1	Os05g0395000	Sb09g019510.1
-	-	-	-	-	-	-	-	-	-	-	-	-	-	-	-	-	-	-	-	-	-	-	-	Bradi2g26250.1	-	-
-	-	-	-	-	-	-	-	-	-	-	-	-	-	-	-	-	-	-	-	-	Traes_1AL_D42FFC46F.1;Traes_1AL_88BA132B8.1	-	-	Bradi2g26260.1	Os05g0395300	Sb09g019520.1
-	-	-	-	-	-	-	-	-	-	-	-	-	-	-	-	-	-	-	-	-	Traes_1AL_A93357032.1	-	-	Bradi2g26270.1	Os05g0396900	Sb09g019540.1
-	-	-	-	-	-	-	-	-	-	-	-	-	-	-	-	-	-	-	-	-	Traes_1AL_CCDAC9481.1	-	-	Bradi2g26290.1	Os05g0397650	Sb09g019560.1
-	-	-	-	-	-	-	-	-	-	-	-	-	-	-	-	-	-	-	-	-	Traes_1AL_8D58E2A6A.1	-	-	-	Os05g0397700	Sb09g019570.1
-	-	-	-	-	-	-	-	-	-	-	-	-	-	-	-	-	-	-	-	-	-	-	-	Bradi2g26320.1	-	-
-	-	-	-	-	-	-	-	-	-	-	-	-	-	-	-	-	-	-	-	-	Traes_1AL_A117AF398.1	-	-	Bradi2g26450.1	Os05g0393200	Sb09g019460.1
-	-	-	-	-	-	-	-	-	-	-	-	-	-	-	-	-	-	-	-	-	Traes_1AL_D6A532C66.1	-	-	Bradi2g26460.1	-	-
-	-	-	-	-	-	-	-	-	-	-	-	-	-	-	-	-	-	-	-	-	Traes_1AL_D1E192C9C.1	-	-	Bradi2g26467.1	Os05g0393100	Sb09g019440.1
-	-	-	-	-	-	-	-	-	-	-	-	-	-	-	-	-	-	-	-	-	Traes_1AL_2BDE8939B.1	-	-	Bradi2g26490.1	-	-
-	-	-	-	-	-	-	-	-	-	-	-	-	-	-	-	-	-	-	-	-	Traes_1AL_0BDE975B6.1	-	-	Bradi2g26500.1	Os05g0392400	Sb09g019410.1
-	-	-	-	-	-	-	-	-	-	-	-	-	-	-	-	-	-	-	-	-	Traes_1AL_D8B97BD8D.1;Traes_1AL_FB6F4E412.1	-	-	Bradi2g26510.1	Os05g0392300	Sb09g019400.1
-	-	-	-	-	-	-	-	-	-	-	-	-	-	-	-	-	-	-	-	-	Traes_1AL_C67577AB2.1	-	-	Bradi2g26520.1	Os05g0392200	Sb09g019390.1
-	-	-	-	-	-	-	-	-	-	-	-	-	-	-	-	-	-	-	-	-	Traes_1AL_C91CA472B.1	-	-	Bradi2g26530.1	Os05g0392100	Sb09g019380.1
-	-	-	-	-	-	-	-	-	-	-	-	-	-	-	-	-	-	-	-	-	-	wsnp_Ex_c22963_32183009_1A	111.36	-	-	-
-	-	-	-	-	-	-	-	-	-	-	-	-	-	-	-	-	-	-	-	-	-	wsnp_Ex_c10257_16825240_1A	111.36	-	-	-
-	-	-	-	-	-	-	-	-	-	-	-	-	-	-	-	-	-	-	-	-	Traes_1AL_0631D049F.1	wsnp_Ex_rep_c66846_65240088_1A	111.36	-	-	-
-	-	-	-	-	-	-	-	-	-	-	-	-	-	-	-	-	-	-	-	-	Traes_1AL_FEC7F80A2.1	wsnp_RFL_Contig345_3579099_1A	111.36	-	-	Sb09g019430.1
-	-	-	-	-	-	-	-	-	-	-	-	-	-	-	-	-	-	-	-	-	Traes_1AL_E49C5E5EA.1	wsnp_Ku_c13449_21442684_1A	111.36	Bradi2g26547.1	-	Sb09g019370.1
-	-	-	-	-	-	-	-	-	-	-	-	-	-	-	-	-	-	-	-	-	Traes_1AL_C8781DBEE.1;Traes_1AL_5C468FA02.1	-	-	Bradi2g26580.1	-	-
-	-	-	-	-	-	-	-	-	-	-	-	-	-	-	-	-	-	-	-	-	Traes_1AL_CCD12AF18.1	-	-	Bradi2g26590.1	Os05g0391600	Sb09g019360.1
-	-	-	-	-	-	-	-	-	-	-	-	-	-	-	-	-	-	-	-	-	Traes_1AL_FB35B3FDC.1	-	-	Bradi2g26600.1	Os05g0391500	Sb09g019350.1
-	-	-	-	-	-	-	-	-	-	-	-	-	-	-	-	-	-	-	-	-	Traes_1AL_4804E7E0C.1	-	-	Bradi2g26607.1	Os05g0391200	Sb09g019340.1
-	-	-	-	-	-	-	-	-	-	-	-	-	-	-	-	-	-	-	-	-	Traes_1AL_135B552D8.1	-	-	Bradi2g26620.1	Os05g0390600	Sb09g019330.1
-	-	-	-	-	-	-	-	-	-	-	-	-	-	-	-	-	-	-	-	-	-	-	-	-	-	Sb09g019300.1
-	-	-	-	-	-	-	-	-	-	-	-	-	-	-	-	-	-	-	-	-	Traes_1AL_51E5359BA.1;Traes_1AL_4BF6C25E1.1	-	-	Bradi2g26650.1	Os05g0390100	Sb09g019290.1
-	-	-	-	-	-	-	-	-	-	-	-	-	-	-	-	-	-	-	-	-	Traes_1AL_7C54E2610.1	-	-	Bradi2g26660.1	Os05g0390000	Sb09g019276.1
-	-	-	-	-	-	-	-	-	-	-	-	-	-	-	-	-	-	-	-	-	Traes_1AL_F88FF1D4B.1	-	-	-	Os05g0389950	-
-	-	-	-	-	-	-	-	-	-	-	-	-	-	-	-	-	-	-	-	-	-	-	-	-	Os05g0389700	Sb09g019250.1
-	-	-	-	-	-	-	-	-	-	-	-	-	-	-	-	-	-	-	-	-	Traes_1AL_03BE98076.1	-	-	Bradi2g26690.1	Os05g0389600	Sb09g019240.1
-	-	-	-	-	-	-	-	-	-	-	-	-	-	-	-	-	-	-	-	-	Traes_1AL_AF7071F5C.1;Traes_1AL_83ECA4669.1	-	-	Bradi2g26700.1	Os05g0389500	Sb09g019230.1
-	-	-	-	-	-	-	-	-	-	-	-	-	-	-	-	-	-	-	-	-	Traes_1AL_ACD6F45B9.1	-	-	Bradi2g26710.1	Os05g0389400	Sb09g019220.1
-	-	-	-	-	-	-	-	-	-	-	-	-	-	-	-	-	-	-	-	-	Traes_1AL_7EA7390C0.1	-	-	Bradi2g26720.1	Os05g0389300	Sb09g019200.1
-	-	-	-	-	-	-	-	-	-	-	-	-	-	-	-	-	-	-	-	-	Traes_1AL_95C7D27A7.1;Traes_1AL_4FBAF0AAA.1	-	-	Bradi2g26740.1	Os05g0382200	Sb09g018910.1
-	-	-	-	-	-	-	-	-	-	-	-	-	-	-	-	-	-	-	-	-	-	-	-	-	-	Sb09g018940.1
-	-	-	-	-	-	-	-	-	-	-	-	-	-	-	-	-	-	-	-	-	-	-	-	-	-	Sb09g018950.1
-	-	-	-	-	-	-	-	-	-	-	-	-	-	-	-	-	-	-	-	-	-	-	-	-	-	Sb09g018960.1
-	-	-	-	-	-	-	-	-	-	-	-	-	-	-	-	-	-	-	-	-	Traes_1AL_A5FB19E3C.1	-	-	Bradi2g26770.1	Os05g0382900	Sb09g018980.1
-	-	-	-	-	-	-	-	-	-	-	-	-	-	-	-	-	-	-	-	-	Traes_1AL_9699BA478.1	-	-	Bradi2g26780.2	-	Sb09g018990.1
-	-	-	-	-	-	-	-	-	-	-	-	-	-	-	-	-	-	-	-	-	Traes_1AL_0B1B6775E.1	-	-	Bradi2g26790.1	Os05g0383100	-
-	-	-	-	-	-	-	-	-	-	-	-	-	-	-	-	-	-	-	-	-	Traes_1AL_4DD6B23F4.1;Traes_1AL_35FD3E41B.1	-	-	Bradi2g26800.1	Os05g0384600	Sb09g019010.1
-	-	-	-	-	-	-	-	-	-	-	-	-	-	-	-	-	-	-	-	-	Traes_1AL_5A506D144.1;Traes_1AL_8E5FC342D.1	-	-	Bradi2g26807.1	Os05g0384800	-
-	-	-	-	-	-	-	-	-	-	-	-	-	-	-	-	-	-	-	-	-	Traes_1AL_ABB49D675.1	-	-	Bradi2g26840.1	-	Sb09g019060.1
-	-	-	-	-	-	-	-	-	-	-	-	-	-	-	-	-	-	-	-	-	Traes_1AL_E23936449.1;Traes_1AL_F38E87DC4.1	-	-	-	Os05g0386000	Sb09g019030.1
-	-	-	-	-	-	-	-	-	-	-	-	-	-	-	-	-	-	-	-	-	-	-	-	-	Os05g0386201	-
-	-	-	-	-	-	-	-	-	-	-	-	-	-	-	-	-	-	-	-	-	Traes_1AL_68303A2FC.1	-	-	Bradi2g26850.1	Os05g0386900	Sb09g019070.1
-	-	-	-	-	-	-	-	-	-	-	-	-	-	-	-	-	-	-	-	-	Traes_1AL_64579D045.1	-	-	Bradi2g26860.1	-	Sb09g019080.1
-	-	-	-	-	-	-	-	-	-	-	-	-	-	-	-	-	-	-	-	-	Traes_1AL_DF3BE19C4.1	-	-	Bradi2g26870.2	Os05g0387200	Sb09g019100.1
-	-	-	-	-	-	-	-	-	-	-	-	-	-	-	-	-	-	-	-	-	Traes_1AL_FDF640CA7.1	-	-	Bradi2g26900.1	Os05g0387900	Sb09g019120.1
-	-	-	-	-	-	-	-	-	-	-	-	-	-	-	-	-	-	-	-	-	-	-	-	Bradi2g26920.1	-	-
-	-	-	-	-	-	-	-	-	-	-	-	-	-	-	-	-	-	-	-	-	Traes_1AL_EEFF7B5F8.1	-	-	Bradi2g26930.1	-	Sb09g019130.1
-	-	-	-	-	-	-	-	-	-	-	-	-	-	-	-	-	-	-	-	-	-	-	-	-	Os05g0388400	-
-	-	-	-	-	-	-	-	-	-	-	-	-	-	-	-	-	-	-	-	-	Traes_1AL_B01B26670.1;Traes_1AL_3B838C090.1	-	-	Bradi2g26940.1	Os05g0388500	Sb09g019170.1
-	-	-	-	-	-	-	-	-	-	-	-	-	-	-	-	-	-	-	-	-	Traes_1AL_F400A3940.1;Traes_1AL_4207C2DCC.1	-	-	Bradi2g26950.1	Os05g0388600	Sb09g019180.1
-	-	-	-	-	-	-	-	-	-	-	-	-	-	-	-	-	-	-	-	-	Traes_1AL_DEF14D73D.1	-	-	Bradi2g26987.1	Os05g0389000	Sb09g019190.1
-	-	-	-	-	-	-	-	-	-	-	-	-	-	-	-	-	-	-	-	-	-	-	-	-	-	Sb09g018890.1
-	-	-	-	-	-	-	-	-	-	-	-	-	-	-	-	-	-	-	-	-	Traes_1AL_4758CB01C.1	-	-	Bradi2g27030.1	Os05g0381500	Sb09g018870.1
-	-	-	-	-	-	-	-	-	-	-	-	-	-	-	-	-	-	-	-	-	-	-	-	-	-	Sb09g018850.1
-	-	-	-	-	-	-	-	-	-	-	-	-	-	-	-	-	-	-	-	-	-	-	-	Bradi2g27040.1	-	-
-	-	-	-	-	-	-	-	-	-	-	-	-	-	-	-	-	-	-	-	-	Traes_1AL_80931BE4C.1	-	-	Bradi2g27050.1	Os05g0380900	-
-	-	-	-	-	-	-	-	-	-	-	-	-	-	-	-	-	-	-	-	-	-	-	-	-	Os05g0380700	-
-	-	-	-	-	-	-	-	-	-	-	-	-	-	-	-	-	-	-	-	-	Traes_1AL_D20F00184.1	-	-	Bradi2g27060.1	Os05g0378900	Sb09g018830.1
-	-	-	-	-	-	-	-	-	-	-	-	-	-	-	-	-	-	-	-	-	Traes_1AL_F20F2F715.1	-	-	Bradi2g27070.1	Os05g0378800	Sb09g018820.1
-	-	-	-	-	-	-	-	-	-	-	-	-	-	-	-	-	-	-	-	-	Traes_1AL_E4C9AC319.1	-	-	-	-	Sb09g018810.1
-	-	-	-	-	-	-	-	-	-	-	-	-	-	-	-	-	-	-	-	-	Traes_1AL_C7C9FD255.1	-	-	Bradi2g27090.1	-	Sb09g018800.1
-	-	-	-	-	-	-	-	-	-	-	-	-	-	-	-	-	-	-	-	-	Traes_1AL_5E42B088F.1	-	-	-	-	Sb09g018780.1
-	-	-	-	-	-	-	-	-	-	-	-	-	-	-	-	-	-	-	-	-	-	-	-	-	Os05g0376000	-
-	-	-	-	-	-	-	-	-	-	-	-	-	-	-	-	-	-	-	-	-	Traes_1AL_E1C5239F2.1	-	-	Bradi2g27130.1	Os05g0375600	Sb09g018740.1
-	-	-	-	-	-	-	-	-	-	-	-	-	-	-	-	-	-	-	-	-	-	-	-	-	Os05g0375400	-
-	-	-	-	-	-	-	-	-	-	-	-	-	-	-	-	-	-	-	-	-	Traes_1AL_AE0660A78.1	-	-	Bradi2g27140.1	-	Sb09g018730.1
-	-	-	-	-	-	-	-	-	-	-	-	-	-	-	-	-	-	-	-	-	Traes_1AL_5413F4B2A.1	-	-	Bradi2g27160.1	Os05g0374600	-
-	-	-	-	-	-	-	-	-	-	-	-	-	-	-	-	-	-	-	-	-	Traes_1AL_A2DA8A6AE.1	-	-	Bradi2g27170.1	Os05g0374200	Sb09g018640.1
-	-	-	-	-	-	-	-	-	-	-	-	-	-	-	-	-	-	-	-	-	Traes_1AL_F865B9A4A.1;Traes_1AL_582AD085A.1;Traes_1AL_8DAD49AC3.1	-	-	Bradi2g27250.1	Os05g0373500	Sb09g018620.1
-	-	-	-	-	-	-	-	-	-	-	-	-	-	-	-	-	-	-	-	-	-	-	-	-	Os05g0373000	-
-	-	-	-	-	-	-	-	-	-	-	-	-	-	-	-	-	-	-	-	-	Traes_1AL_CD627FE88.1;Traes_1AL_FC988EA8C.1	-	-	Bradi2g27330.1	Os05g0372800	Sb09g018560.1
-	-	-	-	-	-	-	-	-	-	-	-	-	-	-	-	-	-	-	-	-	Traes_1AL_6CFD61F68.1;Traes_1AL_AB9A90BCA.1;Traes_1AL_3340548C4.1;Traes_1AL_7AE810D24.1;Traes_1AL_F116C5536.1	-	-	Bradi2g27340.1	Os05g0372400	Sb09g018520.1
-	-	-	-	-	-	-	-	-	-	-	-	-	-	-	-	-	-	-	-	-	-	-	-	-	Os05g0372300	-
-	-	-	-	-	-	-	-	-	-	-	-	-	-	-	-	-	-	-	-	-	Traes_1AL_8B48720BC.1	-	-	Bradi2g27350.1	-	-
-	-	-	-	-	-	-	-	-	-	-	-	-	-	-	-	-	-	-	-	-	-	-	-	-	Os05g0372100	-
-	-	-	-	-	-	-	-	-	-	-	-	-	-	-	-	-	-	-	-	-	-	-	-	-	-	Sb09g018490.1
-	-	-	-	-	-	-	-	-	-	-	-	-	-	-	-	-	-	-	-	-	Traes_1AL_C42A7D4A9.1	-	-	Bradi2g27360.1	Os05g0372000	Sb09g018480.1
-	-	-	-	-	-	-	-	-	-	-	-	-	-	-	-	-	-	-	-	-	Traes_1AL_064B1F31D.1	-	-	-	Os05g0371600	Sb09g018470.1
-	-	-	-	-	-	-	-	-	-	-	-	-	-	-	-	-	-	-	-	-	Traes_1AL_2D05BFB1A.1	-	-	-	Os05g0371500	-
-	-	-	-	-	-	-	-	-	-	-	-	-	-	-	-	-	-	-	-	-	Traes_1AL_F3452F0E7.1	-	-	Bradi2g27390.1	Os05g0371200	-
-	-	-	-	-	-	-	-	-	-	-	-	-	-	-	-	-	-	-	-	-	Traes_1AL_EF6194976.1	-	-	Bradi2g27760.1	-	-
-	-	-	-	-	-	-	-	-	-	-	-	-	-	-	-	-	-	-	-	-	Traes_1AL_DDCDFC718.1;Traes_1AL_6562D5327.1	-	-	-	Os05g0368700	-
-	-	-	-	-	-	-	-	-	-	-	-	-	-	-	-	-	-	-	-	-	-	-	-	-	Os05g0367100	-
-	-	-	-	-	-	-	-	-	-	-	-	-	-	-	-	-	-	-	-	-	Traes_1AL_4A7E8FE4E.1	-	-	Bradi2g27770.1	Os05g0366600	Sb09g018180.1
-	-	-	-	-	-	-	-	-	-	-	-	-	-	-	-	-	-	-	-	-	Traes_1AL_3DD474DFC.1	-	-	Bradi2g27790.2	Os05g0366300	Sb09g018170.1
-	-	-	-	-	-	-	-	-	-	-	-	-	-	-	-	-	-	-	-	-	Traes_1AL_932258B0D.1	-	-	-	-	Sb09g018140.1
-	-	-	-	-	-	-	-	-	-	-	-	-	-	-	-	-	-	-	-	-	Traes_1AL_32D5F65DE.1;Traes_1AL_7C1F1853B.1	-	-	Bradi2g27830.1	Os05g0364500	Sb09g018100.1
-	-	-	-	-	-	-	-	-	-	-	-	-	-	-	-	-	-	-	-	-	Traes_1AL_4F69555EE.1	-	-	Bradi2g27840.1	Os05g0363600	Sb09g018090.1
-	-	-	-	-	-	-	-	-	-	-	-	-	-	-	-	-	-	-	-	-	Traes_1AL_34A811C52.1	-	-	Bradi2g27847.1	Os05g0363500	Sb09g018080.1
-	-	-	-	-	-	-	-	-	-	-	-	-	-	-	-	-	-	-	-	-	Traes_1AL_9FF8D3F8A.1	-	-	Bradi2g27870.4	Os05g0363200	Sb09g018070.1
-	-	-	-	-	-	-	-	-	-	-	-	-	-	-	-	-	-	-	-	-	-	-	-	-	Os05g0363100	Sb09g018060.1
-	-	-	-	-	-	-	-	-	-	-	-	-	-	-	-	-	-	-	-	-	Traes_1AL_C28C57B76.1;Traes_1AL_1EE297361.1	-	-	-	-	Sb09g018040.1
-	-	-	-	-	-	-	-	-	-	-	-	-	-	-	-	-	-	-	-	-	Traes_1AL_CF4148F55.1	-	-	Bradi2g27900.1	Os05g0362300	-
-	-	-	-	-	-	-	-	-	-	-	-	-	-	-	-	-	-	-	-	-	-	-	-	-	-	Sb09g017980.1
-	-	-	-	-	-	-	-	-	-	-	-	-	-	-	-	-	-	-	-	-	Traes_1AL_792843F86.1	-	-	-	Os05g0362100	Sb09g017970.1
-	-	-	-	-	-	-	-	-	-	-	-	-	-	-	-	-	-	-	-	-	Traes_1AL_6F271A0E5.1;Traes_1AL_EBD7520D0.1	-	-	Bradi2g27930.1	-	Sb09g017920.1
-	-	-	-	-	-	-	-	-	-	-	-	-	-	-	-	-	-	-	-	-	Traes_1AL_2E3E0A5C2.1	-	-	Bradi2g27940.1	Os05g0360400	-
-	-	-	-	-	-	-	-	-	-	-	-	-	-	-	-	-	-	-	-	-	Traes_1AL_772113B31.1	-	-	-	Os05g0359500	-
-	-	-	-	-	-	-	-	-	-	-	-	-	-	-	-	-	-	-	-	-	Traes_1AL_11AB1B224.1	-	-	Bradi2g27947.1	-	Sb09g017850.1
-	-	-	-	-	-	-	-	-	-	-	-	-	-	-	-	-	-	-	-	-	-	-	-	-	-	Sb09g017830.1
-	-	-	-	-	-	-	-	-	-	-	-	-	-	-	-	-	-	-	-	-	-	-	-	Bradi2g27977.1	-	-
-	-	-	-	-	-	-	-	-	-	-	-	-	-	-	-	-	-	-	-	-	Traes_1AL_26A708185.1	-	-	-	-	Sb09g017770.1
-	-	-	-	-	-	-	-	-	-	-	-	-	-	-	-	-	-	-	-	-	Traes_1AL_343932722.1	-	-	Bradi2g28007.1	-	Sb09g017790.1
-	-	-	-	-	-	-	-	-	-	-	-	-	-	-	-	-	-	-	-	-	-	-	-	-	Os05g0358700	-
-	-	-	-	-	-	-	-	-	-	-	-	-	-	-	-	-	-	-	-	-	Traes_1AL_E0773EAEA.1	-	-	-	-	Sb09g017800.1
-	-	-	-	-	-	-	-	-	-	-	-	-	-	-	-	-	-	-	-	-	Traes_1AL_251977A0F.1;Traes_1AL_E511FAB63.1;Traes_1AL_E0B706A56.1	-	-	-	Os05g0358500	Sb09g017821.1
-	-	-	-	-	-	-	-	-	-	-	-	-	-	-	-	-	-	-	-	-	Traes_1AL_EADFCA81F.1	-	-	Bradi2g28040.1	Os05g0358000	Sb09g017540.1
-	-	-	-	-	-	-	-	-	-	-	-	-	-	-	-	-	-	-	-	-	Traes_1AL_49E0DCFBB.1	-	-	Bradi2g28060.1	Os05g0357800	Sb09g017530.1
-	-	-	-	-	-	-	-	-	-	-	-	-	-	-	-	-	-	-	-	-	-	-	-	-	Os05g0357700	-
-	-	-	-	-	-	-	-	-	-	-	-	-	-	-	-	-	-	-	-	-	Traes_1AL_F3643C1BC.1	-	-	Bradi2g28110.1	Os05g0357100	Sb09g017250.1
-	-	-	-	-	-	-	-	-	-	-	-	-	-	-	-	-	-	-	-	-	-	-	-	-	Os05g0356700	-
-	-	-	-	-	-	-	-	-	-	-	-	-	-	-	-	-	-	-	-	-	Traes_1AL_C3A174FCB.1;Traes_1AL_E2E3A13E8.1	-	-	Bradi2g28130.1	Os05g0355900	Sb09g017190.1
-	-	-	-	-	-	-	-	-	-	-	-	-	-	-	-	-	-	-	-	-	Traes_1AL_F86524B53.1	-	-	Bradi2g28150.1	-	Sb09g017180.1
-	-	-	-	-	-	-	-	-	-	-	-	-	-	-	-	-	-	-	-	-	Traes_1AL_4123DD2E4.1	-	-	Bradi2g28380.1	-	-
-	-	-	-	-	-	-	-	-	-	-	-	-	-	-	-	-	-	-	-	-	Traes_1AL_4A458DF14.1	-	-	Bradi2g28390.1	Os05g0355200	Sb09g017100.1
-	-	-	-	-	-	-	-	-	-	-	-	-	-	-	-	-	-	-	-	-	-	-	-	-	-	Sb09g017090.1
-	-	-	-	-	-	-	-	-	-	-	-	-	-	-	-	-	-	-	-	-	-	-	-	-	Os05g0355133	-
-	-	-	-	-	-	-	-	-	-	-	-	-	-	-	-	-	-	-	-	-	Traes_1AL_BE5A46FA1.1	-	-	Bradi2g28400.1	-	Sb09g017080.1
-	-	-	-	-	-	-	-	-	-	-	-	-	-	-	-	-	-	-	-	-	-	-	-	Bradi2g28416.1	-	-
-	-	-	-	-	-	-	-	-	-	-	-	-	-	-	-	-	-	-	-	-	Traes_1AL_DAFCD7C18.1;Traes_1AL_D06A380E9.1	-	-	Bradi2g28435.1	Os05g0354300	Sb09g016865.1
-	-	-	-	-	-	-	-	-	-	-	-	-	-	-	-	-	-	-	-	-	Traes_1AL_1A98A80B4.1	-	-	Bradi2g28460.2	Os05g0349700	Sb09g016840.1
-	-	-	-	-	-	-	-	-	-	-	-	-	-	-	-	-	-	-	-	-	-	-	-	-	-	Sb09g016830.1
-	-	-	-	-	-	-	-	-	-	-	-	-	-	-	-	-	-	-	-	-	Traes_1AL_50A92A79C.1;Traes_1AL_57BA155EC.1;Traes_1AL_B1A27D433.1;Traes_1AL_73C8CD119.1	-	-	Bradi2g28470.1	Os05g0349800	Sb09g016810.1
-	-	-	-	-	-	-	-	-	-	-	-	-	-	-	-	-	-	-	-	-	Traes_1AL_80ED86D17.1	-	-	Bradi2g28480.1	-	-
-	-	-	-	-	-	-	-	-	-	-	-	-	-	-	-	-	-	-	-	-	Traes_1AL_0753233FD.1;Traes_1AL_930892581.1	-	-	Bradi2g28680.1	Os05g0350500	Sb09g016610.1
-	-	-	-	-	-	-	-	-	-	-	-	-	-	-	-	-	-	-	-	-	Traes_1AL_06BC2ED91.1	-	-	Bradi2g28890.1	Os05g0350600	Sb09g016600.1
-	-	-	-	-	-	-	-	-	-	-	-	-	-	-	-	-	-	-	-	-	Traes_1AL_7352CCF39.1	-	-	-	Os05g0350700	-
-	-	-	-	-	-	-	-	-	-	-	-	-	-	-	-	-	-	-	-	-	Traes_1AL_2A9F53617.1	-	-	Bradi2g29007.1	-	-
-	-	-	-	-	-	-	-	-	-	-	-	-	-	-	-	-	-	-	-	-	Traes_1AL_DB7593004.1	-	-	-	Os05g0346800	-
-	-	-	-	-	-	-	-	-	-	-	-	-	-	-	-	-	-	-	-	-	Traes_1AL_A456409C8.1;Traes_1AL_43242A8B0.1	-	-	Bradi2g29110.1	Os05g0347400	Sb09g016440.1
-	-	-	-	-	-	-	-	-	-	-	-	-	-	-	-	-	-	-	-	-	Traes_1AL_B9E38B45F.1	-	-	Bradi2g29120.1	-	-
-	-	-	-	-	-	-	-	-	-	-	-	-	-	-	-	-	-	-	-	-	-	-	-	-	Os05g0352800	-
-	-	-	-	-	-	-	-	-	-	-	-	-	-	-	-	-	-	-	-	-	Traes_1AL_24A47B15C.1	-	-	Bradi2g29350.1	Os05g0353300	Sb09g016480.1
-	-	-	-	-	-	-	-	-	-	-	-	-	-	-	-	-	-	-	-	-	-	-	-	-	-	Sb09g016515.1
-	-	-	-	-	-	-	-	-	-	-	-	-	-	-	-	-	-	-	-	-	-	-	-	-	Os05g0353400	Sb09g016470.1
-	-	-	-	-	-	-	-	-	-	-	-	-	-	-	-	-	-	-	-	-	-	-	-	-	Os05g0353500	Sb09g016460.1
-	-	-	-	-	-	-	-	-	-	-	-	-	-	-	-	-	-	-	-	-	Traes_1AL_FCE6B2F00.1	-	-	-	-	Sb09g015930.1
-	-	-	-	-	-	-	-	-	-	-	-	-	-	-	-	-	-	-	-	-	Traes_1AL_2D4B01C64.1	-	-	Bradi2g29750.1	Os05g0345400	Sb09g015940.1
-	-	-	-	-	-	-	-	-	-	-	-	-	-	-	-	-	-	-	-	-	Traes_1AL_6050EBC61.1;Traes_1AL_A9FB6BF52.1	-	-	Bradi2g30170.1	Os05g0346100	Sb09g016140.1
-	-	-	-	-	-	-	-	-	-	-	-	-	-	-	-	-	-	-	-	-	-	-	-	-	-	Sb09g016155.1
-	-	-	-	-	-	-	-	-	-	-	-	-	-	-	-	-	-	-	-	-	-	-	-	-	-	Sb09g016160.1
-	-	-	-	-	-	-	-	-	-	-	-	-	-	-	-	-	-	-	-	-	Traes_1AL_258EC659D.1	-	-	-	Os05g0346400	Sb09g016210.1
-	-	-	-	-	-	-	-	-	-	-	-	-	-	-	-	-	-	-	-	-	-	-	-	-	-	Sb09g016230.1
-	-	-	-	-	-	-	-	-	-	-	-	-	-	-	-	-	-	-	-	-	Traes_1AL_15ADEBCF9.1	-	-	Bradi2g30390.1	Os05g0344400	Sb09g015920.1
-	-	-	-	-	-	-	-	-	-	-	-	-	-	-	-	-	-	-	-	-	-	-	-	-	Os05g0342600	-
-	-	-	-	-	-	-	-	-	-	-	-	-	-	-	-	-	-	-	-	-	-	-	-	-	Os05g0338933	Sb09g015230.1
-	-	-	-	-	-	-	-	-	-	-	-	-	-	-	-	-	-	-	-	-	-	-	-	-	-	Sb09g015030.1
-	-	-	-	-	-	-	-	-	-	-	-	-	-	-	-	-	-	-	-	-	-	-	-	Bradi2g30420.1	-	-
-	-	-	-	-	-	-	-	-	-	-	-	-	-	-	-	-	-	-	-	-	-	-	-	Bradi2g30425.1	-	-
-	-	-	-	-	-	-	-	-	-	-	-	-	-	-	-	-	-	-	-	-	Traes_1AL_19817730D.1	-	-	Bradi3g32060.1	Os10g0535800	-
-	-	-	-	-	-	-	-	-	-	-	-	-	-	-	-	-	-	-	-	-	Traes_1AL_81DEF8553.1;Traes_1AL_ED40F32FA.1	-	-	Bradi3g32070.1	-	Sb01g030590.1
-	-	-	-	-	-	-	-	-	-	-	-	-	-	-	-	-	-	-	-	-	Traes_1AL_6F5982F88.1;Traes_1AL_6B108514B.1	-	-	Bradi3g32090.1	-	-
-	-	-	-	-	-	-	-	-	-	-	-	-	-	-	-	-	-	-	-	-	Traes_1AL_03AFAB189.1	-	-	Bradi3g32110.1	Os10g0536600	-
-	-	-	-	-	-	-	-	-	-	-	-	-	-	-	-	-	-	-	-	-	-	-	-	-	-	Sb01g030540.1
-	-	-	-	-	-	-	-	-	-	-	-	-	-	-	-	-	-	-	-	-	Traes_1AL_AD351F492.1	-	-	Bradi3g32130.1	Os10g0536700	Sb01g030530.1
-	-	-	-	-	-	-	-	-	-	-	-	-	-	-	-	-	-	-	-	-	Traes_1AL_59B2CD6CB.1	-	-	-	-	Sb01g030500.1
-	-	-	-	-	-	-	-	-	-	-	-	-	-	-	-	-	-	-	-	-	Traes_1AL_BBEF919FB.1	-	-	Bradi3g32150.1	-	Sb01g030490.1
-	-	-	-	-	-	-	-	-	-	-	-	-	-	-	-	-	-	-	-	-	Traes_1AL_531221678.1	-	-	Bradi3g32160.1	Os10g0537600	Sb01g030480.1
-	-	-	-	-	-	-	-	-	-	-	-	-	-	-	-	-	-	-	-	-	Traes_1AL_629CB7F80.1	wsnp_Ra_c11023_17980284_1A	111.4	Bradi3g32210.2	Os10g0539900	Sb01g030430.1
-	-	-	-	-	-	-	-	-	-	-	-	-	-	-	-	-	-	-	-	-	-	-	-	Bradi3g32215.1	-	Sb01g030420.1
-	-	-	-	-	-	-	-	-	-	-	-	-	-	-	-	-	-	-	-	-	Traes_1AL_63C423E13.1	-	-	Bradi3g32220.1	Os10g0540100	Sb01g030410.1
-	-	-	-	-	-	-	-	-	-	-	-	-	-	-	-	-	-	-	-	-	-	-	-	-	Os10g0540200	-
-	-	-	-	-	-	-	-	-	-	-	-	-	-	-	-	-	-	-	-	-	Traes_1AL_979039A13.1	-	-	Bradi3g32230.1	Os10g0541000	-
-	-	-	-	-	-	-	-	-	-	-	-	-	-	-	-	-	-	-	-	-	-	-	-	-	-	Sb01g030390.1
-	-	-	-	-	-	-	-	-	-	-	-	-	-	-	-	-	-	-	-	-	Traes_1AL_B5C73E7E6.1	-	-	Bradi3g32240.1	Os10g0541200	Sb01g030380.1
-	-	-	-	-	-	-	-	-	-	-	-	-	-	-	-	-	-	-	-	-	Traes_1AL_00793873A.1;Traes_1AL_F8E79B82F.1	-	-	Bradi3g32247.1	-	Sb01g030370.1
-	-	-	-	-	-	-	-	-	-	-	-	-	-	-	-	-	-	-	-	-	Traes_1AL_A66077D07.1	-	-	Bradi3g32270.1	-	-
-	-	-	-	-	-	-	-	-	-	-	-	-	-	-	-	-	-	-	-	-	-	-	-	-	Os10g0558200	-
-	-	-	-	-	-	-	-	-	-	-	-	-	-	-	-	-	-	-	-	-	Traes_1AL_A3336F633.1	-	-	Bradi3g32282.1	Os10g0558600	-
-	-	-	-	-	-	-	-	-	-	-	-	-	-	-	-	-	-	-	-	-	-	-	-	-	-	Sb01g030300.1
-	-	-	-	-	-	-	-	-	-	-	-	-	-	-	-	-	-	-	-	-	Traes_1AL_247E47551.1	-	-	Bradi3g32330.1	Os10g0542800	Sb01g030290.1
-	-	-	-	-	-	-	-	-	-	-	-	-	-	-	-	-	-	-	-	-	Traes_1AL_E96C0662D.1	-	-	Bradi3g32340.1	Os10g0542900	-
-	-	-	-	-	-	-	-	-	-	-	-	-	-	-	-	-	-	-	-	-	Traes_1AL_97EC41CF51.1;Traes_1AL_97EC41CF5.1	-	-	Bradi3g32350.1	Os10g0543500	Sb01g030270.1
-	-	-	-	-	-	-	-	-	-	-	-	-	-	-	-	-	-	-	-	-	Traes_1AL_1B8FDA3D4.1	-	-	Bradi3g32360.1	Os10g0543800	Sb01g030250.1
-	-	-	-	-	-	-	-	-	-	-	-	-	-	-	-	-	-	-	-	-	Traes_1AL_6EB4D52171.1;Traes_1AL_6EB4D5217.1;Traes_1AL_7E9E325A8.1	-	-	Bradi3g32380.1	Os10g0544500	Sb01g030230.1
-	-	-	-	-	-	-	-	-	-	-	-	-	-	-	-	-	-	-	-	-	-	-	-	Bradi3g32400.1	-	-
-	-	-	-	-	-	-	-	-	-	-	-	-	-	-	-	-	-	-	-	-	Traes_1AL_74C1EC074.1;Traes_1AL_B14164599.1	-	-	Bradi3g32420.1	-	-
-	-	-	-	-	-	-	-	-	-	-	-	-	-	-	-	-	-	-	-	-	-	-	-	Bradi3g32440.1	-	-
-	-	-	-	-	-	-	-	-	-	-	-	-	-	-	-	-	-	-	-	-	Traes_1AL_D18DFBD73.1	-	-	Bradi3g32457.1	-	-
-	-	-	-	-	-	-	-	-	-	-	-	-	-	-	-	-	-	-	-	-	Traes_1AL_8E9187BA2.1	-	-	Bradi3g32470.2	Os10g0544600	Sb01g030190.1
-	-	-	-	-	-	-	-	-	-	-	-	-	-	-	-	-	-	-	-	-	Traes_1AL_630203F59.1	-	-	Bradi3g32480.1	Os10g0544900	Sb01g030180.1
-	-	-	-	-	-	-	-	-	-	-	-	-	-	-	-	-	-	-	-	-	Traes_1AL_B39515B38.1	-	-	Bradi3g32490.1	Os10g0545000	Sb01g030170.1
-	-	-	-	-	-	-	-	-	-	-	-	-	-	-	-	-	-	-	-	-	Traes_1AL_375367151.1	-	-	Bradi3g32510.1	Os10g0545200	Sb01g030160.1
-	-	-	-	-	-	-	-	-	-	-	-	-	-	-	-	-	-	-	-	-	Traes_1AL_D6981F4E9.1	-	-	Bradi3g32520.1	Os10g0545300	Sb01g030150.1
-	-	-	-	-	-	-	-	-	-	-	-	-	-	-	-	-	-	-	-	-	Traes_1AL_264E4DAC1.1	-	-	Bradi3g32535.1	Os10g0545600	Sb01g030130.1
-	-	-	-	-	-	-	-	-	-	-	-	-	-	-	-	-	-	-	-	-	-	-	-	Bradi3g32550.1	-	-
-	-	-	-	-	-	-	-	-	-	-	-	-	-	-	-	-	-	-	-	-	Traes_1AL_CEE3D37B1.1	-	-	-	-	Sb09g018290.1
-	-	-	-	-	-	-	-	-	-	-	-	-	-	-	-	-	-	-	-	-	Traes_1AL_2020F0834.1	-	-	Bradi3g32567.1	-	Sb09g018240.1
-	-	-	-	-	-	-	-	-	-	-	-	-	-	-	-	-	-	-	-	-	-	-	-	-	-	Sb09g018225.1
-	-	-	-	-	-	-	-	-	-	-	-	-	-	-	-	-	-	-	-	-	Traes_1AL_C29C8421C.1	-	-	Bradi3g32620.1	-	-
-	-	-	-	-	-	-	-	-	-	-	-	-	-	-	-	-	-	-	-	-	Traes_1AL_2E829656F.1	wsnp_Ex_c3906_7086294_1A	111.74	Bradi3g32630.1	-	-
-	-	-	-	-	-	-	-	-	-	-	-	-	-	-	-	-	-	-	-	-	-	-	-	-	Os05g0405600	Sb09g019950.1
-	-	-	-	-	-	-	-	-	-	-	-	-	-	-	-	-	-	-	-	-	-	-	-	-	-	Sb09g019960.1
-	-	-	-	-	-	-	-	-	-	-	-	-	-	-	-	-	-	-	-	-	Traes_1AL_C4A651390.1	-	-	Bradi2g25677.1	Os05g0405900	Sb09g019970.1
-	-	-	-	-	-	-	-	-	-	-	-	-	-	-	-	-	-	-	-	-	Traes_1AL_B68AA4C68.1	-	-	Bradi2g25660.1	-	-
-	-	-	-	-	-	-	-	-	-	-	-	-	-	-	-	-	-	-	-	-	Traes_1AL_59F1198AB.1	-	-	Bradi2g25640.1	-	Sb09g019980.1
-	-	-	-	-	-	-	-	-	-	-	-	-	-	-	-	-	-	-	-	-	Traes_1AL_C02321B08.1	-	-	Bradi2g25630.1	Os05g0406100	Sb09g019990.1
-	-	-	-	-	-	-	-	-	-	-	-	-	-	-	-	-	-	-	-	-	-	-	-	-	-	Sb09g020030.1
-	-	-	-	-	-	-	-	-	-	-	-	-	-	-	-	-	-	-	-	-	Traes_1AL_B1D1B1328.1	-	-	-	Os05g0406200	Sb09g020040.1
-	-	-	-	-	-	-	-	-	-	-	-	-	-	-	-	-	-	-	-	-	-	-	-	-	-	Sb09g020050.1
-	-	-	-	-	-	-	-	-	-	-	-	-	-	-	-	-	-	-	-	-	Traes_1AL_965913274.1	-	-	-	Os05g0406400	-
-	-	-	-	-	-	-	-	-	-	-	-	-	-	-	-	-	-	-	-	-	Traes_1AL_A0AAAD382.1	-	-	Bradi2g25620.1	Os05g0406800	Sb09g020010.1
-	-	-	-	-	-	-	-	-	-	-	-	-	-	-	-	-	-	-	-	-	Traes_1AL_5E28F07C7.1	-	-	-	-	Sb09g020070.1
-	-	-	-	-	-	-	-	-	-	-	-	-	-	-	-	-	-	-	-	-	Traes_1AL_26FB67814.1	-	-	Bradi2g25590.1	Os05g0407900	Sb09g020090.1
-	-	-	-	-	-	-	-	-	-	-	-	-	-	-	-	-	-	-	-	-	Traes_1AL_C921492AA.1	-	-	Bradi2g25580.1	Os05g0408200	Sb09g020110.1
-	-	-	-	-	-	-	-	-	-	-	-	-	-	-	-	-	-	-	-	-	Traes_1AL_1161A0356.1	-	-	Bradi2g25570.1	Os05g0408300	Sb09g020120.1
-	-	-	-	-	-	-	-	-	-	-	-	-	-	-	-	-	-	-	-	-	Traes_1AL_37E52E57D.1	-	-	Bradi2g25550.1	Os05g0408900	Sb09g020140.1
-	-	-	-	-	-	-	-	-	-	-	-	-	-	-	-	-	-	-	-	-	Traes_1AL_0412EEF93.1	-	-	Bradi2g25540.1	Os05g0409000	Sb09g020150.1
-	-	-	-	-	-	-	-	-	-	-	-	-	-	-	-	-	-	-	-	-	-	-	-	Bradi2g25527.1	-	-
-	-	-	-	-	-	-	-	-	-	-	-	-	-	-	-	-	-	-	-	-	Traes_1AL_C73885878.1	-	-	Bradi2g25520.1	-	Sb09g020160.1
-	-	-	-	-	-	-	-	-	-	-	-	-	-	-	-	-	-	-	-	-	Traes_1AL_B1ECEDD3F.1	-	-	-	Os05g0409100	Sb01g028890.1
-	-	-	-	-	-	-	-	-	-	-	-	-	-	-	-	-	-	-	-	-	Traes_1AL_4A48DFED8.1	-	-	Bradi2g25507.1	Os05g0409300	Sb09g020170.1
-	-	-	-	-	-	-	-	-	-	-	-	-	-	-	-	-	-	-	-	-	-	-	-	-	-	Sb09g020190.1
-	-	-	-	-	-	-	-	-	-	-	-	-	-	-	-	-	-	-	-	-	Traes_1AL_660708662.1	-	-	Bradi2g25490.1	Os05g0409500	Sb09g020200.1
-	-	-	-	-	-	-	-	-	-	-	-	-	-	-	-	-	-	-	-	-	Traes_1AL_ECA269DA3.1	-	-	Bradi2g25480.1	Os05g0409800	Sb09g020210.1
-	-	-	-	-	-	-	-	-	-	-	-	-	-	-	-	-	-	-	-	-	Traes_1AL_8A3703A44.1;Traes_1AL_3BE18A46A.1	-	-	Bradi2g25470.1	Os05g0410200	Sb09g020230.1
-	-	-	-	-	-	-	-	-	-	-	-	-	-	-	-	-	-	-	-	-	-	-	-	-	Os05g0410500	-
-	-	-	-	-	-	-	-	-	-	-	-	-	-	-	-	-	-	-	-	-	Traes_1AL_9EC1E6F0C.1	-	-	Bradi2g25450.1	-	-
-	-	-	-	-	-	-	-	-	-	-	-	-	-	-	-	-	-	-	-	-	Traes_1AL_6163070BD.1	-	-	Bradi2g25430.1	-	Sb09g020290.1
-	-	-	-	-	-	-	-	-	-	-	-	-	-	-	-	-	-	-	-	-	Traes_1AL_F128B50C0.1	-	-	Bradi2g25417.1	Os05g0410900	Sb09g020300.1
-	-	-	-	-	-	-	-	-	-	-	-	-	-	-	-	-	-	-	-	-	Traes_1AL_F8A963EE3.1	-	-	Bradi2g25410.1	Os05g0411200	Sb09g020310.1
-	-	-	-	-	-	-	-	-	-	-	-	-	-	-	-	-	-	-	-	-	Traes_1AL_6F9510553.1	-	-	Bradi2g25390.1	Os05g0411600	Sb09g020330.1
-	-	-	-	-	-	-	-	-	-	-	-	-	-	-	-	-	-	-	-	-	-	-	-	Bradi2g25370.1	-	-
-	-	-	-	-	-	-	-	-	-	-	-	-	-	-	-	-	-	-	-	-	Traes_1AL_D4BB66EA8.1	-	-	Bradi2g25350.1	-	-
-	-	-	-	-	-	-	-	-	-	-	-	-	-	-	-	-	-	-	-	-	Traes_1AL_596C0AD5A.1	-	-	-	Os05g0413400	Sb09g020370.1
-	-	-	-	-	-	-	-	-	-	-	-	-	-	-	-	-	-	-	-	-	Traes_1AL_03D275069.1	-	-	-	-	Sb09g020390.1
-	-	-	-	-	-	-	-	-	-	-	-	-	-	-	-	-	-	-	-	-	-	-	-	-	-	Sb09g020393.1
-	-	-	-	-	-	-	-	-	-	-	-	-	-	-	-	-	-	-	-	-	Traes_1AL_11CA0CD021.1	-	-	Bradi2g25327.1	Os05g0414200	Sb09g020396.1
-	-	-	-	-	-	-	-	-	-	-	-	-	-	-	-	-	-	-	-	-	Traes_1AL_48FDAC1B3.1	-	-	Bradi2g25320.1	Os05g0414700	Sb09g020410.1
-	-	-	-	-	-	-	-	-	-	-	-	-	-	-	-	-	-	-	-	-	Traes_1AL_8E8E7401B.1	-	-	Bradi2g25310.1	Os05g0415700	Sb09g020420.1
-	-	-	-	-	-	-	-	-	-	-	-	-	-	-	-	-	-	-	-	-	-	-	-	-	Os05g0415800	-
-	-	-	-	-	-	-	-	-	-	-	-	-	-	-	-	-	-	-	-	-	-	-	-	Bradi2g25300.1	-	-
-	-	-	-	-	-	-	-	-	-	-	-	-	-	-	-	-	-	-	-	-	-	-	-	Bradi2g25290.1	-	-
-	-	-	-	-	-	-	-	-	-	-	-	-	-	-	-	-	-	-	-	-	Traes_1AL_6D039FAE4.1	-	-	Bradi2g25280.1	-	-
-	-	-	-	-	-	-	-	-	-	-	-	-	-	-	-	-	-	-	-	-	-	-	-	-	Os05g0416400	-
-	-	-	-	-	-	-	-	-	-	-	-	-	-	-	-	-	-	-	-	-	Traes_1AL_4B89B33E3.1	-	-	Bradi2g25270.1	Os05g0417000	-
-	-	-	-	-	-	-	-	-	-	-	-	-	-	-	-	-	-	-	-	-	Traes_1AL_F9916E98B.1	-	-	Bradi2g25260.1	Os05g0417100	Sb09g020480.1
-	-	-	-	-	-	-	-	-	-	-	-	-	-	-	-	-	-	-	-	-	Traes_1AL_751745AD9.1;Traes_1AL_467A1E7EE.1	-	-	Bradi2g25250.1	Os05g0417200	Sb09g020470.1
-	-	-	-	-	-	-	-	-	-	-	-	-	-	-	-	-	-	-	-	-	Traes_1AL_045B34FC5.1	-	-	Bradi2g25240.1	Os05g0417300	Sb09g020490.1
-	-	-	-	-	-	-	-	-	-	-	-	-	-	-	-	-	-	-	-	-	-	-	-	-	-	Sb09g020530.1
-	-	-	-	-	-	-	-	-	-	-	-	-	-	-	-	-	-	-	-	-	-	-	-	-	Os05g0418000	-
-	-	-	-	-	-	-	-	-	-	-	-	-	-	-	-	-	-	-	-	-	Traes_1AL_EF7E5EF10.1	-	-	Bradi2g25190.1	Os05g0418100	Sb09g020570.1
-	-	-	-	-	-	-	-	-	-	-	-	-	-	-	-	-	-	-	-	-	Traes_1AL_928B9DEB9.1;Traes_1AL_7E565A72E.1	-	-	Bradi2g25180.1	-	Sb09g020580.1
-	-	-	-	-	-	-	-	-	-	-	-	-	-	-	-	-	-	-	-	-	Traes_1AL_9A3C64935.1	-	-	Bradi2g25130.1	Os05g0419000	Sb09g020600.1
-	-	-	-	-	-	-	-	-	-	-	-	-	-	-	-	-	-	-	-	-	Traes_1AL_EA4807F41.1	-	-	-	-	Sb09g020610.1
-	-	-	-	-	-	-	-	-	-	-	-	-	-	-	-	-	-	-	-	-	Traes_1AL_EB4C95189.1	-	-	-	Os05g0419200	Sb09g020620.1
-	-	-	-	-	-	-	-	-	-	-	-	-	-	-	-	-	-	-	-	-	Traes_1AL_27F693181.1;Traes_1AL_5F5A87122.1	-	-	Bradi2g25080.1	Os05g0419600	Sb09g020660.1
-	-	-	-	-	-	-	-	-	-	-	-	-	-	-	-	-	-	-	-	-	Traes_1AL_EAE4FAF26.1	-	-	Bradi2g25060.1	Os05g0420200	Sb09g020680.1
-	-	-	-	-	-	-	-	-	-	-	-	-	-	-	-	-	-	-	-	-	Traes_1AL_45A9AD1EA.1;Traes_1AL_4DA749442.1	-	-	Bradi2g25030.1	Os05g0420600	Sb09g020710.1
-	-	-	-	-	-	-	-	-	-	-	-	-	-	-	-	-	-	-	-	-	Traes_1AL_BB9F29953.1;Traes_1AL_2BEB87276.1	-	-	Bradi2g25017.3	-	Sb09g020730.1
-	-	-	-	-	-	-	-	-	-	-	-	-	-	-	-	-	-	-	-	-	Traes_1AL_455EB229F1.1	-	-	Bradi2g25010.1	Os05g0421100	Sb09g020740.1
-	-	-	-	-	-	-	-	-	-	-	-	-	-	-	-	-	-	-	-	-	Traes_1AL_3A716350F.1	-	-	-	Os05g0421900	-
-	-	-	-	-	-	-	-	-	-	-	-	-	-	-	-	-	-	-	-	-	Traes_1AL_1FDDEE216.1	-	-	Bradi2g24967.1	-	-
-	-	-	-	-	-	-	-	-	-	-	-	-	-	-	-	-	-	-	-	-	Traes_1AL_CA17722B6.1	-	-	Bradi2g24910.1	Os05g0424000	Sb09g020790.1
-	-	-	-	-	-	-	-	-	-	-	-	-	-	-	-	-	-	-	-	-	Traes_1AL_D54995DEA.1	-	-	Bradi2g24870.1	Os05g0424900	Sb09g020830.1
-	-	-	-	-	-	-	-	-	-	-	-	-	-	-	-	-	-	-	-	-	Traes_1AL_A9574D210.1	-	-	-	Os05g0425700	Sb09g020840.1
-	-	-	-	-	-	-	-	-	-	-	-	-	-	-	-	-	-	-	-	-	-	-	-	Bradi2g24800.1	Os05g0426100	Sb09g020870.1
-	-	-	-	-	-	-	-	-	-	-	-	-	-	-	-	-	-	-	-	-	Traes_1AL_C4FA8404A.1	-	-	-	Os05g0426200	Sb09g020880.1
-	-	-	-	-	-	-	-	-	-	-	-	-	-	-	-	-	-	-	-	-	Traes_1AL_1B62080BA.1	-	-	Bradi2g24750.1	Os05g0426300	Sb09g020900.1
-	-	-	-	-	-	-	-	-	-	-	-	-	-	-	-	-	-	-	-	-	-	-	-	-	-	Sb09g020920.1
-	-	-	-	-	-	-	-	-	-	-	-	-	-	-	-	-	-	-	-	-	-	-	-	-	Os05g0426400	-
-	-	-	-	-	-	-	-	-	-	-	-	-	-	-	-	-	-	-	-	-	Traes_1AL_B4CB8A79C.1	-	-	Bradi2g24737.1	-	Sb09g020930.1
-	-	-	-	-	-	-	-	-	-	-	-	-	-	-	-	-	-	-	-	-	Traes_1AL_32CCF4E72.1	-	-	Bradi2g24730.1	-	-
-	-	-	-	-	-	-	-	-	-	-	-	-	-	-	-	-	-	-	-	-	-	-	-	-	Os05g0426800	-
-	-	-	-	-	-	-	-	-	-	-	-	-	-	-	-	-	-	-	-	-	-	wsnp_Ex_rep_c68857_67737959_1A	112.81	-	-	-
-	-	-	-	-	-	-	-	-	-	-	-	-	-	-	-	-	-	-	-	-	-	wsnp_Ex_c14361_22341570_1A	113.21	-	-	-
-	-	-	-	-	-	-	-	-	-	-	-	-	-	-	-	-	-	-	-	-	-	wsnp_JD_c722_1080592_1A	113.24	-	-	-
-	-	-	-	-	-	-	-	-	-	-	-	-	-	-	-	-	-	-	-	-	-	wsnp_Ex_c572_1138503_1A	116.33	-	-	-
-	-	-	-	-	-	-	-	-	-	-	-	-	-	-	-	-	-	-	-	-	-	wsnp_Ex_c572_1138339_1A	116.65	-	-	-
-	-	-	-	-	-	-	-	-	-	-	-	-	-	-	-	-	-	-	-	-	Traes_1AL_D0971FDA8.1	wsnp_Ra_c2895_5488879_1A	116.65	Bradi2g24690.4	Os05g0427300	Sb09g021090.1
-	-	-	-	-	-	-	-	-	-	-	-	-	-	-	-	-	-	-	-	-	Traes_1AL_EDC40742C.1	-	-	Bradi2g24680.1	-	Sb09g021110.1
-	-	-	-	-	-	-	-	-	-	-	-	-	-	-	-	-	-	-	-	-	Traes_1AL_BF84D919F.1	-	-	Bradi2g24670.1	Os05g0428100	Sb09g021140.1
-	-	-	-	-	-	-	-	-	-	-	-	-	-	-	-	-	-	-	-	-	Traes_1AL_24ABD1479.1	-	-	Bradi2g24460.1	Os05g0428400	Sb09g021150.1
-	-	-	-	-	-	-	-	-	-	-	-	-	-	-	-	-	-	-	-	-	Traes_1AL_792E76B4D.1;Traes_1AL_4D668D012.1;Traes_1AL_B7757AFDC.1	-	-	Bradi2g24450.1	Os05g0428700	Sb09g021160.1
-	-	-	-	-	-	-	-	-	-	-	-	-	-	-	-	-	-	-	-	-	Traes_1AL_EB198861F.1	-	-	Bradi2g24440.1	-	-
-	-	-	-	-	-	-	-	-	-	-	-	-	-	-	-	-	-	-	-	-	-	-	-	-	Os05g0429400	Sb09g021240.1
-	-	-	-	-	-	-	-	-	-	-	-	-	-	-	-	-	-	-	-	-	Traes_1AL_B2CDC77C5.1	-	-	Bradi2g24410.1	Os05g0429700	Sb09g021260.1
-	-	-	-	-	-	-	-	-	-	-	-	-	-	-	-	-	-	-	-	-	-	-	-	-	-	Sb09g021270.1
-	-	-	-	-	-	-	-	-	-	-	-	-	-	-	-	-	-	-	-	-	-	-	-	-	Os05g0430300	Sb09g021280.1
-	-	-	-	-	-	-	-	-	-	-	-	-	-	-	-	-	-	-	-	-	Traes_1AL_5321917F4.1	-	-	Bradi2g24390.1	-	-
-	-	-	-	-	-	-	-	-	-	-	-	-	-	-	-	-	-	-	-	-	Traes_1AL_78DBF781B.1	-	-	Bradi2g24370.1	-	Sb09g021290.1
-	-	-	-	-	-	-	-	-	-	-	-	-	-	-	-	-	-	-	-	-	-	-	-	Bradi2g24350.1	-	-
-	-	-	-	-	-	-	-	-	-	-	-	-	-	-	-	-	-	-	-	-	-	-	-	-	Os05g0430900	Sb09g021320.1
-	-	-	-	-	-	-	-	-	-	-	-	-	-	-	-	-	-	-	-	-	Traes_1AL_4209EF04A.1	-	-	Bradi2g24327.1	Os05g0431700	Sb09g021330.1
-	-	-	-	-	-	-	-	-	-	-	-	-	-	-	-	-	-	-	-	-	Traes_1AL_B5CBA420A.1	-	-	-	-	Sb09g021340.1
-	-	-	-	-	-	-	-	-	-	-	-	-	-	-	-	-	-	-	-	-	Traes_1AL_9AD1286AC.1	-	-	Bradi2g24310.3	-	Sb09g021350.1
-	-	-	-	-	-	-	-	-	-	-	-	-	-	-	-	-	-	-	-	-	-	wsnp_Ku_c4018_7333828_1A	116.97	-	-	-
-	-	-	-	-	-	-	-	-	-	-	-	-	-	-	-	-	-	-	-	-	-	wsnp_Ex_c572_1138770_1A	117.42	-	-	-
-	-	-	-	-	-	-	-	-	-	-	-	-	-	-	-	-	-	-	-	-	Traes_1AL_ADABECC24.1	wsnp_Ra_c32175_41221223_1A	118.2	-	Os05g0432400	-
-	-	-	-	-	-	-	-	-	-	-	-	-	-	-	-	-	-	-	-	-	Traes_1AL_3F7734C6B.1	wsnp_Ex_c4310_7770452_1A	118.2	Bradi2g24300.1	-	Sb09g021360.1
-	-	-	-	-	-	-	-	-	-	-	-	-	-	-	-	-	-	-	-	-	Traes_1AL_7D3D7207A.1	-	-	Bradi2g24280.1	Os05g0432500	Sb09g021380.1
-	-	-	-	-	-	-	-	-	-	-	-	-	-	-	-	-	-	-	-	-	Traes_1AL_8E748B634.1	-	-	Bradi2g24270.1	-	-
-	-	-	-	-	-	-	-	-	-	-	-	-	-	-	-	-	-	-	-	-	Traes_1AL_21BDC2BB5.1	-	-	Bradi2g24260.1	Os05g0432700	Sb09g021400.1
-	-	-	-	-	-	-	-	-	-	-	-	-	-	-	-	-	-	-	-	-	Traes_1AL_5FFFBAB47.1	-	-	-	-	Sb09g021410.1
-	-	-	-	-	-	-	-	-	-	-	-	-	-	-	-	-	-	-	-	-	Traes_1AL_FC91B76B1.1;Traes_1AL_695C34A5A.1;Traes_1AL_C67A37ED9.1;Traes_1AL_4371A203C.1	-	-	-	Os05g0434000	-
-	-	-	-	-	-	-	-	-	-	-	-	-	-	-	-	-	-	-	-	-	-	-	-	-	Os05g0434200	-
-	-	-	-	-	-	-	-	-	-	-	-	-	-	-	-	-	-	-	-	-	-	-	-	-	Os05g0434800	-
-	-	-	-	-	-	-	-	-	-	-	-	-	-	-	-	-	-	-	-	-	Traes_1AL_90811EA51.1	-	-	Bradi2g24240.1	Os05g0435100	Sb09g021420.1
-	-	-	-	-	-	-	-	-	-	-	-	-	-	-	-	-	-	-	-	-	-	-	-	-	Os05g0435300	-
-	-	-	-	-	-	-	-	-	-	-	-	-	-	-	-	-	-	-	-	-	Traes_1AL_51E6DEAC8.1	-	-	Bradi2g24230.1	Os05g0435400	Sb09g021460.1
-	-	-	-	-	-	-	-	-	-	-	-	-	-	-	-	-	-	-	-	-	-	-	-	-	-	Sb09g021470.1
-	-	-	-	-	-	-	-	-	-	-	-	-	-	-	-	-	-	-	-	-	Traes_1AL_2EC583AC9.1	-	-	Bradi2g24190.1	Os05g0436900	Sb09g021530.1
-	-	-	-	-	-	-	-	-	-	-	-	-	-	-	-	-	-	-	-	-	Traes_1AL_F095B3F89.1	-	-	Bradi2g24160.2	Os05g0437200	Sb09g021550.1
-	-	-	-	-	-	-	-	-	-	-	-	-	-	-	-	-	-	-	-	-	Traes_1AL_A4A3A0A19.1	-	-	Bradi2g24150.1	Os05g0437300	Sb09g021560.1
-	-	-	-	-	-	-	-	-	-	-	-	-	-	-	-	-	-	-	-	-	-	-	-	-	-	Sb09g021570.1
-	-	-	-	-	-	-	-	-	-	-	-	-	-	-	-	-	-	-	-	-	-	-	-	Bradi2g24130.1	-	-
-	-	-	-	-	-	-	-	-	-	-	-	-	-	-	-	-	-	-	-	-	Traes_1AL_399C1DBF5.1	-	-	-	Os05g0437900	-
-	-	-	-	-	-	-	-	-	-	-	-	-	-	-	-	-	-	-	-	-	Traes_1AL_E195290EF.1	-	-	Bradi2g24070.1	Os05g0438800	-
-	-	-	-	-	-	-	-	-	-	-	-	-	-	-	-	-	-	-	-	-	-	-	-	Bradi2g23590.1	-	-
-	-	-	-	-	-	-	-	-	-	-	-	-	-	-	-	-	-	-	-	-	-	-	-	-	Os05g0452900	-
-	-	-	-	-	-	-	-	-	-	-	-	-	-	-	-	-	-	-	-	-	Traes_1AL_74B11DABD.1	-	-	Bradi2g23610.1	Os05g0452800	Sb09g022180.1
-	-	-	-	-	-	-	-	-	-	-	-	-	-	-	-	-	-	-	-	-	Traes_1AL_648B57E49.1	-	-	-	Os05g0452600	Sb09g025380.1
-	-	-	-	-	-	-	-	-	-	-	-	-	-	-	-	-	-	-	-	-	-	-	-	Bradi2g23620.1	-	-
-	-	-	-	-	-	-	-	-	-	-	-	-	-	-	-	-	-	-	-	-	-	-	-	Bradi2g23630.1	-	-
-	-	-	-	-	-	-	-	-	-	-	-	-	-	-	-	-	-	-	-	-	-	wsnp_JD_c9291_10157217_1A	119.87	-	-	-
-	-	-	-	-	-	-	-	-	-	-	-	-	-	-	-	-	-	-	-	-	-	wsnp_Ex_c56097_58351893_1A	120.42	-	-	-
-	-	-	-	-	-	-	-	-	-	-	-	-	-	-	-	-	-	-	-	-	Traes_1AL_72D386699.1;Traes_1AL_96FBB397A.1	wsnp_Ku_c557_1166684_1A	120.42	-	-	-
-	-	-	-	-	-	-	-	-	-	-	-	-	-	-	-	-	-	-	-	-	-	wsnp_Ra_c7818_13376644_1A	120.92	-	-	-
-	-	-	-	-	-	-	-	-	-	-	-	-	-	-	-	-	-	-	-	-	-	wsnp_Ex_c12362_19720178_1A	120.92	-	-	-
-	-	-	-	-	-	-	-	-	-	-	-	-	-	-	-	-	-	-	-	-	Traes_1AL_889F7B91A.1;Traes_1AL_AD4385E2E.1	wsnp_Ku_c2815_5317230_1A	120.92	Bradi2g23650.1	Os05g0451900	Sb09g022120.1
-	-	-	-	-	-	-	-	-	-	-	-	-	-	-	-	-	-	-	-	-	-	-	-	-	-	Sb09g022110.1
-	-	-	-	-	-	-	-	-	-	-	-	-	-	-	-	-	-	-	-	-	Traes_1AL_4B7636BC9.1;Traes_1AL_3CBBB729F1.1	-	-	Bradi2g23670.1	-	-
-	-	-	-	-	-	-	-	-	-	-	-	-	-	-	-	-	-	-	-	-	Traes_1AL_91970EBB9.1	-	-	Bradi2g23690.1	Os05g0451100	Sb09g022090.1
-	-	-	-	-	-	-	-	-	-	-	-	-	-	-	-	-	-	-	-	-	-	-	-	-	-	Sb09g022080.1
-	-	-	-	-	-	-	-	-	-	-	-	-	-	-	-	-	-	-	-	-	Traes_1AL_CF6B4931E.1	-	-	-	Os05g0449600	Sb09g022050.1
-	-	-	-	-	-	-	-	-	-	-	-	-	-	-	-	-	-	-	-	-	Traes_1AL_3C5F581AC.1	-	-	Bradi2g23730.2	Os05g0449500	Sb09g022040.1
-	-	-	-	-	-	-	-	-	-	-	-	-	-	-	-	-	-	-	-	-	Traes_1AL_5CCB6392C.1	-	-	-	Os05g0448300	-
-	-	-	-	-	-	-	-	-	-	-	-	-	-	-	-	-	-	-	-	-	Traes_1AL_72B74D033.1	-	-	-	Os05g0447700	Sb09g022010.1
-	-	-	-	-	-	-	-	-	-	-	-	-	-	-	-	-	-	-	-	-	-	-	-	-	Os05g0447200	Sb09g021990.1
-	-	-	-	-	-	-	-	-	-	-	-	-	-	-	-	-	-	-	-	-	Traes_1AL_2A6E78B1F.1	-	-	Bradi2g23770.1	Os05g0447000	Sb09g021960.1
-	-	-	-	-	-	-	-	-	-	-	-	-	-	-	-	-	-	-	-	-	Traes_1AL_685F7409E.1	-	-	Bradi2g23780.1	-	-
-	-	-	-	-	-	-	-	-	-	-	-	-	-	-	-	-	-	-	-	-	Traes_1AL_0880C8B30.1	-	-	Bradi2g23790.1	Os05g0446800	Sb09g021940.1
-	-	-	-	-	-	-	-	-	-	-	-	-	-	-	-	-	-	-	-	-	Traes_1AL_A77FBFDDB.1	-	-	Bradi2g23810.1	-	-
-	-	-	-	-	-	-	-	-	-	-	-	-	-	-	-	-	-	-	-	-	Traes_1AL_84CB9C21E.1;Traes_1AL_05087C139.1	-	-	Bradi2g23820.1	Os05g0446300	Sb09g022770.1
-	-	-	-	-	-	-	-	-	-	-	-	-	-	-	-	-	-	-	-	-	Traes_1AL_C4B3AD41D.1	-	-	Bradi2g23837.1	-	-
-	-	-	-	-	-	-	-	-	-	-	-	-	-	-	-	-	-	-	-	-	Traes_1AL_12123508E.1	-	-	Bradi2g23850.1	-	-
-	-	-	-	-	-	-	-	-	-	-	-	-	-	-	-	-	-	-	-	-	-	-	-	-	Os05g0445100	Sb09g021890.1
-	-	-	-	-	-	-	-	-	-	-	-	-	-	-	-	-	-	-	-	-	Traes_1AL_3C186092E.1;Traes_1AL_5F65C4004.1;Traes_1AL_A5860C535.1	wsnp_Ex_c56097_58352130_1A	121.42	-	Os05g0445900	Sb09g021920.1
-	-	-	-	-	-	-	-	-	-	-	-	-	-	-	-	-	-	-	-	-	Traes_1AL_0FC13ED9E.1	wsnp_Ku_c10239_16988077_1A	121.93	-	-	-
-	-	-	-	-	-	-	-	-	-	-	-	-	-	-	-	-	-	-	-	-	-	wsnp_Ex_c25734_34995416_1A	122.43	-	-	-
-	-	-	-	-	-	-	-	-	-	-	-	-	-	-	-	-	-	-	-	-	Traes_1AL_386664280.1;Traes_1AL_7FEC8D7C5.1	wsnp_Ex_rep_c73818_71733737_1A	122.43	Bradi2g23860.1	Os05g0444300	Sb09g021870.1
-	-	-	-	-	-	-	-	-	-	-	-	-	-	-	-	-	-	-	-	-	Traes_1AL_D3485D1FF.1	-	-	-	Os05g0444200	Sb09g021850.1
-	-	-	-	-	-	-	-	-	-	-	-	-	-	-	-	-	-	-	-	-	Traes_1AL_651514B9C.1	-	-	Bradi2g23880.1	-	-
-	-	-	-	-	-	-	-	-	-	-	-	-	-	-	-	-	-	-	-	-	Traes_1AL_3B659AABA.1	-	-	-	Os05g0443900	-
-	-	-	-	-	-	-	-	-	-	-	-	-	-	-	-	-	-	-	-	-	Traes_1AL_EF032381B.1	-	-	Bradi2g23900.1	Os05g0443800	Sb09g021830.1
-	-	-	-	-	-	-	-	-	-	-	-	-	-	-	-	-	-	-	-	-	-	-	-	-	-	Sb09g021810.1
-	-	-	-	-	-	-	-	-	-	-	-	-	-	-	-	-	-	-	-	-	Traes_1AL_3D9B932C7.1	-	-	Bradi2g23930.1	Os05g0443500	-
-	-	-	-	-	-	-	-	-	-	-	-	-	-	-	-	-	-	-	-	-	Traes_1AL_0A5A0E0D3.1	-	-	-	-	Sb09g021800.1
-	-	-	-	-	-	-	-	-	-	-	-	-	-	-	-	-	-	-	-	-	Traes_1AL_6F832D98C.1	-	-	Bradi2g23950.1	Os05g0443300	Sb09g021790.1
-	-	-	-	-	-	-	-	-	-	-	-	-	-	-	-	-	-	-	-	-	Traes_1AL_8C0773C5E.1	-	-	Bradi2g23980.1	Os05g0442400	-
-	-	-	-	-	-	-	-	-	-	-	-	-	-	-	-	-	-	-	-	-	-	-	-	-	-	Sb09g021770.1
-	-	-	-	-	-	-	-	-	-	-	-	-	-	-	-	-	-	-	-	-	Traes_1AL_6D9F0698F.1	-	-	Bradi2g23990.1	-	Sb09g021760.1
-	-	-	-	-	-	-	-	-	-	-	-	-	-	-	-	-	-	-	-	-	Traes_1AL_DE1EC781C.1	-	-	Bradi2g24020.1	Os05g0440100	Sb09g021720.1
-	-	-	-	-	-	-	-	-	-	-	-	-	-	-	-	-	-	-	-	-	Traes_1AL_EDCB371C6.1	-	-	Bradi2g24030.1	-	Sb09g021710.1
-	-	-	-	-	-	-	-	-	-	-	-	-	-	-	-	-	-	-	-	-	Traes_1AL_2CAAB9D4A.1	-	-	Bradi2g24040.1	Os05g0440000	Sb09g021690.1
-	-	-	-	-	-	-	-	-	-	-	-	-	-	-	-	-	-	-	-	-	Traes_1AL_429EDA33C.1;Traes_1AL_616355C80.1;Traes_1AL_7B509569F.1	-	-	-	-	Sb09g021650.1
-	-	-	-	-	-	-	-	-	-	-	-	-	-	-	-	-	-	-	-	-	Traes_1AL_C3AC4F0AC.1	-	-	-	-	Sb09g021640.1
-	-	-	-	-	-	-	-	-	-	-	-	-	-	-	-	-	-	-	-	-	Traes_1AL_6D07C7503.1	-	-	Bradi2g24060.1	Os05g0439300	-
-	-	-	-	-	-	-	-	-	-	-	-	-	-	-	-	-	-	-	-	-	Traes_1AL_492F1A81C.1;Traes_1AL_E24D33899.1	-	-	-	Os05g0453800	-
-	-	-	-	-	-	-	-	-	-	-	-	-	-	-	-	-	-	-	-	-	Traes_1AL_480E5DC12.1	-	-	Bradi2g23540.1	Os05g0454500	-
-	-	-	-	-	-	-	-	-	-	-	-	-	-	-	-	-	-	-	-	-	-	-	-	-	-	Sb09g022260.1
AX_94914663	AX_94890423	unm	unm	unm	unm	0.274098	full-set	514	0.035037	1.46	-0.9	0.48	0.0632	0.9149	TCGCCGGACAGCAGCGGGAGGCCCTCCGATCCTTC[A/G]AACTCGCAGCAAGGGCAAAGCAGCAGCATGTCACA	ta_contig_1AL_3840877	Traes_1AL_D36224AD9	forward	Traes_1AL_D36224AD9.1	Homeobox protein BEL1 homolog	Traes_1AL_D36224AD9.1	-	-	Bradi2g23530.1	Os05g0455200	Sb09g022270.1
-	-	-	-	-	-	-	-	-	-	-	-	-	-	-	-	-	-	-	-	-	-	wsnp_Ex_c16592_25117132_1A	122.93	-	-	-
-	-	-	-	-	-	-	-	-	-	-	-	-	-	-	-	-	-	-	-	-	-	wsnp_Ra_rep_c110367_93018722_1A	123.43	-	-	-
-	-	-	-	-	-	-	-	-	-	-	-	-	-	-	-	-	-	-	-	-	-	wsnp_Ra_rep_c110367_93018635_1A	123.43	-	-	-
-	-	-	-	-	-	-	-	-	-	-	-	-	-	-	-	-	-	-	-	-	Traes_1AL_014F29DA6.1;Traes_1AL_49393CDA7.1	wsnp_Ex_rep_c70358_69302556_1A	123.43	Bradi2g23507.2	Os05g0455500	Sb09g022290.1
-	-	-	-	-	-	-	-	-	-	-	-	-	-	-	-	-	-	-	-	-	Traes_1AL_0FB80B128.1;Traes_1AL_5EE9A39A2.1	-	-	Bradi2g23500.1	Os05g0455600	Sb09g022300.1
-	-	-	-	-	-	-	-	-	-	-	-	-	-	-	-	-	-	-	-	-	-	-	-	-	-	Sb09g022310.1
-	-	-	-	-	-	-	-	-	-	-	-	-	-	-	-	-	-	-	-	-	Traes_1AL_5014A59E1.1;Traes_1AL_38B253498.1	-	-	Bradi2g23480.1	Os05g0455800	Sb09g022330.1
-	-	-	-	-	-	-	-	-	-	-	-	-	-	-	-	-	-	-	-	-	Traes_1AL_7D7864504.1;Traes_1AL_47171B309.1	-	-	Bradi2g23460.1	Os05g0456200	-
-	-	-	-	-	-	-	-	-	-	-	-	-	-	-	-	-	-	-	-	-	-	-	-	-	-	Sb09g022355.1
-	-	-	-	-	-	-	-	-	-	-	-	-	-	-	-	-	-	-	-	-	-	-	-	-	Os05g0456300	Sb09g022370.1
-	-	-	-	-	-	-	-	-	-	-	-	-	-	-	-	-	-	-	-	-	Traes_1AL_A638394BE.1;Traes_1AL_F6ABF5344.1	-	-	Bradi2g23450.1	Os05g0456500	Sb09g022380.1
-	-	-	-	-	-	-	-	-	-	-	-	-	-	-	-	-	-	-	-	-	-	-	-	Bradi2g23440.1	-	Sb09g022400.1
-	-	-	-	-	-	-	-	-	-	-	-	-	-	-	-	-	-	-	-	-	Traes_1AL_6A43E664E.1	-	-	Bradi2g23430.1	Os05g0457700	Sb09g022420.1
-	-	-	-	-	-	-	-	-	-	-	-	-	-	-	-	-	-	-	-	-	-	-	-	-	-	Sb09g022440.1
AX_94914663	BS00087601_51	unm	unm	1A	74.7847	0.204229	full-set	514	0.212333	0.67	-0.4415	0.17	0.0856	0.9996	CCTGTTGTTCTTCAGCACGATGAAGCTGCTGGTCGAGGTTCATGCTCTGA[A/G]CTTGTATTGGCGTCGCCAGACGTTTTTGACGGATCCTGTATTTCTCATGA	ta_contig_1AL_3884150	Traes_1AL_968B97E50	forward	Traes_1AL_968B97E50.1	ATP-dependent zinc metalloprotease FtsH	Traes_1AL_968B97E50.1	-	-	Bradi2g23357.1	Os05g0458400	Sb09g022490.1
AX_94914663	AX_94943789	unm	unm	unm	unm	0.202474	full-set	514	0.286489	0.54	-0.375	0.12	0.0866	0.9965	CACGATGAAGCTGCTGGTCGAGGTTCATGCTCTGA[A/G]CTTGTATTGGCGTCGCCAGACGTTTTTGACGGATC	ta_contig_1AL_3884150	Traes_1AL_968B97E50	forward	Traes_1AL_968B97E50.1	ATP-dependent zinc metalloprotease FtsH	Traes_1AL_968B97E50.1	-	-	Bradi2g23357.1	Os05g0458400	Sb09g022490.1
-	-	-	-	-	-	-	-	-	-	-	-	-	-	-	-	-	-	-	-	-	Traes_1AL_6F76874F5.1	-	-	Bradi2g23357.1	Os05g0458400	Sb09g022490.1
-	-	-	-	-	-	-	-	-	-	-	-	-	-	-	-	-	-	-	-	-	-	-	-	-	Os05g0458500	-
-	-	-	-	-	-	-	-	-	-	-	-	-	-	-	-	-	-	-	-	-	Traes_1AL_0007E2761.1	-	-	Bradi2g23350.1	-	Sb09g022510.1
-	-	-	-	-	-	-	-	-	-	-	-	-	-	-	-	-	-	-	-	-	Traes_1AL_3F8AD9D48.1	wsnp_Ex_c534_1058778_1A	124.05	-	-	-
-	-	-	-	-	-	-	-	-	-	-	-	-	-	-	-	-	-	-	-	-	-	wsnp_JD_c13903_13781269_1A	124.05	-	-	-
-	-	-	-	-	-	-	-	-	-	-	-	-	-	-	-	-	-	-	-	-	-	wsnp_BE495786A_Ta_2_1_1A	124.05	-	-	-
-	-	-	-	-	-	-	-	-	-	-	-	-	-	-	-	-	-	-	-	-	-	wsnp_BF428726A_Ta_2_5_1A	124.05	-	-	-
-	-	-	-	-	-	-	-	-	-	-	-	-	-	-	-	-	-	-	-	-	Traes_1AL_51EBF8930.1	wsnp_Ex_c5216_9235964_1A	124.05	Bradi2g23310.1	Os05g0459000	-
-	-	-	-	-	-	-	-	-	-	-	-	-	-	-	-	-	-	-	-	-	Traes_1AL_3BA7B0D26.1	-	-	Bradi2g23300.1	-	Sb09g022520.1
-	-	-	-	-	-	-	-	-	-	-	-	-	-	-	-	-	-	-	-	-	Traes_1AL_86584D71E.1;Traes_1AL_8DF03B2E0.1	-	-	Bradi2g23277.2	Os05g0459600	-
-	-	-	-	-	-	-	-	-	-	-	-	-	-	-	-	-	-	-	-	-	Traes_1AL_D39C4F23A.1	-	-	Bradi2g23260.3	Os05g0459900	-
-	-	-	-	-	-	-	-	-	-	-	-	-	-	-	-	-	-	-	-	-	Traes_1AL_51CED3DBF.1	-	-	Bradi2g23250.1	-	-
-	-	-	-	-	-	-	-	-	-	-	-	-	-	-	-	-	-	-	-	-	Traes_1AL_24A602D25.1	-	-	-	Os05g0466200	Sb09g022910.1
-	-	-	-	-	-	-	-	-	-	-	-	-	-	-	-	-	-	-	-	-	-	-	-	-	-	Sb09g022870.1
-	-	-	-	-	-	-	-	-	-	-	-	-	-	-	-	-	-	-	-	-	Traes_1AL_AE350865F.1	-	-	Bradi2g22820.1	Os05g0465800	-
-	-	-	-	-	-	-	-	-	-	-	-	-	-	-	-	-	-	-	-	-	-	-	-	-	Os05g0465000	-
-	-	-	-	-	-	-	-	-	-	-	-	-	-	-	-	-	-	-	-	-	Traes_1AL_39EEA5520.1	-	-	Bradi2g22860.1	-	-
-	-	-	-	-	-	-	-	-	-	-	-	-	-	-	-	-	-	-	-	-	Traes_1AL_1B67D1299.1	-	-	Bradi2g22880.1	-	-
-	-	-	-	-	-	-	-	-	-	-	-	-	-	-	-	-	-	-	-	-	-	-	-	Bradi2g22890.1	-	-
-	-	-	-	-	-	-	-	-	-	-	-	-	-	-	-	-	-	-	-	-	-	-	-	-	Os05g0464300	-
-	-	-	-	-	-	-	-	-	-	-	-	-	-	-	-	-	-	-	-	-	-	-	-	-	-	Sb09g022850.1
-	-	-	-	-	-	-	-	-	-	-	-	-	-	-	-	-	-	-	-	-	Traes_1AL_3C7BC48C5.1;Traes_1AL_EB4B24BB0.1	-	-	Bradi2g22907.1	Os05g0464100	Sb09g022830.1
-	-	-	-	-	-	-	-	-	-	-	-	-	-	-	-	-	-	-	-	-	-	wsnp_Ra_c4664_8410628_1A	124.37	-	-	-
-	-	-	-	-	-	-	-	-	-	-	-	-	-	-	-	-	-	-	-	-	-	wsnp_Ku_c16913_25885872_1A	124.37	-	-	-
-	-	-	-	-	-	-	-	-	-	-	-	-	-	-	-	-	-	-	-	-	-	wsnp_Ex_rep_c105443_89868548_1A	124.37	-	-	-
-	-	-	-	-	-	-	-	-	-	-	-	-	-	-	-	-	-	-	-	-	-	wsnp_Ex_c35821_43892960_1A	124.37	-	-	-
-	-	-	-	-	-	-	-	-	-	-	-	-	-	-	-	-	-	-	-	-	Traes_1AL_B8A2DB0E6.1	wsnp_Ex_c19294_28225846_1A	124.37	-	-	-
-	-	-	-	-	-	-	-	-	-	-	-	-	-	-	-	-	-	-	-	-	-	wsnp_Ku_c10065_16730445_1A	124.68	-	-	-
-	-	-	-	-	-	-	-	-	-	-	-	-	-	-	-	-	-	-	-	-	-	wsnp_Ra_c12148_19539667_1A	125.18	-	-	-
AX_94914663	AX_94435378	1A	69.8	unm	unm	0.256263	full-set	514	0.0271416	1.57	-0.969	0.53	0.0603	0.9149	ACCAGAACATGTCTTGGAGAAGGCGCTTTCCATGG[C/T]TGAAACATCTCAAAAGAATTATCTTTACAAGTGTG	ta_contig_1AL_3902838	Traes_1AL_DB98BC65E	forward	Traes_1AL_DB98BC65E.2	Leukocyte receptor cluster member 8 homolog	Traes_1AL_DB98BC65E.1	wsnp_Ku_c24239_34199356_1A	125.95	-	-	-
-	-	-	-	-	-	-	-	-	-	-	-	-	-	-	-	-	-	-	-	-	-	wsnp_Ex_c5192_9203100_1A	125.95	-	-	-
-	-	-	-	-	-	-	-	-	-	-	-	-	-	-	-	-	-	-	-	-	-	wsnp_Ex_c5192_9203682_1A	125.95	-	-	-
-	-	-	-	-	-	-	-	-	-	-	-	-	-	-	-	-	-	-	-	-	-	wsnp_Ex_c12336_19686808_1A	125.95	-	-	-
-	-	-	-	-	-	-	-	-	-	-	-	-	-	-	-	-	-	-	-	-	-	wsnp_Ex_c44263_50363536_1A	125.95	-	-	-
-	-	-	-	-	-	-	-	-	-	-	-	-	-	-	-	-	-	-	-	-	Traes_1AL_020FE13E5.1;Traes_1AL_9375790BA.1	wsnp_Ex_c27940_37101775_1A	125.95	-	-	Sb09g022740.1
-	-	-	-	-	-	-	-	-	-	-	-	-	-	-	-	-	-	-	-	-	-	wsnp_Ex_c12165_19452361_1A	127.46	-	-	-
-	-	-	-	-	-	-	-	-	-	-	-	-	-	-	-	-	-	-	-	-	-	wsnp_Ex_c42282_48901252_1A	127.46	-	-	-
-	-	-	-	-	-	-	-	-	-	-	-	-	-	-	-	-	-	-	-	-	-	wsnp_Ex_c4539_8148835_1A	127.46	-	-	-
-	-	-	-	-	-	-	-	-	-	-	-	-	-	-	-	-	-	-	-	-	-	wsnp_Ex_c12336_19687074_1A	127.46	-	-	-
-	-	-	-	-	-	-	-	-	-	-	-	-	-	-	-	-	-	-	-	-	-	wsnp_Ex_c42282_48901677_1A	127.46	-	-	-
-	-	-	-	-	-	-	-	-	-	-	-	-	-	-	-	-	-	-	-	-	-	wsnp_Ex_c34344_42677130_1A	127.46	-	-	-
-	-	-	-	-	-	-	-	-	-	-	-	-	-	-	-	-	-	-	-	-	-	wsnp_Ra_c16080_24638622_1A	127.46	-	-	-
-	-	-	-	-	-	-	-	-	-	-	-	-	-	-	-	-	-	-	-	-	Traes_1AL_2F2E5017B.1	wsnp_Ex_c1216_2336458_1A	127.46	Bradi2g22927.2	Os05g0463900	Sb09g022820.1
-	-	-	-	-	-	-	-	-	-	-	-	-	-	-	-	-	-	-	-	-	Traes_1AL_95111FAAC.1	-	-	Bradi2g22940.1	Os05g0463800	Sb09g022810.1
-	-	-	-	-	-	-	-	-	-	-	-	-	-	-	-	-	-	-	-	-	Traes_1AL_3336F1DFB.1	-	-	-	Os05g0463400	Sb09g022800.1
-	-	-	-	-	-	-	-	-	-	-	-	-	-	-	-	-	-	-	-	-	-	-	-	-	Os05g0463300	Sb09g022790.1
-	-	-	-	-	-	-	-	-	-	-	-	-	-	-	-	-	-	-	-	-	Traes_1AL_2609AEAE6.1;Traes_1AL_7A7AF6EBA.1	-	-	Bradi2g22980.1	-	-
-	-	-	-	-	-	-	-	-	-	-	-	-	-	-	-	-	-	-	-	-	Traes_1AL_8E93B1B19.1	-	-	Bradi2g23027.1	Os05g0462500	Sb09g022750.1
-	-	-	-	-	-	-	-	-	-	-	-	-	-	-	-	-	-	-	-	-	Traes_1AL_B0C6050A1.1	-	-	-	-	Sb09g022730.1
-	-	-	-	-	-	-	-	-	-	-	-	-	-	-	-	-	-	-	-	-	Traes_1AL_4D5CE6B62.1	-	-	Bradi2g23060.1	Os05g0462000	Sb09g022720.1
-	-	-	-	-	-	-	-	-	-	-	-	-	-	-	-	-	-	-	-	-	-	-	-	-	Os05g0461900	-
-	-	-	-	-	-	-	-	-	-	-	-	-	-	-	-	-	-	-	-	-	Traes_1AL_4FB613BF5.1	-	-	Bradi2g23070.1	-	-
-	-	-	-	-	-	-	-	-	-	-	-	-	-	-	-	-	-	-	-	-	Traes_1AL_529A94293.1	-	-	Bradi2g23090.1	-	Sb09g022690.1
-	-	-	-	-	-	-	-	-	-	-	-	-	-	-	-	-	-	-	-	-	-	wsnp_Ra_c37745_45806931_1A	127.96	-	-	-
-	-	-	-	-	-	-	-	-	-	-	-	-	-	-	-	-	-	-	-	-	-	wsnp_Ex_rep_c66628_64934660_1A	127.96	-	-	-
-	-	-	-	-	-	-	-	-	-	-	-	-	-	-	-	-	-	-	-	-	-	wsnp_Ex_c37470_45211843_1A	127.96	-	-	-
-	-	-	-	-	-	-	-	-	-	-	-	-	-	-	-	-	-	-	-	-	-	wsnp_Ku_c39878_48218985_1A	128.29	-	-	-
-	-	-	-	-	-	-	-	-	-	-	-	-	-	-	-	-	-	-	-	-	Traes_1AL_A717981EE.1	wsnp_Ku_c21356_31093507_1A	128.79	Bradi2g23110.4	-	Sb09g022390.1
-	-	-	-	-	-	-	-	-	-	-	-	-	-	-	-	-	-	-	-	-	Traes_1AL_247316C21.1	-	-	Bradi2g23150.1	Os05g0461000	Sb09g022650.1
-	-	-	-	-	-	-	-	-	-	-	-	-	-	-	-	-	-	-	-	-	-	-	-	Bradi2g23207.1	-	-
-	-	-	-	-	-	-	-	-	-	-	-	-	-	-	-	-	-	-	-	-	-	-	-	-	Os05g0460800	Sb09g022630.1
-	-	-	-	-	-	-	-	-	-	-	-	-	-	-	-	-	-	-	-	-	-	-	-	-	Os05g0460700	-
-	-	-	-	-	-	-	-	-	-	-	-	-	-	-	-	-	-	-	-	-	Traes_1AL_7D7FC9503.1	-	-	Bradi2g23220.1	Os05g0460600	Sb09g022620.1
-	-	-	-	-	-	-	-	-	-	-	-	-	-	-	-	-	-	-	-	-	-	-	-	-	-	Sb09g022610.1
-	-	-	-	-	-	-	-	-	-	-	-	-	-	-	-	-	-	-	-	-	Traes_1AL_B232BFA65.1	-	-	Bradi2g23230.1	-	-
-	-	-	-	-	-	-	-	-	-	-	-	-	-	-	-	-	-	-	-	-	Traes_1AL_3205CA5CE.1	-	-	Bradi2g22780.1	Os05g0466700	Sb09g022930.1
-	-	-	-	-	-	-	-	-	-	-	-	-	-	-	-	-	-	-	-	-	-	-	-	-	Os05g0466800	-
-	-	-	-	-	-	-	-	-	-	-	-	-	-	-	-	-	-	-	-	-	Traes_1AL_C49C8F4AE.1	-	-	-	Os05g0467000	-
AX_94914663	RAC875_c31419_80	1A	69.8	1A	79.5908	0.204229	full-set	514	0.267751	0.57	-0.394141	0.13	0.0856	0.9996	CAGAGGTTCCCTAGCGAGTTTGAGCTGCGCGATCTCATCGGCAGCAGGCT[A/G]CCACCTTCTCCATTCGGGAAAAACATGGGAAACGTCTTGTCTTAGTCGAT	ta_contig_1AL_3894296	Traes_1AL_C4650CF30	forward	Traes_1AL_C4650CF30.3	SelT-like protein	Traes_1AL_C4650CF30.1	-	-	Bradi2g22740.1	Os05g0467300	Sb09g022970.1
-	-	-	-	-	-	-	-	-	-	-	-	-	-	-	-	-	-	-	-	-	Traes_1AL_9EED4B0E5.1	-	-	Bradi2g22740.1	Os05g0467300	Sb09g022970.1
-	-	-	-	-	-	-	-	-	-	-	-	-	-	-	-	-	-	-	-	-	Traes_1AL_D0C56E4A2.1	-	-	Bradi2g22730.1	-	-
-	-	-	-	-	-	-	-	-	-	-	-	-	-	-	-	-	-	-	-	-	Traes_1AL_EB2891F60.1;Traes_1AL_C9F9021C3.1	-	-	Bradi2g22710.1	Os05g0467700	-
-	-	-	-	-	-	-	-	-	-	-	-	-	-	-	-	-	-	-	-	-	Traes_1AL_FD37BC7B6.1;Traes_1AL_C7FFA24C0.1	-	-	Bradi2g22690.1	Os05g0468500	Sb09g023010.1
-	-	-	-	-	-	-	-	-	-	-	-	-	-	-	-	-	-	-	-	-	Traes_1AL_AA3DBA307.1;Traes_1AL_246B50313.1	-	-	Bradi2g22680.1	Os05g0468600	Sb09g023020.1
-	-	-	-	-	-	-	-	-	-	-	-	-	-	-	-	-	-	-	-	-	Traes_1AL_A3A29B974.1	-	-	Bradi2g22670.1	Os05g0468700	Sb09g023030.1
-	-	-	-	-	-	-	-	-	-	-	-	-	-	-	-	-	-	-	-	-	Traes_1AL_25D27E7E2.1	-	-	Bradi2g22660.1	Os05g0468800	Sb09g023040.1
-	-	-	-	-	-	-	-	-	-	-	-	-	-	-	-	-	-	-	-	-	-	-	-	-	Os05g0468900	-
-	-	-	-	-	-	-	-	-	-	-	-	-	-	-	-	-	-	-	-	-	Traes_1AL_AF2D564DD.1	-	-	-	Os05g0470800	Sb09g023080.1
-	-	-	-	-	-	-	-	-	-	-	-	-	-	-	-	-	-	-	-	-	-	wsnp_Ex_c42282_48900922_1A	129.3	-	-	-
-	-	-	-	-	-	-	-	-	-	-	-	-	-	-	-	-	-	-	-	-	-	wsnp_Ex_c34344_42676379_1A	129.3	-	-	-
-	-	-	-	-	-	-	-	-	-	-	-	-	-	-	-	-	-	-	-	-	-	wsnp_Ex_c34344_42677360_1A	130.65	-	-	-
-	-	-	-	-	-	-	-	-	-	-	-	-	-	-	-	-	-	-	-	-	-	wsnp_Ex_c8588_14419007_1A	130.65	-	-	-
-	-	-	-	-	-	-	-	-	-	-	-	-	-	-	-	-	-	-	-	-	-	wsnp_Ex_c21336_30465618_1A	130.65	-	-	-
-	-	-	-	-	-	-	-	-	-	-	-	-	-	-	-	-	-	-	-	-	-	wsnp_Ku_c23926_33870364_1A	130.65	-	-	-
-	-	-	-	-	-	-	-	-	-	-	-	-	-	-	-	-	-	-	-	-	Traes_1AL_E6F150F8E.1;Traes_1AL_7E3623F89.1	wsnp_Ex_c21193_30320134_1A	130.65	Bradi2g22610.1	Os05g0471000	Sb09g023100.1
-	-	-	-	-	-	-	-	-	-	-	-	-	-	-	-	-	-	-	-	-	-	-	-	-	Os05g0471800	-
-	-	-	-	-	-	-	-	-	-	-	-	-	-	-	-	-	-	-	-	-	-	-	-	-	Os05g0472200	Sb09g023140.1
-	-	-	-	-	-	-	-	-	-	-	-	-	-	-	-	-	-	-	-	-	Traes_1AL_C407541EB.1	-	-	Bradi2g22540.1	Os05g0472300	Sb09g023150.1
-	-	-	-	-	-	-	-	-	-	-	-	-	-	-	-	-	-	-	-	-	Traes_1AL_B82F1573F.1	-	-	Bradi2g22510.1	Os05g0473000	Sb09g023180.1
-	-	-	-	-	-	-	-	-	-	-	-	-	-	-	-	-	-	-	-	-	-	wsnp_JD_c10777_11374000_1A	134.13	Bradi2g22490.1	-	Sb09g023210.1
-	-	-	-	-	-	-	-	-	-	-	-	-	-	-	-	-	-	-	-	-	Traes_1AL_ECEB852C61.1	-	-	Bradi2g22480.1	Os05g0474400	Sb09g023220.1
-	-	-	-	-	-	-	-	-	-	-	-	-	-	-	-	-	-	-	-	-	-	-	-	-	Os05g0474500	-
-	-	-	-	-	-	-	-	-	-	-	-	-	-	-	-	-	-	-	-	-	-	-	-	-	-	Sb09g023230.1
-	-	-	-	-	-	-	-	-	-	-	-	-	-	-	-	-	-	-	-	-	Traes_1AL_323926E95.1	-	-	Bradi2g22470.1	-	Sb09g023240.1
-	-	-	-	-	-	-	-	-	-	-	-	-	-	-	-	-	-	-	-	-	Traes_1AL_F3779FF19.1	-	-	Bradi2g22460.1	Os05g0474600	Sb09g023250.1
-	-	-	-	-	-	-	-	-	-	-	-	-	-	-	-	-	-	-	-	-	Traes_1AL_8714A6D32.1	-	-	Bradi2g22440.1	-	-
-	-	-	-	-	-	-	-	-	-	-	-	-	-	-	-	-	-	-	-	-	Traes_1AL_375723493.1	-	-	Bradi2g22430.1	Os05g0474900	Sb09g023280.1
-	-	-	-	-	-	-	-	-	-	-	-	-	-	-	-	-	-	-	-	-	Traes_1AL_0CF11612B.1;Traes_1AL_1A2794682.1	-	-	Bradi2g22420.1	Os05g0475300	Sb09g023300.1
-	-	-	-	-	-	-	-	-	-	-	-	-	-	-	-	-	-	-	-	-	Traes_1AL_25853F7FF.1;Traes_1AL_F8054064A.1	-	-	-	Os05g0475600	-
-	-	-	-	-	-	-	-	-	-	-	-	-	-	-	-	-	-	-	-	-	-	-	-	Bradi2g22387.1	-	-
-	-	-	-	-	-	-	-	-	-	-	-	-	-	-	-	-	-	-	-	-	Traes_1AL_C33421191.1	-	-	-	Os05g0475700	Sb09g023320.1
-	-	-	-	-	-	-	-	-	-	-	-	-	-	-	-	-	-	-	-	-	Traes_1AL_91518E778.1	-	-	Bradi2g22367.1	Os05g0476100	Sb09g023350.1
-	-	-	-	-	-	-	-	-	-	-	-	-	-	-	-	-	-	-	-	-	-	-	-	-	-	Sb09g023360.1
-	-	-	-	-	-	-	-	-	-	-	-	-	-	-	-	-	-	-	-	-	Traes_1AL_4F38F3938.1	-	-	Bradi2g22360.1	Os05g0476200	-
-	-	-	-	-	-	-	-	-	-	-	-	-	-	-	-	-	-	-	-	-	Traes_1AL_9B7A3A5BD.1	-	-	Bradi2g22350.1	-	Sb09g023365.1
-	-	-	-	-	-	-	-	-	-	-	-	-	-	-	-	-	-	-	-	-	Traes_1AL_54C0882D4.1	-	-	Bradi2g22330.1	-	-
-	-	-	-	-	-	-	-	-	-	-	-	-	-	-	-	-	-	-	-	-	Traes_1AL_55948FAB9.1	-	-	Bradi2g22220.1	-	-
-	-	-	-	-	-	-	-	-	-	-	-	-	-	-	-	-	-	-	-	-	Traes_1AL_B24F28600.1	-	-	-	-	Sb09g023500.1
-	-	-	-	-	-	-	-	-	-	-	-	-	-	-	-	-	-	-	-	-	-	-	-	-	-	Sb09g023520.1
-	-	-	-	-	-	-	-	-	-	-	-	-	-	-	-	-	-	-	-	-	Traes_1AL_17C37FFB0.1;Traes_1AL_D6D6DDE5E.1	-	-	Bradi2g22210.1	Os05g0480000	Sb09g023530.1
-	-	-	-	-	-	-	-	-	-	-	-	-	-	-	-	-	-	-	-	-	Traes_1AL_950BFB736.1	-	-	-	Os05g0480200	-
-	-	-	-	-	-	-	-	-	-	-	-	-	-	-	-	-	-	-	-	-	-	-	-	Bradi2g22187.1	-	-
-	-	-	-	-	-	-	-	-	-	-	-	-	-	-	-	-	-	-	-	-	Traes_1AL_60B9E2627.1	-	-	Bradi2g22180.1	Os05g0480400	Sb09g023570.1
-	-	-	-	-	-	-	-	-	-	-	-	-	-	-	-	-	-	-	-	-	Traes_1AL_49E1DD4DD.1	-	-	Bradi2g22170.1	Os05g0480600	Sb09g023580.1
-	-	-	-	-	-	-	-	-	-	-	-	-	-	-	-	-	-	-	-	-	Traes_1AL_F171CDC68.1	-	-	Bradi2g22140.1	Os05g0481100	Sb09g023620.1
-	-	-	-	-	-	-	-	-	-	-	-	-	-	-	-	-	-	-	-	-	Traes_1AL_C340A8E74.1	-	-	Bradi2g22130.1	Os05g0481400	Sb09g023630.1
-	-	-	-	-	-	-	-	-	-	-	-	-	-	-	-	-	-	-	-	-	Traes_1AL_BC3F05396.1;Traes_1AL_BC3F053961.1	-	-	Bradi2g22090.1	-	-
-	-	-	-	-	-	-	-	-	-	-	-	-	-	-	-	-	-	-	-	-	Traes_1AL_B86D83B22.1;Traes_1AL_291565248.1	-	-	Bradi2g22070.1	Os05g0481600	Sb09g023650.1
-	-	-	-	-	-	-	-	-	-	-	-	-	-	-	-	-	-	-	-	-	Traes_1AL_B69FCAA8E.1;Traes_1AL_1F70A2C8B.1	-	-	Bradi2g22050.1	Os05g0482400	Sb09g023680.1
-	-	-	-	-	-	-	-	-	-	-	-	-	-	-	-	-	-	-	-	-	-	-	-	-	-	Sb09g023690.1
-	-	-	-	-	-	-	-	-	-	-	-	-	-	-	-	-	-	-	-	-	Traes_1AL_C7C412713.1	-	-	Bradi2g22040.1	Os05g0482600	Sb09g023710.1
-	-	-	-	-	-	-	-	-	-	-	-	-	-	-	-	-	-	-	-	-	Traes_1AL_9142E30E21.1	-	-	Bradi2g22030.1	Os05g0484800	Sb09g023720.1
-	-	-	-	-	-	-	-	-	-	-	-	-	-	-	-	-	-	-	-	-	-	-	-	Bradi2g22020.1	-	-
AX_94914663	AX_94824939	unm	unm	1A	74.89	0.246759	full-set	514	0.0170229	1.77	-0.604	0.62	0.2296	0.9149	CGCACCTTCATCGAGGTCGTCTTCGAGAACCCCGA[A/G]AAGAGCATGGAGTCCGTCCACATCGACGGCTACGC	ta_contig_1AL_3911870	Traes_1AL_126D96CD7	forward	Traes_1AL_126D96CD7.1	L-ascorbate oxidase homolog	Traes_1AL_126D96CD7.1	-	-	Bradi2g22000.1	-	-
-	-	-	-	-	-	-	-	-	-	-	-	-	-	-	-	-	-	-	-	-	Traes_1AL_6E8D63113.1	-	-	Bradi2g22000.1	-	-
-	-	-	-	-	-	-	-	-	-	-	-	-	-	-	-	-	-	-	-	-	-	-	-	-	Os05g0485300	Sb09g023740.1
-	-	-	-	-	-	-	-	-	-	-	-	-	-	-	-	-	-	-	-	-	-	-	-	-	Os05g0485800	-
AX_94914663	AX_94386020	1A	72.1	1A	74.89	0.242797	full-set	514	0.00410606	2.39	-0.73	0.9	0.2335	0.727	CCCGCAAACTGCGGCTGCGCCTATTCGTACAATGG[C/G]AAGATGGTCTTCAGAGCGCCGTCCTTCAAGGATGT	ta_contig_1AL_3894556	Traes_1AL_A270BED6E	forward	Traes_1AL_A270BED6E.2	Leucine-rich repeat protein kinase family protein LENGTH=971	Traes_1AL_A270BED6E.1	-	-	Bradi2g21990.1	Os05g0486100	-
AX_94914663	Tdurum_contig32437_257	1A	72.1	1A	81.5112	0.248514	full-set	514	0.00560695	2.25	-0.681202	0.84	0.2354	0.9461	actcagtagcctccagagggtttcctccagttgctgaaagttagcggtgc[T/C]CGACACATCCTTGAAGGACGGCGCTCTGAAGACCATCTTGCCATTGTACG	ta_contig_1AL_3894556	Traes_1AL_A270BED6E	reverse	Traes_1AL_A270BED6E.2	Leucine-rich repeat protein kinase family protein LENGTH=971	Traes_1AL_A270BED6E.1	-	-	Bradi2g21990.1	Os05g0486100	-
AX_94914663	AX_94773962	unm	unm	1A	74.89	0.23852	full-set	514	0.012371	1.91	-0.618	0.68	0.2461	0.891	TCCTGGCGCTGAATTCAAACAAGTTGACGGGCACA[A/G]TACCGCCTCAGCTTGGCCTACTCTCAAAACTCTTC	ta_contig_1AL_3894556	Traes_1AL_A270BED6E	forward	Traes_1AL_A270BED6E.2	Leucine-rich repeat protein kinase family protein LENGTH=971	Traes_1AL_A270BED6E.1	-	-	Bradi2g21990.1	Os05g0486100	-
-	-	-	-	-	-	-	-	-	-	-	-	-	-	-	-	-	-	-	-	-	-	-	-	-	-	Sb09g023780.1
-	-	-	-	-	-	-	-	-	-	-	-	-	-	-	-	-	-	-	-	-	-	-	-	-	-	Sb09g023790.1
-	-	-	-	-	-	-	-	-	-	-	-	-	-	-	-	-	-	-	-	-	-	wsnp_Ex_c7447_12752449_1A	135.03	-	-	-
-	-	-	-	-	-	-	-	-	-	-	-	-	-	-	-	-	-	-	-	-	Traes_1AL_41F264D4D.1	wsnp_Ex_c55986_58282517_1A	135.22	Bradi2g21970.7	-	Sb09g023793.1
-	-	-	-	-	-	-	-	-	-	-	-	-	-	-	-	-	-	-	-	-	Traes_1AL_79B0A3D17.1	-	-	-	Os05g0488100	-
AX_94914663	wsnp_Ex_rep_c109742_92411838	1A	72.1	1A	81.5404	0.286973	full-set	514	0.000700539	3.15	-0.839197	1.26	0.2335	0.3864	CAAAGAAAGAGATGCAGACAGACTATATCTTGAAGAAGCAAACTGCAAGAGACAAGCGGTTGAACATTCCGGTTTTGAGCATCCAAGTTCTGGGAAGAAA[A/C]TTGATCTGAACACTCAAAACACTGATGATGGTGATCAAGGGTATAGGCATTTTGATTTAAATGGCTTCAGCTGGAGCTGAATTGTTAATGATATGCAATA	ta_contig_1AL_3962736	Traes_1AL_2CFFBD60E	forward	Traes_1AL_2CFFBD60E.2	myb-like transcription factor family protein LENGTH=344	Traes_1AL_2CFFBD60E.1	wsnp_Ex_rep_c109742_92411838_1A	135.22	Bradi2g21880.2	Os05g0488600	Sb09g023830.1
-	-	-	-	-	-	-	-	-	-	-	-	-	-	-	-	-	-	-	-	-	Traes_1AL_E7F4CC5A1.1	-	-	-	Os05g0488800	Sb09g023840.1
-	-	-	-	-	-	-	-	-	-	-	-	-	-	-	-	-	-	-	-	-	Traes_1AL_B33A889C4.1	-	-	Bradi2g21850.1	Os05g0489000	-
-	-	-	-	-	-	-	-	-	-	-	-	-	-	-	-	-	-	-	-	-	Traes_1AL_8A5C5F2EA.1	-	-	Bradi2g21837.1	Os05g0489100	Sb09g023860.1
AX_94914663	CAP12_c1906_217	1A	72.1	1A	82.907	0.418925	full-set	514	0.00129256	2.89	-0.900507	1.13	0.1663	0.606	TTTTCGTGGGTGTTAAATTGTCCGTGGCGCTGTTTGTTTGCCCATCATGG[T/C]TTTACTATGTCCGCTCTGTACTCTGTACYCGCCACTCCGACAGACTTGAT	ta_contig_1AL_3957637	Traes_1AL_6B64D0E80	forward	Traes_1AL_6B64D0E80.1	ADP-ribosylation factor 1 LENGTH=181	Traes_1AL_6B64D0E80.1	-	-	-	Os05g0489600	-
-	-	-	-	-	-	-	-	-	-	-	-	-	-	-	-	-	-	-	-	-	-	-	-	-	-	Sb09g023900.1
AX_94914663	Kukri_c30322_414	1A	72.1	1A	82.907	0.41928	full-set	514	0.00179038	2.75	-0.866026	1.06	0.1663	0.6994	AGCCTGAGGTGTTGTAGCTTGTCCCAGCCCGGTGGTTCAGAGTTTGTAGA[T/C]GAGTAGCAGCCCTAGGCGGCCCTTAGCATGTCCCAGATGATCTGTCTGTT	ta_contig_1AL_3943384	Traes_1AL_1FFBFB058	forward	Traes_1AL_1FFBFB058.1	ABSCISIC ACID-INSENSITIVE 5-like protein 2	Traes_1AL_1FFBFB058.1	-	-	Bradi2g21820.1	Os05g0489700	Sb09g023920.1
-	-	-	-	-	-	-	-	-	-	-	-	-	-	-	-	-	-	-	-	-	-	-	-	-	-	Sb09g023940.1
AX_94914663	AX_94914663	1A	72.1	1A	74.89	1	full-set	514	6.31e-05	4.2	-1.454	1.75	0.0798	0.0894	GAGCTTGAGAAGGAGCTTGATGAGTATTATAAGCT[A/G]GACTATGAGGACACCATTGGAGATCTGAAGACACG	ta_contig_1AL_3886468	Traes_1AL_7FE24229E	forward	Traes_1AL_7FE24229E.2	calcium dependent protein kinase 1 LENGTH=610	Traes_1AL_7FE24229E.1	-	-	Bradi2g21790.1	Os05g0489900	-
AX_94914663	AX_94442121	1A	72.1	1A	74.89	0.993299	full-set	514	0.000144446	3.84	-1.386	1.58	0.0788	0.1633	GCTGGAATTGAAGGGGAAGCTGCCTGTAAGCTTGG[C/T]GCAGATGACTTGGAGGAAGATTTTGATCCAGAGGA	ta_contig_1AL_3886468	Traes_1AL_7FE24229E	forward	Traes_1AL_7FE24229E.2	calcium dependent protein kinase 1 LENGTH=610	Traes_1AL_7FE24229E.1	-	-	Bradi2g21790.1	Os05g0489900	-
-	-	-	-	-	-	-	-	-	-	-	-	-	-	-	-	-	-	-	-	-	-	-	-	-	-	Sb09g023950.1
-	-	-	-	-	-	-	-	-	-	-	-	-	-	-	-	-	-	-	-	-	-	-	-	Bradi2g21760.1	Os05g0490200	Sb09g023960.1
-	-	-	-	-	-	-	-	-	-	-	-	-	-	-	-	-	-	-	-	-	Traes_1AL_BC49C38C1.1	-	-	Bradi2g21750.1	Os05g0490300	Sb09g023970.1
-	-	-	-	-	-	-	-	-	-	-	-	-	-	-	-	-	-	-	-	-	Traes_1AL_B4D55A0CE.1	-	-	Bradi2g21727.1	-	Sb09g024000.1
-	-	-	-	-	-	-	-	-	-	-	-	-	-	-	-	-	-	-	-	-	Traes_1AL_B0EAE92EE.1	-	-	Bradi2g21510.1	-	-
-	-	-	-	-	-	-	-	-	-	-	-	-	-	-	-	-	-	-	-	-	-	-	-	Bradi2g21490.1	-	-
-	-	-	-	-	-	-	-	-	-	-	-	-	-	-	-	-	-	-	-	-	Traes_1AL_504CDB1731.1	-	-	Bradi2g21470.1	Os05g0491000	Sb09g024030.1
-	-	-	-	-	-	-	-	-	-	-	-	-	-	-	-	-	-	-	-	-	Traes_1AL_47D54EF1E.1	-	-	Bradi2g21420.1	-	Sb09g024060.1
-	-	-	-	-	-	-	-	-	-	-	-	-	-	-	-	-	-	-	-	-	Traes_1AL_EF30A8657.1;Traes_1AL_CDCC94D25.1	-	-	-	-	Sb09g024070.1
-	-	-	-	-	-	-	-	-	-	-	-	-	-	-	-	-	-	-	-	-	Traes_1AL_2EDF05396.1;Traes_1AL_857823015.1	-	-	Bradi2g21407.1	Os05g0491500	Sb09g024090.1
-	-	-	-	-	-	-	-	-	-	-	-	-	-	-	-	-	-	-	-	-	Traes_1AL_8D078BE99.1	-	-	Bradi2g21390.1	-	-
-	-	-	-	-	-	-	-	-	-	-	-	-	-	-	-	-	-	-	-	-	-	-	-	-	Os05g0491900	-
-	-	-	-	-	-	-	-	-	-	-	-	-	-	-	-	-	-	-	-	-	Traes_1AL_324584CCA.1;Traes_1AL_036E330F0.1;Traes_1AL_9C8C4752A.1	-	-	Bradi2g21360.1	Os05g0492200	Sb09g024125.1
-	-	-	-	-	-	-	-	-	-	-	-	-	-	-	-	-	-	-	-	-	Traes_1AL_0C964B45F.1	-	-	-	Os05g0492600	-
-	-	-	-	-	-	-	-	-	-	-	-	-	-	-	-	-	-	-	-	-	-	-	-	-	-	Sb09g024170.1
-	-	-	-	-	-	-	-	-	-	-	-	-	-	-	-	-	-	-	-	-	Traes_1AL_1966DEE15.1	-	-	Bradi2g21317.1	-	Sb09g024190.1
-	-	-	-	-	-	-	-	-	-	-	-	-	-	-	-	-	-	-	-	-	-	-	-	-	Os05g0493600	-
-	-	-	-	-	-	-	-	-	-	-	-	-	-	-	-	-	-	-	-	-	-	wsnp_Ku_c21316_31053776_1A	135.73	-	-	-
AX_94914663	wsnp_Ku_c21316_31053776	1A	72.1	1A	81.9711	0.360776	full-set	514	0.000205357	3.69	-0.964104	1.51	0.1907	0.2654	AACAAAGCCATGGCTGCAAACCTGGATGACCTTGGCTACACCAAGGAGATGCAGTTCCAGTTCTAGGTTYCGACGGTGGAAGCTTACCAAAATAACGGGT[T/C]GCATGACCATTCTTAGTATTTTTTCAGTTTGACATGGGCTGATTCTGATGCCATTTAGCTCGTGTAGACACCTTCCACAGTCCATGAAGYGGCAGTTATA	ta_contig_1AL_3980673	Traes_1AL_F7AEB9163	forward	Traes_1AL_F7AEB9163.1	NADH:cytochrome B5 reductase 1 LENGTH=281	Traes_1AL_F7AEB9163.1	wsnp_Ku_c21316_31053745_1A	135.73	-	-	-
AX_94914663	wsnp_Ku_c21316_31053745	1A	72.1	1A	81.9711	0.361927	full-set	514	0.000303613	3.52	-0.939396	1.43	0.1916	0.3163	TCAGGTATTGAGATGCGGGCCTCCTCCGATGAACAAAGCCATGGCTGCAAACCTGGATGACCTTGGCTACACCAAGGAGATGCAGTTCCAGTTCTAGGTT[T/C]CGACGGTGGAAGCTTACCAAAATAACGGGTYGCATGACCATTCTTAGTATTTTTTCAGTTTGACATGGGCTGATTCTGATGCCATTTAGCTCGTGTAGAC	ta_contig_1AL_3980673	Traes_1AL_F7AEB9163	forward	Traes_1AL_F7AEB9163.1	NADH:cytochrome B5 reductase 1 LENGTH=281	Traes_1AL_F7AEB9163.1	wsnp_Ku_c21316_31053745_1A	135.73	-	-	-
-	-	-	-	-	-	-	-	-	-	-	-	-	-	-	-	-	-	-	-	-	-	wsnp_BE445113A_Ta_2_2_1A	137.4	-	-	-
-	-	-	-	-	-	-	-	-	-	-	-	-	-	-	-	-	-	-	-	-	-	wsnp_Ra_c3270_6136601_1A	137.74	-	-	-
-	-	-	-	-	-	-	-	-	-	-	-	-	-	-	-	-	-	-	-	-	Traes_1AL_C234E74C5.1;Traes_1AL_DDDE58132.1	wsnp_Ku_c15214_23756800_1A	137.74	-	Os05g0494900	Sb09g024270.1
-	-	-	-	-	-	-	-	-	-	-	-	-	-	-	-	-	-	-	-	-	Traes_1AL_B9FC58CE1.1	wsnp_BG314157A_Ta_2_1_1A	137.74	-	-	-
AX_94914663	wsnp_Ra_c3270_6136110	unm	unm	1A	82.907	0.350517	full-set	514	0.606417	0.22	-0.134993	0.03	0.1994	0.9996	CACCGGCAAGAGCGTCAGTGCAGTCCGGCGTGAGCTCGGCTACTTCCGGCCAAACCACAAGGGTGTCCAATGGGCAGGCCCGGTGCTCCCTGACACTCTA[T/C]CGATGAAGCCGGATGTGGGCCCAGTACACGTTCCTCATGAAAGAGGCGCCACCATGGTCGGAGCTCAACCTTTGGTCGAGAGCTACAATGTGCCGATATT	ta_contig_1AL_3919966	Traes_1AL_A7100841D	forward	Traes_1AL_A7100841D.2	Formimidoyltransferase-cyclodeaminase	Traes_1AL_A7100841D.1	wsnp_Ra_c3270_6136110_1A	137.74	-	-	-
AX_94914663	wsnp_Ra_c3270_6136601	unm	unm	1A	82.907	0.353774	full-set	514	0.61005	0.21	-0.133884	0.03	0.1984	0.9996	AATTTCGTGCCGACACTCTTGTAATCATGCATGYCTGCACTTCCATGTATGCTGCTGTTTAAACTGTGGCACCAACTTGGACTCCGGACCGACCAATTCC[A/G]AAATTTTGTATATACTTAGTTATATCTGCACTAGAGGTGGTTCTCTGGAAACTTCGCCGCAGTAATTGGCGCATAACAGGTCTCATCACTGAATGAGAAC	ta_contig_1AL_3919966	Traes_1AL_A7100841D	forward	Traes_1AL_A7100841D.2	Formimidoyltransferase-cyclodeaminase	Traes_1AL_A7100841D.1	wsnp_Ra_c3270_6136110_1A	137.74	-	-	-
-	-	-	-	-	-	-	-	-	-	-	-	-	-	-	-	-	-	-	-	-	-	wsnp_Ra_c33025_41968284_1A	137.74	-	-	-
-	-	-	-	-	-	-	-	-	-	-	-	-	-	-	-	-	-	-	-	-	Traes_1AL_A0B81FF76.1	wsnp_BE445113A_Ta_2_1_1A	137.74	Bradi2g21300.1	Os05g0494000	Sb09g024210.1
-	-	-	-	-	-	-	-	-	-	-	-	-	-	-	-	-	-	-	-	-	Traes_1AL_151BF9143.1;Traes_1AL_C527C8688.1	-	-	Bradi2g21280.1	-	Sb09g024230.1
-	-	-	-	-	-	-	-	-	-	-	-	-	-	-	-	-	-	-	-	-	Traes_1AL_F120A5C0D.1	-	-	Bradi2g21180.1	Os05g0495600	Sb09g024300.1
-	-	-	-	-	-	-	-	-	-	-	-	-	-	-	-	-	-	-	-	-	-	-	-	Bradi2g20740.1	-	-
-	-	-	-	-	-	-	-	-	-	-	-	-	-	-	-	-	-	-	-	-	Traes_1AL_A670FC1B3.1	-	-	Bradi2g20680.1	-	-
-	-	-	-	-	-	-	-	-	-	-	-	-	-	-	-	-	-	-	-	-	Traes_1AL_0C0DFBE2C.1	-	-	-	Os05g0501400	-
-	-	-	-	-	-	-	-	-	-	-	-	-	-	-	-	-	-	-	-	-	-	-	-	-	Os05g0501700	-
-	-	-	-	-	-	-	-	-	-	-	-	-	-	-	-	-	-	-	-	-	Traes_1AL_4BD8C19A5.1	-	-	Bradi2g20660.1	Os05g0502000	-
-	-	-	-	-	-	-	-	-	-	-	-	-	-	-	-	-	-	-	-	-	Traes_1AL_53A23A5D8.1	-	-	Bradi2g20650.1	Os05g0502200	Sb09g024780.1
-	-	-	-	-	-	-	-	-	-	-	-	-	-	-	-	-	-	-	-	-	-	wsnp_Ra_c11877_19161832_1A	138.52	-	-	-
-	-	-	-	-	-	-	-	-	-	-	-	-	-	-	-	-	-	-	-	-	-	wsnp_Ex_rep_c108951_91954190_1A	138.52	-	-	-
-	-	-	-	-	-	-	-	-	-	-	-	-	-	-	-	-	-	-	-	-	-	wsnp_Ex_c3831_6965890_1A	139.95	-	-	-
-	-	-	-	-	-	-	-	-	-	-	-	-	-	-	-	-	-	-	-	-	-	wsnp_Ra_c9209_15425473_1A	140.51	-	-	-
-	-	-	-	-	-	-	-	-	-	-	-	-	-	-	-	-	-	-	-	-	-	wsnp_Ex_c3293_6072122_1A	140.51	-	-	-
-	-	-	-	-	-	-	-	-	-	-	-	-	-	-	-	-	-	-	-	-	-	wsnp_Ku_c10292_17066821_1A	142.6	-	-	-
-	-	-	-	-	-	-	-	-	-	-	-	-	-	-	-	-	-	-	-	-	Traes_1AL_9CC946A58.1	wsnp_Ex_c3475_6362087_1A	142.89	-	-	-
-	-	-	-	-	-	-	-	-	-	-	-	-	-	-	-	-	-	-	-	-	Traes_1AL_9C7BECFAC.1	wsnp_Ku_c1642_3232242_1A	142.89	-	-	-
-	-	-	-	-	-	-	-	-	-	-	-	-	-	-	-	-	-	-	-	-	-	wsnp_CAP12_c1960_972031_1A	142.89	-	-	-
-	-	-	-	-	-	-	-	-	-	-	-	-	-	-	-	-	-	-	-	-	-	wsnp_BM140362A_Ta_2_2_1A	142.89	-	-	-
-	-	-	-	-	-	-	-	-	-	-	-	-	-	-	-	-	-	-	-	-	-	wsnp_Ex_c20489_29564938_1A	144.72	-	-	-
-	-	-	-	-	-	-	-	-	-	-	-	-	-	-	-	-	-	-	-	-	-	wsnp_Ex_c6452_11213329_1A	144.72	-	-	-
-	-	-	-	-	-	-	-	-	-	-	-	-	-	-	-	-	-	-	-	-	-	wsnp_Ex_c32590_41222878_1A	147.16	-	-	-
-	-	-	-	-	-	-	-	-	-	-	-	-	-	-	-	-	-	-	-	-	Traes_1AL_A913DB4CA.1;Traes_1AL_5A7E85C4E.1	wsnp_Ex_c22284_31478675_1A	147.72	Bradi2g20550.1	Os05g0503300	Sb09g024840.1
-	-	-	-	-	-	-	-	-	-	-	-	-	-	-	-	-	-	-	-	-	Traes_1AL_CEA78C84D.1	-	-	Bradi2g20540.1	-	Sb09g024870.1
-	-	-	-	-	-	-	-	-	-	-	-	-	-	-	-	-	-	-	-	-	-	-	-	-	Os05g0506100	Sb09g024880.1
-	-	-	-	-	-	-	-	-	-	-	-	-	-	-	-	-	-	-	-	-	-	-	-	-	-	Sb09g024920.1
-	-	-	-	-	-	-	-	-	-	-	-	-	-	-	-	-	-	-	-	-	-	wsnp_JD_c6544_7697412_1A	148.28	-	-	-
-	-	-	-	-	-	-	-	-	-	-	-	-	-	-	-	-	-	-	-	-	-	wsnp_JD_c6544_7697235_1A	148.28	-	-	-
-	-	-	-	-	-	-	-	-	-	-	-	-	-	-	-	-	-	-	-	-	-	wsnp_Ex_c1997_3757721_1A	148.28	-	-	-
-	-	-	-	-	-	-	-	-	-	-	-	-	-	-	-	-	-	-	-	-	-	wsnp_Ex_c1997_3756118_1A	148.28	-	-	-
-	-	-	-	-	-	-	-	-	-	-	-	-	-	-	-	-	-	-	-	-	Traes_1AL_33C926BB4.1	wsnp_Ex_c1997_3757496_1A	148.28	-	-	-
-	-	-	-	-	-	-	-	-	-	-	-	-	-	-	-	-	-	-	-	-	-	wsnp_JD_c6544_7697578_1A	149.44	-	-	-
-	-	-	-	-	-	-	-	-	-	-	-	-	-	-	-	-	-	-	-	-	-	wsnp_JD_c107_174016_1A	149.44	-	-	-
-	-	-	-	-	-	-	-	-	-	-	-	-	-	-	-	-	-	-	-	-	-	wsnp_Ex_c1997_3757508_1A	149.44	-	-	-
-	-	-	-	-	-	-	-	-	-	-	-	-	-	-	-	-	-	-	-	-	-	wsnp_Ex_c1997_3757415_1A	149.44	-	-	-
-	-	-	-	-	-	-	-	-	-	-	-	-	-	-	-	-	-	-	-	-	-	wsnp_Ex_c1997_3755945_1A	149.44	-	-	-
-	-	-	-	-	-	-	-	-	-	-	-	-	-	-	-	-	-	-	-	-	-	wsnp_Ex_c1997_3757177_1A	149.44	-	-	-
-	-	-	-	-	-	-	-	-	-	-	-	-	-	-	-	-	-	-	-	-	-	wsnp_Ex_c13186_20822127_1A	152.03	-	-	-
-	-	-	-	-	-	-	-	-	-	-	-	-	-	-	-	-	-	-	-	-	-	wsnp_Ex_c15088_23268345_1A	152.03	-	-	-
-	-	-	-	-	-	-	-	-	-	-	-	-	-	-	-	-	-	-	-	-	-	wsnp_Ku_c21364_31103315_1A	152.03	-	-	-
-	-	-	-	-	-	-	-	-	-	-	-	-	-	-	-	-	-	-	-	-	Traes_1AL_0C24CBB55.1	wsnp_Ku_c23012_32893918_1A	152.03	Bradi2g20460.1	Os05g0508300	Sb09g024940.1
-	-	-	-	-	-	-	-	-	-	-	-	-	-	-	-	-	-	-	-	-	-	-	-	Bradi2g20447.1	Os05g0508400	Sb09g024950.1
-	-	-	-	-	-	-	-	-	-	-	-	-	-	-	-	-	-	-	-	-	Traes_1AL_11FF51731.1	-	-	Bradi2g20440.1	Os05g0508500	Sb09g024960.1
-	-	-	-	-	-	-	-	-	-	-	-	-	-	-	-	-	-	-	-	-	-	-	-	-	Os05g0508700	-
-	-	-	-	-	-	-	-	-	-	-	-	-	-	-	-	-	-	-	-	-	-	-	-	-	-	Sb09g024970.1
-	-	-	-	-	-	-	-	-	-	-	-	-	-	-	-	-	-	-	-	-	-	-	-	Bradi2g20400.1	-	Sb09g024990.1
-	-	-	-	-	-	-	-	-	-	-	-	-	-	-	-	-	-	-	-	-	Traes_1AL_C7F9D9C41.1;Traes_1AL_C01B13948.1;Traes_1AL_B5CB664F1.1;Traes_1AL_B9509537F.1;Traes_1AL_EBEE1E466.1	-	-	-	-	Sb09g025000.1
-	-	-	-	-	-	-	-	-	-	-	-	-	-	-	-	-	-	-	-	-	-	-	-	Bradi2g20390.1	-	-
-	-	-	-	-	-	-	-	-	-	-	-	-	-	-	-	-	-	-	-	-	-	-	-	-	-	Sb09g025010.1
-	-	-	-	-	-	-	-	-	-	-	-	-	-	-	-	-	-	-	-	-	Traes_1AL_59BADC478.1	-	-	Bradi2g20370.2	Os05g0509200	Sb09g025020.1
-	-	-	-	-	-	-	-	-	-	-	-	-	-	-	-	-	-	-	-	-	-	-	-	-	Os05g0509400	-
-	-	-	-	-	-	-	-	-	-	-	-	-	-	-	-	-	-	-	-	-	Traes_1AL_65C9051D9.1	-	-	Bradi2g20360.2	-	Sb09g025030.1
-	-	-	-	-	-	-	-	-	-	-	-	-	-	-	-	-	-	-	-	-	Traes_1AL_2C8A91720.1	-	-	-	-	Sb09g025060.1
-	-	-	-	-	-	-	-	-	-	-	-	-	-	-	-	-	-	-	-	-	Traes_1AL_483661FD4.1;Traes_1AL_CC4156AAE.1	wsnp_BM137879A_Ta_2_1_1A	152.03	Bradi2g20340.1	-	-
-	-	-	-	-	-	-	-	-	-	-	-	-	-	-	-	-	-	-	-	-	Traes_1AL_AAEADD664.1;Traes_1AL_E1217EB7D.1	-	-	-	Os05g0509900	-
-	-	-	-	-	-	-	-	-	-	-	-	-	-	-	-	-	-	-	-	-	Traes_1AL_8ACE80573.1	-	-	Bradi2g20290.1	Os05g0510200	Sb09g025100.1
-	-	-	-	-	-	-	-	-	-	-	-	-	-	-	-	-	-	-	-	-	-	-	-	-	-	Sb09g025110.1
-	-	-	-	-	-	-	-	-	-	-	-	-	-	-	-	-	-	-	-	-	Traes_1AL_2345442A1.1	-	-	Bradi2g20270.1	Os05g0510400	Sb09g025120.1
-	-	-	-	-	-	-	-	-	-	-	-	-	-	-	-	-	-	-	-	-	Traes_1AL_CD486E87A.1	-	-	-	Os05g0510700	-
-	-	-	-	-	-	-	-	-	-	-	-	-	-	-	-	-	-	-	-	-	Traes_1AL_463FEC0FC.1	-	-	Bradi2g20250.1	Os05g0511700	Sb09g025160.1
-	-	-	-	-	-	-	-	-	-	-	-	-	-	-	-	-	-	-	-	-	Traes_1AL_BF744E9B1.1;Traes_1AL_9E391FBD5.1	-	-	Bradi2g20240.1	Os10g0486600	-
-	-	-	-	-	-	-	-	-	-	-	-	-	-	-	-	-	-	-	-	-	Traes_1AL_0984179CA.1	-	-	Bradi2g20230.1	-	-
-	-	-	-	-	-	-	-	-	-	-	-	-	-	-	-	-	-	-	-	-	Traes_1AL_C5C626CD4.1	-	-	Bradi2g20220.1	-	Sb09g025190.1
-	-	-	-	-	-	-	-	-	-	-	-	-	-	-	-	-	-	-	-	-	Traes_1AL_23C084359.1	-	-	Bradi2g20200.1	Os05g0511400	Sb09g025200.1
-	-	-	-	-	-	-	-	-	-	-	-	-	-	-	-	-	-	-	-	-	Traes_1AL_2F5AF1454.1	-	-	Bradi2g20190.1	Os05g0511300	Sb09g025210.1
-	-	-	-	-	-	-	-	-	-	-	-	-	-	-	-	-	-	-	-	-	Traes_1AL_AF84B5BFE.1;Traes_1AL_C76740616.1;Traes_1AL_4CFEB1E9A.1	-	-	Bradi2g20150.1	Os05g0511000	Sb09g025230.1
-	-	-	-	-	-	-	-	-	-	-	-	-	-	-	-	-	-	-	-	-	Traes_1AL_D095A7D4B.1	-	-	-	Os05g0510800	-
-	-	-	-	-	-	-	-	-	-	-	-	-	-	-	-	-	-	-	-	-	Traes_1AL_9C50173F6.1	-	-	Bradi2g20110.1	Os05g0512200	Sb09g025290.1
-	-	-	-	-	-	-	-	-	-	-	-	-	-	-	-	-	-	-	-	-	Traes_1AL_A4AD064F9.1	-	-	Bradi2g20070.1	Os05g0512600	-
-	-	-	-	-	-	-	-	-	-	-	-	-	-	-	-	-	-	-	-	-	Traes_1AL_95E812A04.1	-	-	Bradi2g20030.1	-	-
-	-	-	-	-	-	-	-	-	-	-	-	-	-	-	-	-	-	-	-	-	-	-	-	-	-	Sb09g025350.1
-	-	-	-	-	-	-	-	-	-	-	-	-	-	-	-	-	-	-	-	-	-	-	-	-	Os05g0513400	Sb09g025370.1
-	-	-	-	-	-	-	-	-	-	-	-	-	-	-	-	-	-	-	-	-	Traes_1AL_CDC56D57A.1	-	-	Bradi2g19980.1	Os05g0513900	-
-	-	-	-	-	-	-	-	-	-	-	-	-	-	-	-	-	-	-	-	-	Traes_1AL_AF30A192F.1;Traes_1AL_5F0F4FAFB.1	-	-	Bradi2g19970.1	Os05g0514200	Sb09g025420.1
-	-	-	-	-	-	-	-	-	-	-	-	-	-	-	-	-	-	-	-	-	Traes_1AL_45AB9EF34.1	-	-	Bradi2g19960.1	Os05g0514300	Sb09g025430.1
-	-	-	-	-	-	-	-	-	-	-	-	-	-	-	-	-	-	-	-	-	-	-	-	-	-	Sb09g025480.1
-	-	-	-	-	-	-	-	-	-	-	-	-	-	-	-	-	-	-	-	-	Traes_1AL_2A7AD5CEC.1	-	-	Bradi2g19910.1	-	Sb09g025490.1
-	-	-	-	-	-	-	-	-	-	-	-	-	-	-	-	-	-	-	-	-	-	-	-	Bradi2g19900.1	-	Sb09g025470.1
-	-	-	-	-	-	-	-	-	-	-	-	-	-	-	-	-	-	-	-	-	-	-	-	-	Os05g0515200	-
-	-	-	-	-	-	-	-	-	-	-	-	-	-	-	-	-	-	-	-	-	-	-	-	-	Os05g0515500	Sb09g025510.1
-	-	-	-	-	-	-	-	-	-	-	-	-	-	-	-	-	-	-	-	-	Traes_1AL_F9A263A041.1	-	-	-	-	Sb09g025530.1
-	-	-	-	-	-	-	-	-	-	-	-	-	-	-	-	-	-	-	-	-	Traes_1AL_4C55714D9.1	-	-	Bradi2g19857.2	Os05g0515600	Sb09g025540.1
-	-	-	-	-	-	-	-	-	-	-	-	-	-	-	-	-	-	-	-	-	-	-	-	Bradi2g19840.1	-	-
-	-	-	-	-	-	-	-	-	-	-	-	-	-	-	-	-	-	-	-	-	-	wsnp_Ex_c1845_3472790_1A	153.15	-	-	-
-	-	-	-	-	-	-	-	-	-	-	-	-	-	-	-	-	-	-	-	-	-	wsnp_Ex_c9722_16062937_1A	153.69	-	-	-
-	-	-	-	-	-	-	-	-	-	-	-	-	-	-	-	-	-	-	-	-	-	wsnp_Ku_c5210_9290700_1A	154.24	-	-	-
-	-	-	-	-	-	-	-	-	-	-	-	-	-	-	-	-	-	-	-	-	-	wsnp_Ex_c20495_29571203_1A	154.24	-	-	-
-	-	-	-	-	-	-	-	-	-	-	-	-	-	-	-	-	-	-	-	-	-	wsnp_BE517729A_Ta_2_1_1A	154.24	-	-	-
-	-	-	-	-	-	-	-	-	-	-	-	-	-	-	-	-	-	-	-	-	Traes_1AL_AD33CD5F6.1	wsnp_Ex_c3145_5812670_1A	154.24	Bradi2g19830.1	-	-
-	-	-	-	-	-	-	-	-	-	-	-	-	-	-	-	-	-	-	-	-	-	-	-	-	-	Sb09g025570.1
-	-	-	-	-	-	-	-	-	-	-	-	-	-	-	-	-	-	-	-	-	Traes_1AL_68DD2EA1E.1;Traes_1AL_FFCC35B9C.1	-	-	Bradi2g19820.1	Os05g0515700	Sb09g025580.1
-	-	-	-	-	-	-	-	-	-	-	-	-	-	-	-	-	-	-	-	-	Traes_1AL_BC9FE23A9.1;Traes_1AL_F195D78FB.1	-	-	Bradi2g19580.1	-	Sb09g025850.1
-	-	-	-	-	-	-	-	-	-	-	-	-	-	-	-	-	-	-	-	-	-	-	-	-	-	Sb09g025860.1
-	-	-	-	-	-	-	-	-	-	-	-	-	-	-	-	-	-	-	-	-	Traes_1AL_C54DD97DE.1	wsnp_Ex_c3749_6828492_1A	154.75	-	-	-
-	-	-	-	-	-	-	-	-	-	-	-	-	-	-	-	-	-	-	-	-	-	wsnp_Ku_c17322_26392311_1A	159.2	-	-	-
-	-	-	-	-	-	-	-	-	-	-	-	-	-	-	-	-	-	-	-	-	Traes_1AL_A80C25B62.1	wsnp_Ex_c43228_49605281_1A	159.7	Bradi2g19590.1	Os05g0519200	-
-	-	-	-	-	-	-	-	-	-	-	-	-	-	-	-	-	-	-	-	-	-	-	-	-	Os05g0516400	-
-	-	-	-	-	-	-	-	-	-	-	-	-	-	-	-	-	-	-	-	-	Traes_1AL_2BCF4423A.1	-	-	Bradi2g19750.8	Os05g0516600	Sb09g025620.1
-	-	-	-	-	-	-	-	-	-	-	-	-	-	-	-	-	-	-	-	-	Traes_1AL_13FD67AF0.1	-	-	Bradi2g19720.1	-	-
-	-	-	-	-	-	-	-	-	-	-	-	-	-	-	-	-	-	-	-	-	-	-	-	-	-	Sb09g025650.1
-	-	-	-	-	-	-	-	-	-	-	-	-	-	-	-	-	-	-	-	-	-	wsnp_Ex_c3258_6004611_1A	160.2	-	-	-
-	-	-	-	-	-	-	-	-	-	-	-	-	-	-	-	-	-	-	-	-	-	wsnp_Ex_rep_c68493_67320068_1A	160.2	-	-	-
-	-	-	-	-	-	-	-	-	-	-	-	-	-	-	-	-	-	-	-	-	Traes_1AL_7CED5DF52.1	wsnp_Ku_c5210_9289260_1A	160.2	Bradi2g19710.1	Os05g0517200	Sb09g025660.1
-	-	-	-	-	-	-	-	-	-	-	-	-	-	-	-	-	-	-	-	-	-	-	-	-	-	Sb09g025680.1
-	-	-	-	-	-	-	-	-	-	-	-	-	-	-	-	-	-	-	-	-	Traes_1AL_48BACBEB6.1	-	-	Bradi2g19700.1	Os05g0517500	-
-	-	-	-	-	-	-	-	-	-	-	-	-	-	-	-	-	-	-	-	-	Traes_1AL_762DB7548.1	-	-	Bradi2g19690.1	Os05g0517600	Sb09g025730.1
-	-	-	-	-	-	-	-	-	-	-	-	-	-	-	-	-	-	-	-	-	-	-	-	-	-	Sb09g025750.1
-	-	-	-	-	-	-	-	-	-	-	-	-	-	-	-	-	-	-	-	-	Traes_1AL_4F90FEB36.1	-	-	Bradi2g19670.1	-	-
-	-	-	-	-	-	-	-	-	-	-	-	-	-	-	-	-	-	-	-	-	Traes_1AL_189671A74.1;Traes_1AL_B9D6B88FB.1	-	-	Bradi2g19650.1	Os05g0518300	Sb09g025780.1
-	-	-	-	-	-	-	-	-	-	-	-	-	-	-	-	-	-	-	-	-	Traes_1AL_48D8916DD.1	-	-	-	Os05g0518600	Sb09g025790.1
-	-	-	-	-	-	-	-	-	-	-	-	-	-	-	-	-	-	-	-	-	Traes_1AL_95235FDBD.1	wsnp_Ex_rep_c68085_66839109_1A	160.2	Bradi2g19570.1	Os05g0519400	-
-	-	-	-	-	-	-	-	-	-	-	-	-	-	-	-	-	-	-	-	-	Traes_1AL_8E1027E44.1	wsnp_Ra_c11594_18777085_1A	160.2	Bradi2g19560.1	Os05g0519500	Sb09g025880.1
-	-	-	-	-	-	-	-	-	-	-	-	-	-	-	-	-	-	-	-	-	Traes_1AL_9938EEEDC.1;Traes_1AL_43F02DB49.1	-	-	Bradi2g19510.1	Os05g0519900	Sb09g025920.1
-	-	-	-	-	-	-	-	-	-	-	-	-	-	-	-	-	-	-	-	-	Traes_1AL_ED4F8FE581.1;Traes_1AL_ED4F8FE58.1	-	-	Bradi2g19500.1	Os05g0520100	Sb09g025930.1
-	-	-	-	-	-	-	-	-	-	-	-	-	-	-	-	-	-	-	-	-	-	-	-	-	Os05g0521400	-
-	-	-	-	-	-	-	-	-	-	-	-	-	-	-	-	-	-	-	-	-	-	-	-	-	Os05g0521600	Sb09g026060.1
-	-	-	-	-	-	-	-	-	-	-	-	-	-	-	-	-	-	-	-	-	Traes_1AL_B5E708C85.1	-	-	-	-	Sb09g026000.1
-	-	-	-	-	-	-	-	-	-	-	-	-	-	-	-	-	-	-	-	-	-	wsnp_JG_c3720_1558699_1A	160.76	-	-	-
-	-	-	-	-	-	-	-	-	-	-	-	-	-	-	-	-	-	-	-	-	-	wsnp_Ex_rep_c68493_67319880_1A	162.45	-	-	-
-	-	-	-	-	-	-	-	-	-	-	-	-	-	-	-	-	-	-	-	-	Traes_1AL_F4304F02B.1	wsnp_Ex_rep_c104894_89466993_1A	162.78	Bradi2g19450.1	-	Sb09g026020.1
-	-	-	-	-	-	-	-	-	-	-	-	-	-	-	-	-	-	-	-	-	Traes_1AL_DC06ADE0A.1;Traes_1AL_013C8AF6B1.1;Traes_1AL_013C8AF6B.1	-	-	Bradi2g19440.1	-	-
-	-	-	-	-	-	-	-	-	-	-	-	-	-	-	-	-	-	-	-	-	-	-	-	Bradi2g19420.1	-	-
-	-	-	-	-	-	-	-	-	-	-	-	-	-	-	-	-	-	-	-	-	Traes_1AL_5D28B9642.1	-	-	Bradi2g19060.1	Os05g0529000	Sb09g026360.1
-	-	-	-	-	-	-	-	-	-	-	-	-	-	-	-	-	-	-	-	-	Traes_1AL_0404BC790.1	-	-	Bradi2g19070.1	-	-
-	-	-	-	-	-	-	-	-	-	-	-	-	-	-	-	-	-	-	-	-	Traes_1AL_8A49EE8A3.1;Traes_1AL_24185F4B6.1	-	-	-	Os05g0528200	Sb09g026330.1
-	-	-	-	-	-	-	-	-	-	-	-	-	-	-	-	-	-	-	-	-	Traes_1AL_7EAFBE83A.1	-	-	Bradi2g19090.3	Os05g0528000	Sb09g026320.1
-	-	-	-	-	-	-	-	-	-	-	-	-	-	-	-	-	-	-	-	-	Traes_1AL_2AA9CB98D.1	-	-	Bradi2g19120.1	-	-
-	-	-	-	-	-	-	-	-	-	-	-	-	-	-	-	-	-	-	-	-	-	-	-	Bradi2g19130.1	-	-
-	-	-	-	-	-	-	-	-	-	-	-	-	-	-	-	-	-	-	-	-	Traes_1AL_5D7BD417F.1	-	-	Bradi2g19160.1	Os05g0527800	-
-	-	-	-	-	-	-	-	-	-	-	-	-	-	-	-	-	-	-	-	-	Traes_1AL_1A1E3798D.1	-	-	-	Os05g0526700	-
-	-	-	-	-	-	-	-	-	-	-	-	-	-	-	-	-	-	-	-	-	-	-	-	Bradi2g19220.1	-	-
-	-	-	-	-	-	-	-	-	-	-	-	-	-	-	-	-	-	-	-	-	Traes_1AL_B8FB4A274.1	-	-	Bradi2g19280.1	-	-
-	-	-	-	-	-	-	-	-	-	-	-	-	-	-	-	-	-	-	-	-	-	-	-	-	Os05g0525800	-
-	-	-	-	-	-	-	-	-	-	-	-	-	-	-	-	-	-	-	-	-	-	-	-	-	Os05g0525700	-
-	-	-	-	-	-	-	-	-	-	-	-	-	-	-	-	-	-	-	-	-	-	-	-	Bradi2g19290.1	Os05g0525600	-
-	-	-	-	-	-	-	-	-	-	-	-	-	-	-	-	-	-	-	-	-	-	-	-	-	Os05g0525550	-
-	-	-	-	-	-	-	-	-	-	-	-	-	-	-	-	-	-	-	-	-	Traes_1AL_DC43D6836.1	-	-	-	-	Sb09g026130.1
-	-	-	-	-	-	-	-	-	-	-	-	-	-	-	-	-	-	-	-	-	-	-	-	-	Os05g0524600	Sb09g026141.1
-	-	-	-	-	-	-	-	-	-	-	-	-	-	-	-	-	-	-	-	-	-	-	-	-	-	Sb09g026170.1
-	-	-	-	-	-	-	-	-	-	-	-	-	-	-	-	-	-	-	-	-	Traes_1AL_2DEFEB104.1;Traes_1AL_4DD378632.1	-	-	Bradi2g19297.2	Os05g0524500	Sb09g026180.1
-	-	-	-	-	-	-	-	-	-	-	-	-	-	-	-	-	-	-	-	-	Traes_1AL_9B45E596F.1;Traes_1AL_2731160E4.1;Traes_1AL_0226AAD07.1;Traes_1AL_539801B8A.1;Traes_1AL_6ECBF9A0F.1;Traes_1AL_CE016CC1D.1	-	-	-	-	Sb09g026160.1
-	-	-	-	-	-	-	-	-	-	-	-	-	-	-	-	-	-	-	-	-	Traes_1AL_A64ACF983.1	wsnp_Ra_c15564_23999084_1A	163.54	-	-	-
-	-	-	-	-	-	-	-	-	-	-	-	-	-	-	-	-	-	-	-	-	-	wsnp_BG263358A_Ta_2_1_1A	164.66	-	-	-
-	-	-	-	-	-	-	-	-	-	-	-	-	-	-	-	-	-	-	-	-	Traes_1AL_AAB83FA9B.1	wsnp_Ex_c5060_8985678_1A	164.66	-	-	-
-	-	-	-	-	-	-	-	-	-	-	-	-	-	-	-	-	-	-	-	-	-	wsnp_Ex_c4685_8377545_1A	165.13	-	-	-
-	-	-	-	-	-	-	-	-	-	-	-	-	-	-	-	-	-	-	-	-	Traes_1AL_AE0622D50.1	wsnp_JD_c7581_8666052_1A	165.13	Bradi2g19326.2	Os05g0524400	Sb09g026150.1
-	-	-	-	-	-	-	-	-	-	-	-	-	-	-	-	-	-	-	-	-	Traes_1AL_B74AE3E94.1;Traes_1AL_ED8C9876C.1;Traes_1AL_197423E8E.1	-	-	-	Os05g0522500	Sb09g026080.1
-	-	-	-	-	-	-	-	-	-	-	-	-	-	-	-	-	-	-	-	-	-	-	-	-	Os05g0522600	-
-	-	-	-	-	-	-	-	-	-	-	-	-	-	-	-	-	-	-	-	-	-	wsnp_BG263358A_Ta_2_3_1A	165.72	-	-	-
-	-	-	-	-	-	-	-	-	-	-	-	-	-	-	-	-	-	-	-	-	Traes_1AL_0F92F56F8.1	wsnp_RFL_Contig1109_136771_1A	165.72	Bradi2g19332.2	Os05g0524300	Sb09g026148.1
-	-	-	-	-	-	-	-	-	-	-	-	-	-	-	-	-	-	-	-	-	Traes_1AL_EE030DE71.1	-	-	Bradi2g19360.1	-	-
-	-	-	-	-	-	-	-	-	-	-	-	-	-	-	-	-	-	-	-	-	Traes_1AL_8C2592FD6.1	-	-	Bradi2g18430.1	Os05g0539500	Sb09g026890.1
-	-	-	-	-	-	-	-	-	-	-	-	-	-	-	-	-	-	-	-	-	-	-	-	-	Os05g0539400	Sb09g026870.1
-	-	-	-	-	-	-	-	-	-	-	-	-	-	-	-	-	-	-	-	-	Traes_1AL_EBE554242.1	-	-	Bradi2g18500.1	-	-
-	-	-	-	-	-	-	-	-	-	-	-	-	-	-	-	-	-	-	-	-	Traes_1AL_C87568D4D.1;Traes_1AL_2312E9D23.1	-	-	Bradi2g18510.1	Os05g0537400	Sb09g026860.1
-	-	-	-	-	-	-	-	-	-	-	-	-	-	-	-	-	-	-	-	-	-	-	-	-	-	Sb09g026850.1
-	-	-	-	-	-	-	-	-	-	-	-	-	-	-	-	-	-	-	-	-	Traes_1AL_FDE5AAFCB.1	-	-	-	Os05g0537200	Sb09g026840.1
-	-	-	-	-	-	-	-	-	-	-	-	-	-	-	-	-	-	-	-	-	Traes_1AL_9ADA7A031.1	-	-	Bradi2g18530.1	Os05g0537100	Sb09g026830.1
-	-	-	-	-	-	-	-	-	-	-	-	-	-	-	-	-	-	-	-	-	-	-	-	-	Os05g0536900	-
-	-	-	-	-	-	-	-	-	-	-	-	-	-	-	-	-	-	-	-	-	-	wsnp_Ra_rep_c95460_83855592_1A	166.83	-	-	-
-	-	-	-	-	-	-	-	-	-	-	-	-	-	-	-	-	-	-	-	-	-	wsnp_Ku_c33917_43336069_1A	167.84	-	-	-
-	-	-	-	-	-	-	-	-	-	-	-	-	-	-	-	-	-	-	-	-	Traes_1AL_FA95898C7.1	wsnp_Ku_c33917_43336035_1A	167.84	-	-	-
-	-	-	-	-	-	-	-	-	-	-	-	-	-	-	-	-	-	-	-	-	-	wsnp_Ex_c6563_11378565_1A	168.26	-	-	-
-	-	-	-	-	-	-	-	-	-	-	-	-	-	-	-	-	-	-	-	-	-	wsnp_Ex_c6563_11378632_1A	168.26	-	-	-
-	-	-	-	-	-	-	-	-	-	-	-	-	-	-	-	-	-	-	-	-	-	wsnp_Ex_c6563_11378915_1A	168.26	-	-	-
-	-	-	-	-	-	-	-	-	-	-	-	-	-	-	-	-	-	-	-	-	Traes_1AL_C551D78E5.1	wsnp_CAP7_c3472_1623955_1A	168.89	-	-	-
-	-	-	-	-	-	-	-	-	-	-	-	-	-	-	-	-	-	-	-	-	-	wsnp_BG606986A_Ta_2_1_1A	170.78	-	-	-
-	-	-	-	-	-	-	-	-	-	-	-	-	-	-	-	-	-	-	-	-	-	wsnp_BG606986A_Ta_2_4_1A	171.29	-	-	-
-	-	-	-	-	-	-	-	-	-	-	-	-	-	-	-	-	-	-	-	-	Traes_1AL_399FDFAFE.1;Traes_1AL_699B447C5.1	wsnp_Ra_c22110_31550370_1A	174	-	-	-
-	-	-	-	-	-	-	-	-	-	-	-	-	-	-	-	-	-	-	-	-	-	wsnp_JD_c3973_5044238_1A	175.23	-	-	-
-	-	-	-	-	-	-	-	-	-	-	-	-	-	-	-	-	-	-	-	-	-	wsnp_Ex_c41953_48657850_1A	175.23	-	-	-
-	-	-	-	-	-	-	-	-	-	-	-	-	-	-	-	-	-	-	-	-	-	wsnp_Ex_c33452_41938159_1A	175.23	-	-	-
-	-	-	-	-	-	-	-	-	-	-	-	-	-	-	-	-	-	-	-	-	-	wsnp_Ex_c33452_41938013_1A	175.23	-	-	-
-	-	-	-	-	-	-	-	-	-	-	-	-	-	-	-	-	-	-	-	-	Traes_1AL_5E4EECFBC.1	wsnp_Ex_c41953_48658353_1A	175.23	Bradi2g18550.1	Os05g0536400	Sb09g026810.1
-	-	-	-	-	-	-	-	-	-	-	-	-	-	-	-	-	-	-	-	-	-	-	-	Bradi2g18630.1	Os05g0536200	Sb09g026790.1
-	-	-	-	-	-	-	-	-	-	-	-	-	-	-	-	-	-	-	-	-	-	wsnp_BE444305A_Td_2_1_1A	175.8	-	-	-
-	-	-	-	-	-	-	-	-	-	-	-	-	-	-	-	-	-	-	-	-	Traes_1AL_1CB3A83EE.1	wsnp_RFL_Contig3542_3718200_1A	175.8	Bradi2g18640.2	Os05g0535900	Sb09g026770.1
-	-	-	-	-	-	-	-	-	-	-	-	-	-	-	-	-	-	-	-	-	-	-	-	-	-	Sb09g026730.1
-	-	-	-	-	-	-	-	-	-	-	-	-	-	-	-	-	-	-	-	-	-	-	-	-	Os05g0535700	-
-	-	-	-	-	-	-	-	-	-	-	-	-	-	-	-	-	-	-	-	-	-	-	-	-	Os05g0535600	-
-	-	-	-	-	-	-	-	-	-	-	-	-	-	-	-	-	-	-	-	-	-	-	-	-	-	Sb09g026713.1
-	-	-	-	-	-	-	-	-	-	-	-	-	-	-	-	-	-	-	-	-	Traes_1AL_A37AB3144.1;Traes_1AL_9E5CDB92F.1	-	-	Bradi2g18700.1	Os05g0535100	Sb09g026690.1
-	-	-	-	-	-	-	-	-	-	-	-	-	-	-	-	-	-	-	-	-	Traes_1AL_17F4F7A9B.1;Traes_1AL_12C7665B7.1	-	-	Bradi2g18717.2	Os05g0534900	Sb09g026680.1
-	-	-	-	-	-	-	-	-	-	-	-	-	-	-	-	-	-	-	-	-	Traes_1AL_35F140363.1;Traes_1AL_A5D72DF35.1	-	-	Bradi2g18735.1	Os05g0534500	Sb09g026655.1
-	-	-	-	-	-	-	-	-	-	-	-	-	-	-	-	-	-	-	-	-	Traes_1AL_746797AE4.1;Traes_1AL_98E0B7D58.1;Traes_1AL_B842E0EAB.1;Traes_1AL_021B94DEB.1	-	-	Bradi2g18740.1	Os05g0534400	Sb09g026650.1
-	-	-	-	-	-	-	-	-	-	-	-	-	-	-	-	-	-	-	-	-	-	-	-	-	-	Sb09g026640.1
-	-	-	-	-	-	-	-	-	-	-	-	-	-	-	-	-	-	-	-	-	-	-	-	-	-	Sb09g026630.1
-	-	-	-	-	-	-	-	-	-	-	-	-	-	-	-	-	-	-	-	-	Traes_1AL_E9185A44D.1	-	-	Bradi2g18767.1	Os05g0533900	Sb09g026620.1
-	-	-	-	-	-	-	-	-	-	-	-	-	-	-	-	-	-	-	-	-	Traes_1AL_9CF44F05F.1	-	-	Bradi2g18780.1	Os05g0533800	Sb09g026610.1
-	-	-	-	-	-	-	-	-	-	-	-	-	-	-	-	-	-	-	-	-	Traes_1AL_C0CC8DFEE.1;Traes_1AL_A11AD1B0D.1;Traes_1AL_BC5B0BA82.1;Traes_1AL_2F9105320.1;Traes_1AL_A392958FC.1;Traes_1AL_C16474A75.1	-	-	Bradi2g18790.1	Os05g0533700	Sb09g026580.1
-	-	-	-	-	-	-	-	-	-	-	-	-	-	-	-	-	-	-	-	-	Traes_1AL_5E9E6239D.1	-	-	Bradi2g18810.1	Os05g0533600	Sb09g026570.1
-	-	-	-	-	-	-	-	-	-	-	-	-	-	-	-	-	-	-	-	-	-	-	-	Bradi2g18830.1	-	-
-	-	-	-	-	-	-	-	-	-	-	-	-	-	-	-	-	-	-	-	-	Traes_1AL_C9427641C.1	-	-	Bradi2g18840.1	-	-
-	-	-	-	-	-	-	-	-	-	-	-	-	-	-	-	-	-	-	-	-	-	-	-	Bradi2g18850.1	-	-
-	-	-	-	-	-	-	-	-	-	-	-	-	-	-	-	-	-	-	-	-	Traes_1AL_A5A45FC75.1	-	-	Bradi2g18890.1	Os05g0532500	-
-	-	-	-	-	-	-	-	-	-	-	-	-	-	-	-	-	-	-	-	-	Traes_1AL_5B81FAF66.1	-	-	-	Os05g0531200	Sb09g026500.1
-	-	-	-	-	-	-	-	-	-	-	-	-	-	-	-	-	-	-	-	-	-	-	-	Bradi2g18900.1	-	-
-	-	-	-	-	-	-	-	-	-	-	-	-	-	-	-	-	-	-	-	-	Traes_1AL_B77576B84.1	-	-	-	-	Sb09g026460.1
-	-	-	-	-	-	-	-	-	-	-	-	-	-	-	-	-	-	-	-	-	Traes_1AL_7D6DC73FC.1	-	-	Bradi2g18970.1	-	Sb09g026450.1
-	-	-	-	-	-	-	-	-	-	-	-	-	-	-	-	-	-	-	-	-	-	-	-	-	-	Sb09g026430.1
-	-	-	-	-	-	-	-	-	-	-	-	-	-	-	-	-	-	-	-	-	-	-	-	Bradi2g18980.1	-	-
-	-	-	-	-	-	-	-	-	-	-	-	-	-	-	-	-	-	-	-	-	Traes_1AL_E04AE1B94.1	-	-	Bradi2g19030.1	-	Sb09g026390.1
-	-	-	-	-	-	-	-	-	-	-	-	-	-	-	-	-	-	-	-	-	Traes_1AL_5ABFDA8AC.1	-	-	-	Os05g0530300	-
-	-	-	-	-	-	-	-	-	-	-	-	-	-	-	-	-	-	-	-	-	-	-	-	-	Os05g0529700	-
-	-	-	-	-	-	-	-	-	-	-	-	-	-	-	-	-	-	-	-	-	Traes_1AL_F1591D3D9.1	-	-	-	Os05g0529600	-
-	-	-	-	-	-	-	-	-	-	-	-	-	-	-	-	-	-	-	-	-	Traes_1AL_43A95C11E.1	-	-	Bradi2g19050.1	Os05g0529200	Sb09g026370.1
-	-	-	-	-	-	-	-	-	-	-	-	-	-	-	-	-	-	-	-	-	Traes_1AL_429B0B989.1;Traes_1AL_F3F7B8B52.1	-	-	Bradi2g17700.1	Os05g0548600	Sb09g027340.1
-	-	-	-	-	-	-	-	-	-	-	-	-	-	-	-	-	-	-	-	-	-	-	-	-	-	Sb09g027330.1
-	-	-	-	-	-	-	-	-	-	-	-	-	-	-	-	-	-	-	-	-	Traes_1AL_70FECD929.1	-	-	Bradi2g17730.1	Os05g0548200	Sb09g027310.1
-	-	-	-	-	-	-	-	-	-	-	-	-	-	-	-	-	-	-	-	-	Traes_1AL_3622CD05C.1;Traes_1AL_3EC96C539.1	-	-	Bradi2g17790.1	Os05g0547850	Sb09g027280.1
-	-	-	-	-	-	-	-	-	-	-	-	-	-	-	-	-	-	-	-	-	-	-	-	Bradi2g17800.1	-	-
-	-	-	-	-	-	-	-	-	-	-	-	-	-	-	-	-	-	-	-	-	-	-	-	Bradi2g17810.2	-	-
-	-	-	-	-	-	-	-	-	-	-	-	-	-	-	-	-	-	-	-	-	Traes_1AL_45CCDA8B1.1	-	-	Bradi2g17840.1	-	Sb09g027270.1
-	-	-	-	-	-	-	-	-	-	-	-	-	-	-	-	-	-	-	-	-	Traes_1AL_22D77EE15.1	-	-	-	-	Sb09g027260.1
-	-	-	-	-	-	-	-	-	-	-	-	-	-	-	-	-	-	-	-	-	Traes_1AL_FCD002830.1	-	-	Bradi2g17847.1	-	Sb09g027250.1
-	-	-	-	-	-	-	-	-	-	-	-	-	-	-	-	-	-	-	-	-	-	-	-	Bradi2g17932.1	-	-
-	-	-	-	-	-	-	-	-	-	-	-	-	-	-	-	-	-	-	-	-	-	-	-	-	Os05g0545400	-
-	-	-	-	-	-	-	-	-	-	-	-	-	-	-	-	-	-	-	-	-	-	-	-	-	Os05g0545200	-
-	-	-	-	-	-	-	-	-	-	-	-	-	-	-	-	-	-	-	-	-	-	-	-	-	-	Sb09g027220.1
-	-	-	-	-	-	-	-	-	-	-	-	-	-	-	-	-	-	-	-	-	Traes_1AL_1711E23B7.1	-	-	Bradi2g17970.1	Os05g0543700	Sb09g027210.1
-	-	-	-	-	-	-	-	-	-	-	-	-	-	-	-	-	-	-	-	-	Traes_1AL_343F2D219.1;Traes_1AL_1A93B0C96.1;Traes_1AL_C7FD90C13.1	-	-	Bradi2g17982.1	-	Sb09g027200.1
-	-	-	-	-	-	-	-	-	-	-	-	-	-	-	-	-	-	-	-	-	Traes_1AL_3F0541805.1;Traes_1AL_096D3C715.1	-	-	Bradi2g18000.2	Os05g0543300	Sb09g027180.1
-	-	-	-	-	-	-	-	-	-	-	-	-	-	-	-	-	-	-	-	-	Traes_1AL_90926AFC3.1	-	-	-	Os05g0543200	-
-	-	-	-	-	-	-	-	-	-	-	-	-	-	-	-	-	-	-	-	-	-	-	-	Bradi2g18040.1	-	Sb09g027160.1
-	-	-	-	-	-	-	-	-	-	-	-	-	-	-	-	-	-	-	-	-	Traes_1AL_4254BE1AF.1	-	-	Bradi2g18060.1	-	Sb09g027150.1
-	-	-	-	-	-	-	-	-	-	-	-	-	-	-	-	-	-	-	-	-	-	-	-	-	Os05g0542900	-
-	-	-	-	-	-	-	-	-	-	-	-	-	-	-	-	-	-	-	-	-	Traes_1AL_CF1508399.1	wsnp_BE444359A_Ta_2_1_1A	178.05	Bradi2g18080.1	Os05g0542600	Sb09g027130.1
-	-	-	-	-	-	-	-	-	-	-	-	-	-	-	-	-	-	-	-	-	-	-	-	-	Os05g0542300	-
-	-	-	-	-	-	-	-	-	-	-	-	-	-	-	-	-	-	-	-	-	Traes_1AL_1F3DFA098.1	-	-	Bradi2g18210.3	-	-
-	-	-	-	-	-	-	-	-	-	-	-	-	-	-	-	-	-	-	-	-	Traes_1AL_D9317D9FC.1	-	-	Bradi2g18227.1	-	-
-	-	-	-	-	-	-	-	-	-	-	-	-	-	-	-	-	-	-	-	-	Traes_1AL_04952E149.1	-	-	-	Os05g0541200	Sb09g027020.1
-	-	-	-	-	-	-	-	-	-	-	-	-	-	-	-	-	-	-	-	-	Traes_1AL_1A4360D8E.1	wsnp_RFL_Contig2409_1937215_1A	179.63	-	Os05g0490700	Sb09g024010.1
AX_94914663	TA003955_1138	1A	72.1	1A	82.907	0.665777	full-set	514	0.00167651	2.78	-1.22022	1.08	0.0574	0.6819	TCTGGCAGAGAAGATACCTAGCATaTTGGCCTGCATGTTGATcCACCACA[A/G]TAT	ta_contig_1AL_3898545	Traes_1AL_996BDEFEC	reverse	Traes_1AL_996BDEFEC.2	Histone-lysine N-methyltransferase, H3 lysine-9 specific	Traes_1AL_996BDEFEC.1	wsnp_RFL_Contig2409_1937215_1A	179.63	-	Os05g0490700	Sb09g024010.1
-	-	-	-	-	-	-	-	-	-	-	-	-	-	-	-	-	-	-	-	-	-	wsnp_Ex_c4612_8254533_1A	179.63	-	-	-
-	-	-	-	-	-	-	-	-	-	-	-	-	-	-	-	-	-	-	-	-	Traes_1AL_4905637FC.1;Traes_1AL_B15921488.1	wsnp_Ex_c28900_37982485_1A	179.63	-	-	Sb09g026970.1
-	-	-	-	-	-	-	-	-	-	-	-	-	-	-	-	-	-	-	-	-	-	wsnp_BE443588A_Ta_2_2_1A	179.63	-	-	-
-	-	-	-	-	-	-	-	-	-	-	-	-	-	-	-	-	-	-	-	-	-	wsnp_Ex_c26688_35918122_1A	179.63	-	-	-
-	-	-	-	-	-	-	-	-	-	-	-	-	-	-	-	-	-	-	-	-	-	wsnp_CAP11_c1815_982483_1A	179.63	-	-	-
-	-	-	-	-	-	-	-	-	-	-	-	-	-	-	-	-	-	-	-	-	Traes_1AL_3C825BAE8.1;Traes_1AL_DB08C809D.1	wsnp_Ex_rep_c102067_87314043_1A	179.63	-	-	-
-	-	-	-	-	-	-	-	-	-	-	-	-	-	-	-	-	-	-	-	-	Traes_1AL_660FDCED9.1	wsnp_BE443588A_Ta_2_1_1A	179.63	Bradi2g18250.1	Os05g0540800	-
-	-	-	-	-	-	-	-	-	-	-	-	-	-	-	-	-	-	-	-	-	Traes_1AL_B3EAA8FF7.1	-	-	Bradi2g18280.1	Os05g0540200	Sb09g026960.1
-	-	-	-	-	-	-	-	-	-	-	-	-	-	-	-	-	-	-	-	-	Traes_1AL_E1522FC5D.1	-	-	Bradi2g18290.1	Os05g0540100	Sb09g026950.1
-	-	-	-	-	-	-	-	-	-	-	-	-	-	-	-	-	-	-	-	-	Traes_1AL_114B29053.1	-	-	Bradi2g18300.1	Os05g0540000	Sb09g026940.1
RAC875_c12348_720	RAC875_c12348_720	1A	97.1	1A	107.663	1	Rht-D1b	294	0.000663028	3.18	1.33	2.63599	0.0918367	0.740952	TCGATGGTGCCCGTTTGGTAGTCCTACTTGTTTTGCCGGGAAATTTTGAT[A/G]TACTAGGTATTTGTGCGCGCTACATTCATTGTTTCAAAATGCATATCTGC	ta_contig_1AL_3934336	Traes_1AL_0D04C9A2A	forward	Traes_1AL_0D04C9A2A.2	nucleosome assembly protein 1;3 LENGTH=374	Traes_1AL_0D04C9A2A.1	-	-	Bradi2g18330.1	Os05g0539700	Sb09g026910.1
-	-	-	-	-	-	-	-	-	-	-	-	-	-	-	-	-	-	-	-	-	Traes_1AL_9873095B9.1	-	-	Bradi2g18347.1	Os05g0539600	Sb09g026900.1
-	-	-	-	-	-	-	-	-	-	-	-	-	-	-	-	-	-	-	-	-	Traes_1AL_D0514B2B2.1	-	-	Bradi2g18390.1	-	-
-	-	-	-	-	-	-	-	-	-	-	-	-	-	-	-	-	-	-	-	-	-	-	-	-	Os05g0541800	-
-	-	-	-	-	-	-	-	-	-	-	-	-	-	-	-	-	-	-	-	-	-	-	-	-	Os05g0541900	-
-	-	-	-	-	-	-	-	-	-	-	-	-	-	-	-	-	-	-	-	-	-	wsnp_Ex_rep_c102067_87313597_1A	181.17	-	-	-
-	-	-	-	-	-	-	-	-	-	-	-	-	-	-	-	-	-	-	-	-	-	wsnp_CAP8_c4785_2322876_1A	181.78	-	-	-
-	-	-	-	-	-	-	-	-	-	-	-	-	-	-	-	-	-	-	-	-	Traes_1AL_68A9B5A25.1	wsnp_JD_c5144_6266384_1A	182.11	Bradi2g18130.1	Os05g0542200	-
-	-	-	-	-	-	-	-	-	-	-	-	-	-	-	-	-	-	-	-	-	Traes_1AL_178EFD20C.1	-	-	Bradi2g18140.1	-	-
-	-	-	-	-	-	-	-	-	-	-	-	-	-	-	-	-	-	-	-	-	Traes_1AL_2443520B1.1	-	-	-	-	Sb09g027090.1
-	-	-	-	-	-	-	-	-	-	-	-	-	-	-	-	-	-	-	-	-	Traes_1AL_75F9151A0.1	-	-	Bradi2g18150.1	-	Sb09g027060.1
-	-	-	-	-	-	-	-	-	-	-	-	-	-	-	-	-	-	-	-	-	Traes_1AL_018165ED5.1	-	-	Bradi2g18170.1	-	Sb09g027040.1
-	-	-	-	-	-	-	-	-	-	-	-	-	-	-	-	-	-	-	-	-	-	wsnp_Ex_c1359_2604298_1A	183.96	-	-	-
-	-	-	-	-	-	-	-	-	-	-	-	-	-	-	-	-	-	-	-	-	Traes_1AL_A02E2798D.1	wsnp_Ku_c3804_6986527_1A	184.17	-	-	-
-	-	-	-	-	-	-	-	-	-	-	-	-	-	-	-	-	-	-	-	-	-	wsnp_BE494527A_Ta_2_1_1A	184.17	-	-	-
-	-	-	-	-	-	-	-	-	-	-	-	-	-	-	-	-	-	-	-	-	Traes_1AL_00E379EFF.1	wsnp_Ex_rep_c68141_66909343_1A	184.67	-	-	-
-	-	-	-	-	-	-	-	-	-	-	-	-	-	-	-	-	-	-	-	-	-	wsnp_BE403322A_Ta_1_1_1A	184.67	-	-	-
-	-	-	-	-	-	-	-	-	-	-	-	-	-	-	-	-	-	-	-	-	-	wsnp_CAP11_rep_c8685_3748837_1A	184.67	-	-	-
-	-	-	-	-	-	-	-	-	-	-	-	-	-	-	-	-	-	-	-	-	-	wsnp_BE403322A_Ta_1_2_1A	184.67	-	-	-
-	-	-	-	-	-	-	-	-	-	-	-	-	-	-	-	-	-	-	-	-	-	wsnp_CAP8_rep_c3938_1936666_1A	184.67	-	-	-
-	-	-	-	-	-	-	-	-	-	-	-	-	-	-	-	-	-	-	-	-	-	wsnp_Ex_rep_c66919_65342127_1A	184.67	-	-	-
-	-	-	-	-	-	-	-	-	-	-	-	-	-	-	-	-	-	-	-	-	-	wsnp_Ex_rep_c81556_76277906_1A	184.67	-	-	-
-	-	-	-	-	-	-	-	-	-	-	-	-	-	-	-	-	-	-	-	-	-	wsnp_JD_c13024_13129681_1A	184.67	-	-	-
-	-	-	-	-	-	-	-	-	-	-	-	-	-	-	-	-	-	-	-	-	-	wsnp_JD_c4904_6034093_1A	184.67	-	-	-
-	-	-	-	-	-	-	-	-	-	-	-	-	-	-	-	-	-	-	-	-	-	wsnp_Ex_c28149_37293117_1A	187.5	-	-	-
-	-	-	-	-	-	-	-	-	-	-	-	-	-	-	-	-	-	-	-	-	-	wsnp_Ex_c28149_37293173_1A	187.5	-	-	-
-	-	-	-	-	-	-	-	-	-	-	-	-	-	-	-	-	-	-	-	-	Traes_1AL_5A3A261DB.1;Traes_1AL_D7C0EC7C1.1	wsnp_CAP11_c29_68486_1A	188.93	Bradi3g25590.1	-	-
-	-	-	-	-	-	-	-	-	-	-	-	-	-	-	-	-	-	-	-	-	-	-	-	Bradi3g25607.1	-	-
-	-	-	-	-	-	-	-	-	-	-	-	-	-	-	-	-	-	-	-	-	-	-	-	Bradi3g25900.1	-	-
-	-	-	-	-	-	-	-	-	-	-	-	-	-	-	-	-	-	-	-	-	-	-	-	Bradi3g25910.1	Os10g0405600	-
-	-	-	-	-	-	-	-	-	-	-	-	-	-	-	-	-	-	-	-	-	Traes_1AL_E9BA105D1.1	-	-	-	Os10g0407000	-
-	-	-	-	-	-	-	-	-	-	-	-	-	-	-	-	-	-	-	-	-	Traes_1AL_B4DC51393.1	-	-	Bradi3g26147.1	-	-
-	-	-	-	-	-	-	-	-	-	-	-	-	-	-	-	-	-	-	-	-	Traes_1AL_B685D719F.1;Traes_1AL_BE586F40B.1	-	-	Bradi3g26160.1	-	-
-	-	-	-	-	-	-	-	-	-	-	-	-	-	-	-	-	-	-	-	-	Traes_1AL_35182E357.1	-	-	Bradi3g26410.1	Os10g0412100	-
-	-	-	-	-	-	-	-	-	-	-	-	-	-	-	-	-	-	-	-	-	-	-	-	Bradi3g26413.1	-	-
-	-	-	-	-	-	-	-	-	-	-	-	-	-	-	-	-	-	-	-	-	-	-	-	Bradi3g26416.1	-	-
-	-	-	-	-	-	-	-	-	-	-	-	-	-	-	-	-	-	-	-	-	Traes_1AL_763CFE512.1	-	-	Bradi3g26420.2	-	-
-	-	-	-	-	-	-	-	-	-	-	-	-	-	-	-	-	-	-	-	-	-	-	-	Bradi3g26650.1	-	-
-	-	-	-	-	-	-	-	-	-	-	-	-	-	-	-	-	-	-	-	-	Traes_1AL_25213C9D3.1	-	-	Bradi3g26660.1	Os10g0413500	-
-	-	-	-	-	-	-	-	-	-	-	-	-	-	-	-	-	-	-	-	-	-	-	-	-	Os10g0414700	-
-	-	-	-	-	-	-	-	-	-	-	-	-	-	-	-	-	-	-	-	-	-	-	-	-	Os10g0415116	-
-	-	-	-	-	-	-	-	-	-	-	-	-	-	-	-	-	-	-	-	-	Traes_1AL_B3C4E79BC.1	-	-	Bradi3g26680.1	-	-
-	-	-	-	-	-	-	-	-	-	-	-	-	-	-	-	-	-	-	-	-	Traes_1AL_78C449772.1	-	-	Bradi3g26750.1	-	-
-	-	-	-	-	-	-	-	-	-	-	-	-	-	-	-	-	-	-	-	-	-	-	-	-	Os10g0415132	-
-	-	-	-	-	-	-	-	-	-	-	-	-	-	-	-	-	-	-	-	-	-	-	-	-	Os10g0415600	-
-	-	-	-	-	-	-	-	-	-	-	-	-	-	-	-	-	-	-	-	-	Traes_1AL_B5BA156DC.1;Traes_1AL_EAFB01544.1	-	-	Bradi3g26800.1	Os10g0415900	-
-	-	-	-	-	-	-	-	-	-	-	-	-	-	-	-	-	-	-	-	-	Traes_1AL_E122A50BF.1	-	-	Bradi3g26810.1	Os10g0416100	-
-	-	-	-	-	-	-	-	-	-	-	-	-	-	-	-	-	-	-	-	-	-	-	-	Bradi3g26827.1	-	-
-	-	-	-	-	-	-	-	-	-	-	-	-	-	-	-	-	-	-	-	-	-	-	-	-	Os10g0416500	-
-	-	-	-	-	-	-	-	-	-	-	-	-	-	-	-	-	-	-	-	-	Traes_1AL_7402A5761.1;Traes_1AL_1BFD68AB8.1	-	-	Bradi3g26840.1	Os10g0416800	-
-	-	-	-	-	-	-	-	-	-	-	-	-	-	-	-	-	-	-	-	-	Traes_1AL_C4B40A214.1	-	-	Bradi3g26860.1	Os10g0417600	-
-	-	-	-	-	-	-	-	-	-	-	-	-	-	-	-	-	-	-	-	-	Traes_1AL_F4F1F73DF.1;Traes_1AL_878800D01.1	-	-	Bradi3g26890.1	Os10g0418100	-
-	-	-	-	-	-	-	-	-	-	-	-	-	-	-	-	-	-	-	-	-	Traes_1AL_A4B5C1474.1	-	-	Bradi3g26920.1	Os10g0419300	-
-	-	-	-	-	-	-	-	-	-	-	-	-	-	-	-	-	-	-	-	-	Traes_1AL_61636E72D.1;Traes_1AL_468A87BEC.1	-	-	Bradi3g26930.1	Os10g0419500	-
-	-	-	-	-	-	-	-	-	-	-	-	-	-	-	-	-	-	-	-	-	-	-	-	Bradi3g26960.1	-	-
-	-	-	-	-	-	-	-	-	-	-	-	-	-	-	-	-	-	-	-	-	Traes_1AL_E60FA09AE.1	-	-	Bradi3g27007.1	Os10g0422000	-
-	-	-	-	-	-	-	-	-	-	-	-	-	-	-	-	-	-	-	-	-	Traes_1AL_B60132B5A.1	-	-	-	Os10g0425500	-
-	-	-	-	-	-	-	-	-	-	-	-	-	-	-	-	-	-	-	-	-	-	-	-	-	Os10g0427300	-
-	-	-	-	-	-	-	-	-	-	-	-	-	-	-	-	-	-	-	-	-	Traes_1AL_A090775E5.1	-	-	-	Os10g0428500	-
-	-	-	-	-	-	-	-	-	-	-	-	-	-	-	-	-	-	-	-	-	-	-	-	Bradi3g27074.1	Os10g0429500	-
-	-	-	-	-	-	-	-	-	-	-	-	-	-	-	-	-	-	-	-	-	Traes_1AL_DEB909C21.1	-	-	Bradi3g27180.1	Os10g0431900	-
-	-	-	-	-	-	-	-	-	-	-	-	-	-	-	-	-	-	-	-	-	-	-	-	-	Os10g0432200	-
-	-	-	-	-	-	-	-	-	-	-	-	-	-	-	-	-	-	-	-	-	Traes_1AL_70C6B29A7.1	-	-	Bradi3g27240.1	Os10g0437000	-
-	-	-	-	-	-	-	-	-	-	-	-	-	-	-	-	-	-	-	-	-	Traes_1AL_729BF3204.1	-	-	Bradi3g27260.1	Os10g0437600	-
-	-	-	-	-	-	-	-	-	-	-	-	-	-	-	-	-	-	-	-	-	Traes_1AL_6A529D3E1.1;Traes_1AL_CDA495958.1	-	-	Bradi3g27266.1	-	-
-	-	-	-	-	-	-	-	-	-	-	-	-	-	-	-	-	-	-	-	-	Traes_1AL_BC7EC8DCF.1;Traes_1AL_EE854DB48.1	-	-	Bradi3g27272.1	-	-
-	-	-	-	-	-	-	-	-	-	-	-	-	-	-	-	-	-	-	-	-	Traes_1AL_F86A7485C.1;Traes_1AL_38B69CE81.1;Traes_1AL_DEDA1D8A6.1;Traes_1AL_2A04C495B.1	-	-	Bradi3g27290.1	-	-
-	-	-	-	-	-	-	-	-	-	-	-	-	-	-	-	-	-	-	-	-	Traes_1AL_65A89094D.1	-	-	Bradi3g27295.1	-	-
-	-	-	-	-	-	-	-	-	-	-	-	-	-	-	-	-	-	-	-	-	-	-	-	Bradi3g27300.1	-	-
-	-	-	-	-	-	-	-	-	-	-	-	-	-	-	-	-	-	-	-	-	-	-	-	Bradi3g27310.1	-	-
-	-	-	-	-	-	-	-	-	-	-	-	-	-	-	-	-	-	-	-	-	-	-	-	Bradi3g27320.1	-	-
-	-	-	-	-	-	-	-	-	-	-	-	-	-	-	-	-	-	-	-	-	Traes_1AL_9EFC68149.1;Traes_1AL_9026A429E.1;Traes_1AL_72202D9DF.1	-	-	Bradi3g27325.1	-	-
-	-	-	-	-	-	-	-	-	-	-	-	-	-	-	-	-	-	-	-	-	Traes_1AL_08A2F5FA4.1;Traes_1AL_655726D7B.1;Traes_1AL_967D84F86.1;Traes_1AL_C66F70A34.1;Traes_1AL_9A9B26465.1	-	-	Bradi3g27345.1	-	-
-	-	-	-	-	-	-	-	-	-	-	-	-	-	-	-	-	-	-	-	-	Traes_1AL_CF862D1F3.1	-	-	-	Os10g0439200	-
-	-	-	-	-	-	-	-	-	-	-	-	-	-	-	-	-	-	-	-	-	Traes_1AL_2116059A5.1	-	-	Bradi3g27520.1	Os10g0440100	Sb01g021000.1
-	-	-	-	-	-	-	-	-	-	-	-	-	-	-	-	-	-	-	-	-	Traes_1AL_F7D3D18D3.1	-	-	-	Os10g0440500	-
-	-	-	-	-	-	-	-	-	-	-	-	-	-	-	-	-	-	-	-	-	-	-	-	Bradi3g27560.1	-	-
-	-	-	-	-	-	-	-	-	-	-	-	-	-	-	-	-	-	-	-	-	Traes_1AL_FC58BDA00.1	-	-	Bradi3g27570.2	Os10g0441800	-
-	-	-	-	-	-	-	-	-	-	-	-	-	-	-	-	-	-	-	-	-	-	-	-	Bradi3g27580.1	Os10g0441900	Sb01g020960.1
-	-	-	-	-	-	-	-	-	-	-	-	-	-	-	-	-	-	-	-	-	Traes_1AL_672A850FF.1	-	-	Bradi3g27600.1	Os10g0442100	Sb01g020930.1
-	-	-	-	-	-	-	-	-	-	-	-	-	-	-	-	-	-	-	-	-	Traes_1AL_DE86EFA26.1	-	-	-	Os10g0442600	-
-	-	-	-	-	-	-	-	-	-	-	-	-	-	-	-	-	-	-	-	-	Traes_1AL_5A569D967.1	-	-	Bradi3g27630.1	Os10g0442700	-
-	-	-	-	-	-	-	-	-	-	-	-	-	-	-	-	-	-	-	-	-	Traes_1AL_4D1FD2C6F.1	-	-	-	-	Sb01g020910.1
-	-	-	-	-	-	-	-	-	-	-	-	-	-	-	-	-	-	-	-	-	Traes_1AL_BBDA0E877.1	-	-	Bradi3g27640.1	Os10g0442800	Sb01g020900.1
-	-	-	-	-	-	-	-	-	-	-	-	-	-	-	-	-	-	-	-	-	-	-	-	-	-	Sb01g020850.1
-	-	-	-	-	-	-	-	-	-	-	-	-	-	-	-	-	-	-	-	-	-	-	-	-	-	Sb01g020840.1
-	-	-	-	-	-	-	-	-	-	-	-	-	-	-	-	-	-	-	-	-	Traes_1AL_32B5F333B.1	-	-	Bradi3g27647.1	Os10g0442900	Sb01g020835.1
-	-	-	-	-	-	-	-	-	-	-	-	-	-	-	-	-	-	-	-	-	-	-	-	-	-	Sb01g020800.1
-	-	-	-	-	-	-	-	-	-	-	-	-	-	-	-	-	-	-	-	-	-	-	-	-	Os10g0443800	-
-	-	-	-	-	-	-	-	-	-	-	-	-	-	-	-	-	-	-	-	-	-	-	-	-	Os10g0444100	-
-	-	-	-	-	-	-	-	-	-	-	-	-	-	-	-	-	-	-	-	-	Traes_1AL_50F5999D0.1	-	-	Bradi3g27670.1	Os10g0444400	Sb01g020590.1
-	-	-	-	-	-	-	-	-	-	-	-	-	-	-	-	-	-	-	-	-	-	-	-	Bradi3g27730.1	Os10g0445600	-
-	-	-	-	-	-	-	-	-	-	-	-	-	-	-	-	-	-	-	-	-	Traes_1AL_EFFE695B8.1;Traes_1AL_F33489A57.1	-	-	Bradi3g27740.1	Os10g0446200	Sb01g020480.1
-	-	-	-	-	-	-	-	-	-	-	-	-	-	-	-	-	-	-	-	-	-	-	-	-	-	Sb01g020470.1
-	-	-	-	-	-	-	-	-	-	-	-	-	-	-	-	-	-	-	-	-	-	-	-	-	-	Sb01g020450.1
-	-	-	-	-	-	-	-	-	-	-	-	-	-	-	-	-	-	-	-	-	Traes_1AL_16EEDBBF0.1	-	-	Bradi2g17670.1	Os05g0549000	Sb09g027370.1
-	-	-	-	-	-	-	-	-	-	-	-	-	-	-	-	-	-	-	-	-	Traes_1AL_1F1744680.1	-	-	Bradi2g17660.3	Os05g0549100	Sb09g027380.1
-	-	-	-	-	-	-	-	-	-	-	-	-	-	-	-	-	-	-	-	-	Traes_1AL_1F86AC97C.1	-	-	Bradi2g17620.1	Os05g0549700	Sb09g027430.1
-	-	-	-	-	-	-	-	-	-	-	-	-	-	-	-	-	-	-	-	-	-	-	-	-	Os05g0549800	-
-	-	-	-	-	-	-	-	-	-	-	-	-	-	-	-	-	-	-	-	-	Traes_1AL_92611AACA.1	-	-	Bradi2g17590.1	-	Sb09g027550.1
-	-	-	-	-	-	-	-	-	-	-	-	-	-	-	-	-	-	-	-	-	Traes_1AL_CD352395A.1	-	-	Bradi2g17560.1	-	Sb09g027580.1
-	-	-	-	-	-	-	-	-	-	-	-	-	-	-	-	-	-	-	-	-	Traes_1AL_259C7CB69.1	-	-	Bradi2g17540.1	Os05g0550300	Sb09g027590.1
-	-	-	-	-	-	-	-	-	-	-	-	-	-	-	-	-	-	-	-	-	Traes_1AL_F6DDFA1BD.1;Traes_1AL_F6DDFA1BD1.1;Traes_1AL_1FFE39A20.1	-	-	Bradi2g17530.1	Os05g0550600	Sb09g027600.1
-	-	-	-	-	-	-	-	-	-	-	-	-	-	-	-	-	-	-	-	-	Traes_1AL_BB3A0956F.1	-	-	Bradi2g17507.1	-	Sb09g027620.1
-	-	-	-	-	-	-	-	-	-	-	-	-	-	-	-	-	-	-	-	-	Traes_1AL_75166A6E7.1	wsnp_Ex_c9534_15793556_1A	190.21	-	-	-
-	-	-	-	-	-	-	-	-	-	-	-	-	-	-	-	-	-	-	-	-	-	wsnp_Ex_c23143_32376622_1A	191.16	-	-	-
-	-	-	-	-	-	-	-	-	-	-	-	-	-	-	-	-	-	-	-	-	-	wsnp_Ex_c23143_32377033_1A	191.16	-	-	-
-	-	-	-	-	-	-	-	-	-	-	-	-	-	-	-	-	-	-	-	-	Traes_1AL_74EC6A79D.1	wsnp_Ex_c13955_21833712_1A	191.16	-	-	-
-	-	-	-	-	-	-	-	-	-	-	-	-	-	-	-	-	-	-	-	-	Traes_1AL_17F456C3A.1	wsnp_Ex_c6488_11266589_1A	192.68	Bradi2g17390.2	Os05g0551900	Sb09g027686.1
-	-	-	-	-	-	-	-	-	-	-	-	-	-	-	-	-	-	-	-	-	Traes_1AL_BED90CE7C.1	-	-	Bradi2g17360.1	Os05g0552200	Sb09g027700.1
-	-	-	-	-	-	-	-	-	-	-	-	-	-	-	-	-	-	-	-	-	-	-	-	-	-	Sb09g027720.1
-	-	-	-	-	-	-	-	-	-	-	-	-	-	-	-	-	-	-	-	-	-	-	-	-	Os05g0552300	-
-	-	-	-	-	-	-	-	-	-	-	-	-	-	-	-	-	-	-	-	-	-	-	-	-	Os05g0552400	-
-	-	-	-	-	-	-	-	-	-	-	-	-	-	-	-	-	-	-	-	-	-	-	-	Bradi2g17350.1	-	Sb09g027690.1
-	-	-	-	-	-	-	-	-	-	-	-	-	-	-	-	-	-	-	-	-	Traes_1AL_F087F36B6.1;Traes_1AL_6FAE29AD8.1;Traes_1AL_6D32A2988.1	-	-	Bradi2g17330.2	Os05g0552500	Sb09g027750.1
-	-	-	-	-	-	-	-	-	-	-	-	-	-	-	-	-	-	-	-	-	Traes_1AL_5471AB509.1	-	-	Bradi2g17300.1	Os05g0552900	-
-	-	-	-	-	-	-	-	-	-	-	-	-	-	-	-	-	-	-	-	-	Traes_1AL_52E56C8D3.1	-	-	Bradi2g17290.1	Os05g0553000	Sb09g027790.1
-	-	-	-	-	-	-	-	-	-	-	-	-	-	-	-	-	-	-	-	-	Traes_1AL_12FE5575D.1	-	-	Bradi2g17272.1	-	Sb09g027810.1
-	-	-	-	-	-	-	-	-	-	-	-	-	-	-	-	-	-	-	-	-	-	-	-	-	Os05g0553700	-
-	-	-	-	-	-	-	-	-	-	-	-	-	-	-	-	-	-	-	-	-	Traes_1AL_304D5FDEC.1	-	-	Bradi2g17266.1	Os05g0553800	Sb09g027820.1
-	-	-	-	-	-	-	-	-	-	-	-	-	-	-	-	-	-	-	-	-	-	-	-	-	Os05g0554000	-
-	-	-	-	-	-	-	-	-	-	-	-	-	-	-	-	-	-	-	-	-	-	-	-	-	-	Sb09g027830.1
-	-	-	-	-	-	-	-	-	-	-	-	-	-	-	-	-	-	-	-	-	Traes_1AL_1B631A9EA.1	-	-	Bradi2g17240.5	-	Sb09g027840.1
-	-	-	-	-	-	-	-	-	-	-	-	-	-	-	-	-	-	-	-	-	Traes_1AL_2CB1F6DC2.1	-	-	Bradi2g17230.1	Os05g0554400	Sb09g027850.1
-	-	-	-	-	-	-	-	-	-	-	-	-	-	-	-	-	-	-	-	-	Traes_1AL_B9BC939F9.1	-	-	Bradi2g17220.1	Os05g0554500	Sb09g027860.1
-	-	-	-	-	-	-	-	-	-	-	-	-	-	-	-	-	-	-	-	-	Traes_1AL_A5D20159F.1	-	-	Bradi2g17210.1	Os05g0555100	Sb09g027870.1
-	-	-	-	-	-	-	-	-	-	-	-	-	-	-	-	-	-	-	-	-	-	-	-	-	-	Sb09g027900.1
-	-	-	-	-	-	-	-	-	-	-	-	-	-	-	-	-	-	-	-	-	Traes_1AL_69445B187.1	-	-	Bradi2g17200.1	Os05g0555300	-
-	-	-	-	-	-	-	-	-	-	-	-	-	-	-	-	-	-	-	-	-	Traes_1AL_E5CE7F14B.1;Traes_1AL_DF1073374.1	-	-	Bradi2g17187.1	-	-
-	-	-	-	-	-	-	-	-	-	-	-	-	-	-	-	-	-	-	-	-	-	-	-	-	Os05g0556800	-
-	-	-	-	-	-	-	-	-	-	-	-	-	-	-	-	-	-	-	-	-	Traes_1AL_6EDAE7905.1	-	-	Bradi2g17180.1	Os05g0556900	Sb09g027930.1
-	-	-	-	-	-	-	-	-	-	-	-	-	-	-	-	-	-	-	-	-	Traes_1AL_659213159.1	-	-	-	Os05g0557200	-
-	-	-	-	-	-	-	-	-	-	-	-	-	-	-	-	-	-	-	-	-	-	-	-	Bradi2g17150.1	-	-
-	-	-	-	-	-	-	-	-	-	-	-	-	-	-	-	-	-	-	-	-	-	-	-	Bradi2g17130.1	-	-
-	-	-	-	-	-	-	-	-	-	-	-	-	-	-	-	-	-	-	-	-	Traes_1AL_C2313FF27.1	-	-	-	Os05g0556000	Sb09g027950.1
-	-	-	-	-	-	-	-	-	-	-	-	-	-	-	-	-	-	-	-	-	Traes_1AL_B2FC60651.1	-	-	Bradi2g17090.1	Os05g0556100	-
-	-	-	-	-	-	-	-	-	-	-	-	-	-	-	-	-	-	-	-	-	Traes_1AL_04EA15F57.1;Traes_1AL_A47B8A0A3.1	-	-	Bradi2g17077.1	-	Sb09g027970.1
-	-	-	-	-	-	-	-	-	-	-	-	-	-	-	-	-	-	-	-	-	-	-	-	-	Os05g0556300	-
-	-	-	-	-	-	-	-	-	-	-	-	-	-	-	-	-	-	-	-	-	Traes_1AL_C84EAD5EB.1	-	-	Bradi2g17067.1	Os05g0556400	Sb09g027990.1
-	-	-	-	-	-	-	-	-	-	-	-	-	-	-	-	-	-	-	-	-	-	-	-	Bradi2g17020.1	-	-
-	-	-	-	-	-	-	-	-	-	-	-	-	-	-	-	-	-	-	-	-	Traes_1AL_A9657329E.1	-	-	Bradi2g16970.3	-	Sb09g028120.1
-	-	-	-	-	-	-	-	-	-	-	-	-	-	-	-	-	-	-	-	-	-	wsnp_JD_c20553_18260731_1A	194.21	-	-	-
-	-	-	-	-	-	-	-	-	-	-	-	-	-	-	-	-	-	-	-	-	-	wsnp_Ex_c9546_15810886_1A	202.36	-	-	-
-	-	-	-	-	-	-	-	-	-	-	-	-	-	-	-	-	-	-	-	-	-	wsnp_Ex_c30552_39457767_1A	202.36	-	-	-
-	-	-	-	-	-	-	-	-	-	-	-	-	-	-	-	-	-	-	-	-	-	wsnp_BF474340A_Ta_2_1_1A	202.36	-	-	-
-	-	-	-	-	-	-	-	-	-	-	-	-	-	-	-	-	-	-	-	-	Traes_1AL_E5224B6EA.1	wsnp_Ex_rep_c68171_66944702_1A	202.69	Bradi2g16960.1	-	Sb09g028110.1
-	-	-	-	-	-	-	-	-	-	-	-	-	-	-	-	-	-	-	-	-	Traes_1AL_1295C7F39.1	-	-	Bradi2g16950.1	Os05g0557600	Sb09g028100.1
-	-	-	-	-	-	-	-	-	-	-	-	-	-	-	-	-	-	-	-	-	-	-	-	-	-	Sb09g028030.1
-	-	-	-	-	-	-	-	-	-	-	-	-	-	-	-	-	-	-	-	-	Traes_1AL_C852643EE.1	-	-	Bradi2g16940.1	Os05g0557500	Sb09g028090.1
-	-	-	-	-	-	-	-	-	-	-	-	-	-	-	-	-	-	-	-	-	Traes_1AL_FA24E2160.1;Traes_1AL_8B97DE3B4.1	-	-	Bradi2g16920.1	-	Sb09g028140.1
-	-	-	-	-	-	-	-	-	-	-	-	-	-	-	-	-	-	-	-	-	-	-	-	Bradi2g16910.1	-	-
-	-	-	-	-	-	-	-	-	-	-	-	-	-	-	-	-	-	-	-	-	Traes_1AL_88881A5C9.1;Traes_1AL_39A9DD71A.1	-	-	-	Os05g0558800	Sb09g028150.1
-	-	-	-	-	-	-	-	-	-	-	-	-	-	-	-	-	-	-	-	-	Traes_1AL_C6E90F6E0.1;Traes_1AL_F7FE98A0C.1	-	-	-	Os05g0558900	-
-	-	-	-	-	-	-	-	-	-	-	-	-	-	-	-	-	-	-	-	-	Traes_1AL_668C0A611.1	-	-	Bradi2g16900.1	Os05g0559000	-
-	-	-	-	-	-	-	-	-	-	-	-	-	-	-	-	-	-	-	-	-	-	-	-	-	Os05g0559300	-
-	-	-	-	-	-	-	-	-	-	-	-	-	-	-	-	-	-	-	-	-	-	-	-	Bradi2g16870.1	-	-
-	-	-	-	-	-	-	-	-	-	-	-	-	-	-	-	-	-	-	-	-	Traes_1AL_859346448.1	-	-	Bradi2g16850.1	Os05g0559400	Sb09g028210.1
-	-	-	-	-	-	-	-	-	-	-	-	-	-	-	-	-	-	-	-	-	Traes_1AL_FC4A0A7E0.1;Traes_1AL_4C7D92401.1	-	-	Bradi2g16840.1	Os05g0559600	-
-	-	-	-	-	-	-	-	-	-	-	-	-	-	-	-	-	-	-	-	-	-	wsnp_Ex_c19353_28290651_1A	214.08	-	-	-
-	-	-	-	-	-	-	-	-	-	-	-	-	-	-	-	-	-	-	-	-	Traes_1AL_E5F9EA9A9.1	wsnp_Ex_c19353_28290393_1A	214.08	-	-	-
-	-	-	-	-	-	-	-	-	-	-	-	-	-	-	-	-	-	-	-	-	-	wsnp_Ra_c12759_20345987_1A	214.08	-	-	-
-	-	-	-	-	-	-	-	-	-	-	-	-	-	-	-	-	-	-	-	-	-	wsnp_Ex_c10903_17716723_1A	227.42	-	-	-
-	-	-	-	-	-	-	-	-	-	-	-	-	-	-	-	-	-	-	-	-	-	wsnp_JD_c20553_18260620_1A	227.42	-	-	-
-	-	-	-	-	-	-	-	-	-	-	-	-	-	-	-	-	-	-	-	-	-	wsnp_Ex_c23598_32826926_1A	227.42	-	-	-
-	-	-	-	-	-	-	-	-	-	-	-	-	-	-	-	-	-	-	-	-	Traes_1AL_B77FFBAFC.1	wsnp_Ex_c10903_17717179_1A	227.42	-	-	-
-	-	-	-	-	-	-	-	-	-	-	-	-	-	-	-	-	-	-	-	-	-	wsnp_Ex_c34594_42877243_1A	227.42	-	-	-
-	-	-	-	-	-	-	-	-	-	-	-	-	-	-	-	-	-	-	-	-	Traes_1AL_2AD7BC3B3.1	wsnp_Ex_c12123_19388313_1A	227.42	-	-	-
-	-	-	-	-	-	-	-	-	-	-	-	-	-	-	-	-	-	-	-	-	-	wsnp_Ex_c34594_42877119_1A	227.42	-	-	-
-	-	-	-	-	-	-	-	-	-	-	-	-	-	-	-	-	-	-	-	-	-	wsnp_Ex_c12399_19776420_1A	227.42	-	-	-
-	-	-	-	-	-	-	-	-	-	-	-	-	-	-	-	-	-	-	-	-	Traes_1AL_9022E66BC.1;Traes_1AL_88C4E33E6.1	wsnp_Ra_c4184_7637695_1A	227.42	-	-	-
-	-	-	-	-	-	-	-	-	-	-	-	-	-	-	-	-	-	-	-	-	Traes_1AL_1DC9BD199.1	wsnp_CAP11_c146_160903_1A	227.42	-	Os05g0573700	-
-	-	-	-	-	-	-	-	-	-	-	-	-	-	-	-	-	-	-	-	-	-	wsnp_CAP12_rep_c8598_3608465_1A	227.42	-	-	-
-	-	-	-	-	-	-	-	-	-	-	-	-	-	-	-	-	-	-	-	-	-	wsnp_CAP7_rep_c5385_2417464_1A	227.42	-	-	-
-	-	-	-	-	-	-	-	-	-	-	-	-	-	-	-	-	-	-	-	-	Traes_1AL_E5466110E.1	wsnp_Ex_c12399_19776543_1A	227.42	Bradi2g16820.1	-	-
-	-	-	-	-	-	-	-	-	-	-	-	-	-	-	-	-	-	-	-	-	Traes_1AL_C42DE440F.1	wsnp_CAP7_rep_c5385_2417467_1A	227.42	Bradi2g16810.1	Os05g0560000	Sb09g028260.1
-	-	-	-	-	-	-	-	-	-	-	-	-	-	-	-	-	-	-	-	-	Traes_1AL_DC97ACF75.1	-	-	Bradi2g16800.1	Os05g0560100	-
-	-	-	-	-	-	-	-	-	-	-	-	-	-	-	-	-	-	-	-	-	Traes_1AL_7DE7C1661.1;Traes_1AL_F13DE63C4.1	-	-	Bradi2g16770.1	-	-
-	-	-	-	-	-	-	-	-	-	-	-	-	-	-	-	-	-	-	-	-	-	-	-	-	-	Sb09g028350.1
-	-	-	-	-	-	-	-	-	-	-	-	-	-	-	-	-	-	-	-	-	Traes_1AL_C6975BBBD.1	-	-	Bradi2g16750.1	Os05g0560900	Sb09g028360.1
-	-	-	-	-	-	-	-	-	-	-	-	-	-	-	-	-	-	-	-	-	Traes_1AL_0FC07AEF4.1;Traes_1AL_87CC4A547.1	-	-	Bradi2g16710.1	Os05g0561500	Sb09g028380.1
-	-	-	-	-	-	-	-	-	-	-	-	-	-	-	-	-	-	-	-	-	Traes_1AL_E4A41768A.1;Traes_1AL_59865C6CB.1	-	-	Bradi2g16660.1	Os05g0562300	Sb09g028410.1
-	-	-	-	-	-	-	-	-	-	-	-	-	-	-	-	-	-	-	-	-	Traes_1AL_68ED2185B.1	-	-	-	Os05g0562400	-
-	-	-	-	-	-	-	-	-	-	-	-	-	-	-	-	-	-	-	-	-	Traes_1AL_BA83A9010.1	-	-	Bradi2g16640.1	Os05g0562800	Sb09g028420.1
-	-	-	-	-	-	-	-	-	-	-	-	-	-	-	-	-	-	-	-	-	Traes_1AL_FA71ABE56.1;Traes_1AL_D8FE82B94.1	-	-	Bradi2g16627.1	Os05g0563100	Sb09g028440.1
-	-	-	-	-	-	-	-	-	-	-	-	-	-	-	-	-	-	-	-	-	Traes_1AL_B9A38E127.1	-	-	-	-	Sb09g028450.1
-	-	-	-	-	-	-	-	-	-	-	-	-	-	-	-	-	-	-	-	-	-	-	-	-	-	Sb09g028460.1
-	-	-	-	-	-	-	-	-	-	-	-	-	-	-	-	-	-	-	-	-	-	-	-	-	Os05g0563500	-
-	-	-	-	-	-	-	-	-	-	-	-	-	-	-	-	-	-	-	-	-	-	-	-	Bradi2g16577.1	-	-
-	-	-	-	-	-	-	-	-	-	-	-	-	-	-	-	-	-	-	-	-	Traes_1AL_D2BCFD121.1	-	-	Bradi2g16570.1	-	-
-	-	-	-	-	-	-	-	-	-	-	-	-	-	-	-	-	-	-	-	-	-	-	-	-	Os05g0563550	-
-	-	-	-	-	-	-	-	-	-	-	-	-	-	-	-	-	-	-	-	-	-	-	-	-	-	Sb09g028480.1
-	-	-	-	-	-	-	-	-	-	-	-	-	-	-	-	-	-	-	-	-	Traes_1AL_A37D78764.1	-	-	Bradi2g16520.1	Os05g0564200	Sb09g028530.1
-	-	-	-	-	-	-	-	-	-	-	-	-	-	-	-	-	-	-	-	-	-	-	-	-	-	Sb09g028550.1
-	-	-	-	-	-	-	-	-	-	-	-	-	-	-	-	-	-	-	-	-	Traes_1AL_57586AC98.1	-	-	Bradi2g16480.1	Os05g0564400	Sb09g028560.1
-	-	-	-	-	-	-	-	-	-	-	-	-	-	-	-	-	-	-	-	-	Traes_1AL_489411063.1	-	-	-	Os05g0564500	Sb09g028562.1
-	-	-	-	-	-	-	-	-	-	-	-	-	-	-	-	-	-	-	-	-	-	-	-	-	-	Sb09g028570.1
-	-	-	-	-	-	-	-	-	-	-	-	-	-	-	-	-	-	-	-	-	Traes_1AL_A70A41E49.1;Traes_1AL_BCAF60B2A.1;Traes_1AL_1B95B4FA1.1;Traes_1AL_890B2C9EB.1;Traes_1AL_29E41B1BF.1;Traes_1AL_CD4CD4179.1	-	-	Bradi2g16460.1	-	-
-	-	-	-	-	-	-	-	-	-	-	-	-	-	-	-	-	-	-	-	-	Traes_1AL_B3C5E0C2E.1	-	-	Bradi2g16440.1	Os05g0564800	-
-	-	-	-	-	-	-	-	-	-	-	-	-	-	-	-	-	-	-	-	-	-	-	-	-	Os05g0565000	-
-	-	-	-	-	-	-	-	-	-	-	-	-	-	-	-	-	-	-	-	-	Traes_1AL_10C806632.1	-	-	Bradi2g16420.1	Os05g0565100	Sb09g028600.1
-	-	-	-	-	-	-	-	-	-	-	-	-	-	-	-	-	-	-	-	-	Traes_1AL_287433591.1	-	-	Bradi2g16410.1	Os05g0565200	Sb09g028620.1
-	-	-	-	-	-	-	-	-	-	-	-	-	-	-	-	-	-	-	-	-	Traes_1AL_42189A8B0.1	-	-	Bradi2g16402.1	Os05g0565400	Sb09g028630.1
-	-	-	-	-	-	-	-	-	-	-	-	-	-	-	-	-	-	-	-	-	-	-	-	Bradi2g16396.1	Os05g0565500	Sb09g028640.1
-	-	-	-	-	-	-	-	-	-	-	-	-	-	-	-	-	-	-	-	-	-	-	-	Bradi2g16380.1	-	-
-	-	-	-	-	-	-	-	-	-	-	-	-	-	-	-	-	-	-	-	-	-	-	-	Bradi2g16357.1	-	-
-	-	-	-	-	-	-	-	-	-	-	-	-	-	-	-	-	-	-	-	-	Traes_1AL_89CDFD092.1	-	-	-	-	Sb09g028670.1
-	-	-	-	-	-	-	-	-	-	-	-	-	-	-	-	-	-	-	-	-	Traes_1AL_E3E2C2A18.1;Traes_1AL_9907E1500.1	-	-	Bradi2g16350.1	Os05g0566300	Sb09g028680.1
-	-	-	-	-	-	-	-	-	-	-	-	-	-	-	-	-	-	-	-	-	Traes_1AL_30C4B017F.1	-	-	Bradi2g16337.1	Os05g0566400	Sb09g028690.1
-	-	-	-	-	-	-	-	-	-	-	-	-	-	-	-	-	-	-	-	-	Traes_1AL_C8971FBEE.1	wsnp_Ex_c10843_17638629_1A	227.42	Bradi2g16320.1	Os05g0566500	Sb09g028700.1
-	-	-	-	-	-	-	-	-	-	-	-	-	-	-	-	-	-	-	-	-	Traes_1AL_41D1791E7.1	-	-	Bradi2g16310.1	-	-
-	-	-	-	-	-	-	-	-	-	-	-	-	-	-	-	-	-	-	-	-	-	-	-	-	-	Sb09g028720.1
-	-	-	-	-	-	-	-	-	-	-	-	-	-	-	-	-	-	-	-	-	Traes_1AL_62262FE8A.1	-	-	Bradi2g16237.1	Os05g0566900	Sb09g028730.1
-	-	-	-	-	-	-	-	-	-	-	-	-	-	-	-	-	-	-	-	-	-	-	-	Bradi2g16180.1	-	-
-	-	-	-	-	-	-	-	-	-	-	-	-	-	-	-	-	-	-	-	-	Traes_1AL_4C330AAEA.1	-	-	Bradi2g16140.1	Os05g0567300	Sb09g028770.1
-	-	-	-	-	-	-	-	-	-	-	-	-	-	-	-	-	-	-	-	-	Traes_1AL_B2B72D235.1;Traes_1AL_ACFF1FE08.1;Traes_1AL_F45DFE925.1;Traes_1AL_E5E49D129.1	-	-	Bradi2g16130.1	Os05g0567400	Sb09g028780.1
-	-	-	-	-	-	-	-	-	-	-	-	-	-	-	-	-	-	-	-	-	-	-	-	-	Os05g0567700	-
-	-	-	-	-	-	-	-	-	-	-	-	-	-	-	-	-	-	-	-	-	-	-	-	-	-	Sb09g028820.1
-	-	-	-	-	-	-	-	-	-	-	-	-	-	-	-	-	-	-	-	-	-	-	-	-	Os05g0567800	Sb09g028840.1
-	-	-	-	-	-	-	-	-	-	-	-	-	-	-	-	-	-	-	-	-	Traes_1AL_4476835E0.1;Traes_1AL_6A75A61AC.1;Traes_1AL_93E51B797.1;Traes_1AL_5B5A264A8.1	-	-	Bradi2g16120.1	-	Sb09g028790.1
-	-	-	-	-	-	-	-	-	-	-	-	-	-	-	-	-	-	-	-	-	Traes_1AL_14BFFD9EA.1	-	-	Bradi2g16100.1	-	-
-	-	-	-	-	-	-	-	-	-	-	-	-	-	-	-	-	-	-	-	-	Traes_1AL_26E629ECA.1	-	-	Bradi2g16040.1	-	Sb09g028890.1
-	-	-	-	-	-	-	-	-	-	-	-	-	-	-	-	-	-	-	-	-	-	wsnp_Ku_rep_c109724_94227136_1A	228.06	-	-	-
-	-	-	-	-	-	-	-	-	-	-	-	-	-	-	-	-	-	-	-	-	-	wsnp_JD_rep_c49006_33254974_1A	230.51	-	-	-
-	-	-	-	-	-	-	-	-	-	-	-	-	-	-	-	-	-	-	-	-	Traes_1AL_F18EC96DF.1	wsnp_Ku_c816_1684613_1A	232	-	Os05g0569300	Sb09g028990.1
-	-	-	-	-	-	-	-	-	-	-	-	-	-	-	-	-	-	-	-	-	Traes_1AL_E25202CC2.1	wsnp_JD_rep_c49006_33254837_1A	232	-	-	-
-	-	-	-	-	-	-	-	-	-	-	-	-	-	-	-	-	-	-	-	-	-	wsnp_Ex_c3264_6017750_1A	232.84	-	-	-
-	-	-	-	-	-	-	-	-	-	-	-	-	-	-	-	-	-	-	-	-	Traes_1AL_0E2F234B3.1	wsnp_Ex_c7684_13109335_1A	232.84	-	-	-
-	-	-	-	-	-	-	-	-	-	-	-	-	-	-	-	-	-	-	-	-	-	wsnp_Ex_c41553_48351921_1A	232.84	-	-	-
-	-	-	-	-	-	-	-	-	-	-	-	-	-	-	-	-	-	-	-	-	Traes_1AL_7A4E7326F.1;Traes_1AL_6359D57C3.1	wsnp_Ra_c19637_28840370_1A	232.84	Bradi2g15980.1	Os05g0568900	Sb09g028940.1
-	-	-	-	-	-	-	-	-	-	-	-	-	-	-	-	-	-	-	-	-	-	-	-	Bradi2g15950.1	Os05g0569200	Sb09g028980.1
-	-	-	-	-	-	-	-	-	-	-	-	-	-	-	-	-	-	-	-	-	-	-	-	-	Os05g0569400	-
-	-	-	-	-	-	-	-	-	-	-	-	-	-	-	-	-	-	-	-	-	-	-	-	-	Os05g0569700	-
-	-	-	-	-	-	-	-	-	-	-	-	-	-	-	-	-	-	-	-	-	Traes_1AL_B1DD25728.1	-	-	-	Os05g0569900	-
-	-	-	-	-	-	-	-	-	-	-	-	-	-	-	-	-	-	-	-	-	Traes_1AL_D0CB07C73.1	-	-	Bradi2g15930.1	-	-
-	-	-	-	-	-	-	-	-	-	-	-	-	-	-	-	-	-	-	-	-	Traes_1AL_7CD4A3213.1;Traes_1AL_0DECD6CB1.1	-	-	Bradi2g15920.1	Os05g0570900	Sb09g029020.1
-	-	-	-	-	-	-	-	-	-	-	-	-	-	-	-	-	-	-	-	-	-	-	-	Bradi2g15910.1	-	-
-	-	-	-	-	-	-	-	-	-	-	-	-	-	-	-	-	-	-	-	-	Traes_1AL_E77BBB3DE.1	wsnp_Ex_c1970_3707739_1A	232.84	Bradi2g15900.1	Os05g0571000	Sb09g029030.1
-	-	-	-	-	-	-	-	-	-	-	-	-	-	-	-	-	-	-	-	-	Traes_1AL_67047CC5B.1;Traes_1AL_874CFE869.1	wsnp_Ku_c13768_21859275_1A	233.13	-	-	-
-	-	-	-	-	-	-	-	-	-	-	-	-	-	-	-	-	-	-	-	-	-	wsnp_Ku_c816_1684354_1A	233.4	-	-	-
-	-	-	-	-	-	-	-	-	-	-	-	-	-	-	-	-	-	-	-	-	-	wsnp_CAP11_rep_c7847_3468669_1A	235.67	-	-	-
-	-	-	-	-	-	-	-	-	-	-	-	-	-	-	-	-	-	-	-	-	Traes_1AL_1B174E2F1.1	wsnp_Ra_c2227_4304970_1A	241.71	-	-	-
-	-	-	-	-	-	-	-	-	-	-	-	-	-	-	-	-	-	-	-	-	-	wsnp_Ra_c36089_44508724_1A	243.44	-	-	-
-	-	-	-	-	-	-	-	-	-	-	-	-	-	-	-	-	-	-	-	-	Traes_1AL_712AAC3AE.1;Traes_1AL_1E175311F.1	wsnp_JD_c6664_7807201_1A	243.44	-	-	-
-	-	-	-	-	-	-	-	-	-	-	-	-	-	-	-	-	-	-	-	-	Traes_1AL_14DCD6020.1	wsnp_Ex_c10631_17340809_1A	244.65	Bradi2g15620.1	-	Sb09g029370.1
-	-	-	-	-	-	-	-	-	-	-	-	-	-	-	-	-	-	-	-	-	Traes_1AL_EAE37DF16.1;Traes_1AL_F3C2B27A7.1	-	-	Bradi2g15630.1	-	Sb09g029360.1
-	-	-	-	-	-	-	-	-	-	-	-	-	-	-	-	-	-	-	-	-	Traes_1AL_501B5BEAE.1;Traes_1AL_033F18840.1;Traes_1AL_9A4220109.1	-	-	Bradi2g15670.1	Os05g0576300	Sb09g029330.1
-	-	-	-	-	-	-	-	-	-	-	-	-	-	-	-	-	-	-	-	-	-	-	-	Bradi2g15690.1	-	-
-	-	-	-	-	-	-	-	-	-	-	-	-	-	-	-	-	-	-	-	-	-	-	-	-	Os05g0575400	-
-	-	-	-	-	-	-	-	-	-	-	-	-	-	-	-	-	-	-	-	-	-	-	-	-	Os05g0575000	Sb09g029300.1
-	-	-	-	-	-	-	-	-	-	-	-	-	-	-	-	-	-	-	-	-	Traes_1AL_ECA71C310.1	-	-	Bradi2g15700.1	Os05g0574800	Sb09g029295.1
-	-	-	-	-	-	-	-	-	-	-	-	-	-	-	-	-	-	-	-	-	-	-	-	-	Os05g0574400	Sb09g029240.1
-	-	-	-	-	-	-	-	-	-	-	-	-	-	-	-	-	-	-	-	-	Traes_1AL_458638D61.1	-	-	Bradi2g15710.1	-	-
-	-	-	-	-	-	-	-	-	-	-	-	-	-	-	-	-	-	-	-	-	Traes_1AL_3D34ABA52.1	-	-	Bradi2g15730.1	-	-
-	-	-	-	-	-	-	-	-	-	-	-	-	-	-	-	-	-	-	-	-	Traes_1AL_ADC801BEB.1;Traes_1AL_3447123F0.1	-	-	Bradi2g15750.1	Os05g0574100	-
-	-	-	-	-	-	-	-	-	-	-	-	-	-	-	-	-	-	-	-	-	-	-	-	-	Os05g0574000	-
-	-	-	-	-	-	-	-	-	-	-	-	-	-	-	-	-	-	-	-	-	-	-	-	-	-	Sb09g029230.1
-	-	-	-	-	-	-	-	-	-	-	-	-	-	-	-	-	-	-	-	-	-	-	-	Bradi2g15760.1	-	Sb09g029220.1
-	-	-	-	-	-	-	-	-	-	-	-	-	-	-	-	-	-	-	-	-	Traes_1AL_4838D477F.1;Traes_1AL_6E1FCE258.1	-	-	Bradi2g15767.1	Os05g0573900	Sb09g029200.1
-	-	-	-	-	-	-	-	-	-	-	-	-	-	-	-	-	-	-	-	-	Traes_1AL_AEBCF33491.1	-	-	-	-	Sb09g029150.1
-	-	-	-	-	-	-	-	-	-	-	-	-	-	-	-	-	-	-	-	-	Traes_1AL_8BC67B52F.1	-	-	Bradi2g15800.1	-	Sb09g029140.1
-	-	-	-	-	-	-	-	-	-	-	-	-	-	-	-	-	-	-	-	-	-	-	-	-	-	Sb09g029123.1
-	-	-	-	-	-	-	-	-	-	-	-	-	-	-	-	-	-	-	-	-	Traes_1AL_BA559DE2A.1;Traes_1AL_39F7B6277.1;Traes_1AL_224CA68AF.1	-	-	Bradi2g15830.1	Os05g0572900	Sb09g029090.1
-	-	-	-	-	-	-	-	-	-	-	-	-	-	-	-	-	-	-	-	-	-	-	-	-	Os05g0572700	Sb09g029080.1
-	-	-	-	-	-	-	-	-	-	-	-	-	-	-	-	-	-	-	-	-	Traes_1AL_834747574.1	-	-	Bradi2g15870.1	Os05g0571400	Sb09g029060.1
-	-	-	-	-	-	-	-	-	-	-	-	-	-	-	-	-	-	-	-	-	-	-	-	-	Os05g0571200	-
-	-	-	-	-	-	-	-	-	-	-	-	-	-	-	-	-	-	-	-	-	Traes_1AL_A40D123CB.1	wsnp_BE591290B_Ta_2_7_1A	244.65	Bradi2g15890.1	Os05g0571100	Sb09g029040.1
-	-	-	-	-	-	-	-	-	-	-	-	-	-	-	-	-	-	-	-	-	Traes_1AL_59DAF08E2.1	-	-	-	Os05g0501300	Sb09g024730.1
-	-	-	-	-	-	-	-	-	-	-	-	-	-	-	-	-	-	-	-	-	-	-	-	-	-	Sb09g024700.1
-	-	-	-	-	-	-	-	-	-	-	-	-	-	-	-	-	-	-	-	-	Traes_1AL_FB0C83DD9.1	-	-	Bradi2g20760.1	Os05g0500600	Sb09g024690.1
-	-	-	-	-	-	-	-	-	-	-	-	-	-	-	-	-	-	-	-	-	Traes_1AL_86EFC2804.1	-	-	Bradi2g20790.1	Os05g0500400	Sb09g024650.1
-	-	-	-	-	-	-	-	-	-	-	-	-	-	-	-	-	-	-	-	-	Traes_1AL_D997AAC66.1;Traes_1AL_D6EF751CA.1	-	-	Bradi2g20800.1	Os05g0499600	Sb09g024640.1
-	-	-	-	-	-	-	-	-	-	-	-	-	-	-	-	-	-	-	-	-	-	-	-	-	Os05g0499500	-
-	-	-	-	-	-	-	-	-	-	-	-	-	-	-	-	-	-	-	-	-	-	-	-	Bradi2g20820.1	-	Sb09g024590.1
-	-	-	-	-	-	-	-	-	-	-	-	-	-	-	-	-	-	-	-	-	-	-	-	Bradi2g20830.1	-	-
-	-	-	-	-	-	-	-	-	-	-	-	-	-	-	-	-	-	-	-	-	-	-	-	Bradi2g20840.1	-	-
-	-	-	-	-	-	-	-	-	-	-	-	-	-	-	-	-	-	-	-	-	Traes_1AL_3B82F56A2.1;Traes_1AL_1D02EEFB9.1;Traes_1AL_46245C5D5.1;Traes_1AL_91E56EC8C.1;Traes_1AL_678C70D74.1	-	-	Bradi2g20850.1	Os05g0499300	Sb09g024580.1
-	-	-	-	-	-	-	-	-	-	-	-	-	-	-	-	-	-	-	-	-	Traes_1AL_52FE5D716.1	-	-	Bradi2g20880.1	Os05g0498900	Sb09g024560.1
-	-	-	-	-	-	-	-	-	-	-	-	-	-	-	-	-	-	-	-	-	-	-	-	-	Os05g0498800	-
-	-	-	-	-	-	-	-	-	-	-	-	-	-	-	-	-	-	-	-	-	Traes_1AL_36B201285.1	-	-	Bradi2g20890.1	Os05g0498700	-
-	-	-	-	-	-	-	-	-	-	-	-	-	-	-	-	-	-	-	-	-	Traes_1AL_9A27D1D13.1	-	-	Bradi2g20897.1	Os05g0498500	Sb09g024550.1
-	-	-	-	-	-	-	-	-	-	-	-	-	-	-	-	-	-	-	-	-	-	-	-	-	Os05g0498400	-
-	-	-	-	-	-	-	-	-	-	-	-	-	-	-	-	-	-	-	-	-	Traes_1AL_289284CA4.1	-	-	-	Os05g0498300	Sb09g024520.1
-	-	-	-	-	-	-	-	-	-	-	-	-	-	-	-	-	-	-	-	-	Traes_1AL_40C748618.1	-	-	Bradi2g20977.1	-	-
-	-	-	-	-	-	-	-	-	-	-	-	-	-	-	-	-	-	-	-	-	-	-	-	Bradi2g20990.1	-	-
-	-	-	-	-	-	-	-	-	-	-	-	-	-	-	-	-	-	-	-	-	Traes_1AL_513ECD5EB.1;Traes_1AL_148233785.1	-	-	Bradi2g20997.1	-	-
-	-	-	-	-	-	-	-	-	-	-	-	-	-	-	-	-	-	-	-	-	-	-	-	-	Os05g0497675	-
-	-	-	-	-	-	-	-	-	-	-	-	-	-	-	-	-	-	-	-	-	Traes_1AL_71723CCA4.1	-	-	Bradi2g21040.1	Os05g0497650	Sb09g024430.1
-	-	-	-	-	-	-	-	-	-	-	-	-	-	-	-	-	-	-	-	-	-	wsnp_Ex_c38849_46284348_1A	245.97	-	-	-
-	-	-	-	-	-	-	-	-	-	-	-	-	-	-	-	-	-	-	-	-	Traes_1AL_BBF76C3B2.1;Traes_1AL_7AD0B75D0.1	wsnp_Ex_c9343_15514687_1A	250.66	Bradi2g21050.1	-	-
-	-	-	-	-	-	-	-	-	-	-	-	-	-	-	-	-	-	-	-	-	Traes_1AL_932B0E71D.1;Traes_1AL_9C9EE44BB.1;Traes_1AL_3C8551005.1	-	-	Bradi2g21080.1	-	Sb09g024390.1
-	-	-	-	-	-	-	-	-	-	-	-	-	-	-	-	-	-	-	-	-	Traes_1AL_2EF38544E.1	-	-	Bradi2g21100.1	Os05g0496500	-
-	-	-	-	-	-	-	-	-	-	-	-	-	-	-	-	-	-	-	-	-	Traes_1AL_5555CDBAC.1	-	-	-	-	Sb09g024370.1
-	-	-	-	-	-	-	-	-	-	-	-	-	-	-	-	-	-	-	-	-	Traes_1AL_ECFB748E0.1	-	-	Bradi2g21110.1	Os05g0496400	Sb09g024350.1
-	-	-	-	-	-	-	-	-	-	-	-	-	-	-	-	-	-	-	-	-	-	-	-	-	Os05g0496000	Sb09g024330.1
-	-	-	-	-	-	-	-	-	-	-	-	-	-	-	-	-	-	-	-	-	-	-	-	-	Os05g0495900	-
-	-	-	-	-	-	-	-	-	-	-	-	-	-	-	-	-	-	-	-	-	Traes_1AL_492E5A536.1	-	-	Bradi2g21136.2	-	-
-	-	-	-	-	-	-	-	-	-	-	-	-	-	-	-	-	-	-	-	-	Traes_1AL_DA243499C.1	-	-	Bradi2g21142.1	-	-
-	-	-	-	-	-	-	-	-	-	-	-	-	-	-	-	-	-	-	-	-	Traes_1AL_764D4F4C2.1;Traes_1AL_11D1FC441.1	-	-	Bradi2g21150.1	Os05g0495700	Sb09g024310.1
-	-	-	-	-	-	-	-	-	-	-	-	-	-	-	-	-	-	-	-	-	Traes_1AL_31D0E413C.1	-	-	-	Os05g0577700	-
-	-	-	-	-	-	-	-	-	-	-	-	-	-	-	-	-	-	-	-	-	-	-	-	Bradi2g15550.1	Os05g0577800	Sb09g029450.1
-	-	-	-	-	-	-	-	-	-	-	-	-	-	-	-	-	-	-	-	-	-	-	-	Bradi2g15540.1	-	-
-	-	-	-	-	-	-	-	-	-	-	-	-	-	-	-	-	-	-	-	-	-	-	-	-	Os05g0577900	-
-	-	-	-	-	-	-	-	-	-	-	-	-	-	-	-	-	-	-	-	-	Traes_1AL_E37C3AA91.1	-	-	Bradi2g15532.1	Os05g0578000	Sb09g029470.1
-	-	-	-	-	-	-	-	-	-	-	-	-	-	-	-	-	-	-	-	-	Traes_1AL_A36D5020D.1	-	-	Bradi2g15526.1	-	-
-	-	-	-	-	-	-	-	-	-	-	-	-	-	-	-	-	-	-	-	-	-	wsnp_Ex_c25730_34991010_1A	251.21	-	-	-
-	-	-	-	-	-	-	-	-	-	-	-	-	-	-	-	-	-	-	-	-	-	wsnp_Ku_c14496_22838796_1A	251.21	-	-	-
-	-	-	-	-	-	-	-	-	-	-	-	-	-	-	-	-	-	-	-	-	Traes_1AL_206AE5B76.1	wsnp_Ex_c18499_27344859_1A	251.21	-	-	Sb01g029350.1
-	-	-	-	-	-	-	-	-	-	-	-	-	-	-	-	-	-	-	-	-	-	wsnp_Ex_rep_c68058_66805898_1A	251.71	-	-	-
-	-	-	-	-	-	-	-	-	-	-	-	-	-	-	-	-	-	-	-	-	-	wsnp_Ex_c9918_16332583_1A	251.71	-	-	-
-	-	-	-	-	-	-	-	-	-	-	-	-	-	-	-	-	-	-	-	-	-	wsnp_Ex_c9343_15514531_1A	252.21	-	-	-
-	-	-	-	-	-	-	-	-	-	-	-	-	-	-	-	-	-	-	-	-	-	wsnp_Ex_c3201_5910642_1A	253.76	-	-	-
-	-	-	-	-	-	-	-	-	-	-	-	-	-	-	-	-	-	-	-	-	Traes_1AL_3FDB6FDB4.1	wsnp_Ex_c3201_5910659_1A	253.76	Bradi2g15520.1	-	Sb09g029950.1
-	-	-	-	-	-	-	-	-	-	-	-	-	-	-	-	-	-	-	-	-	-	-	-	Bradi2g15500.1	-	-
-	-	-	-	-	-	-	-	-	-	-	-	-	-	-	-	-	-	-	-	-	-	-	-	-	Os05g0583000	Sb09g029810.1
-	-	-	-	-	-	-	-	-	-	-	-	-	-	-	-	-	-	-	-	-	Traes_1AL_5C8689E82.1	-	-	Bradi2g15490.3	Os05g0584600	Sb09g029900.1
-	-	-	-	-	-	-	-	-	-	-	-	-	-	-	-	-	-	-	-	-	Traes_1AL_0D08CD9B2.1;Traes_1AL_A7FBB0439.1	-	-	-	Os05g0584900	Sb09g029910.1
-	-	-	-	-	-	-	-	-	-	-	-	-	-	-	-	-	-	-	-	-	-	-	-	-	Os05g0583100	-
-	-	-	-	-	-	-	-	-	-	-	-	-	-	-	-	-	-	-	-	-	Traes_1AL_DAF0517B7.1	-	-	-	Os05g0583500	-
-	-	-	-	-	-	-	-	-	-	-	-	-	-	-	-	-	-	-	-	-	-	-	-	-	Os05g0584000	-
-	-	-	-	-	-	-	-	-	-	-	-	-	-	-	-	-	-	-	-	-	Traes_1AL_DDEE6AC00.1	-	-	Bradi2g15410.1	Os05g0584200	Sb09g029860.1
-	-	-	-	-	-	-	-	-	-	-	-	-	-	-	-	-	-	-	-	-	-	-	-	-	-	Sb09g029850.1
-	-	-	-	-	-	-	-	-	-	-	-	-	-	-	-	-	-	-	-	-	-	-	-	Bradi2g15405.1	-	-
-	-	-	-	-	-	-	-	-	-	-	-	-	-	-	-	-	-	-	-	-	Traes_1AL_180B9CF01.1	-	-	Bradi2g15360.1	-	-
-	-	-	-	-	-	-	-	-	-	-	-	-	-	-	-	-	-	-	-	-	-	-	-	Bradi2g15317.1	-	Sb09g029720.1
-	-	-	-	-	-	-	-	-	-	-	-	-	-	-	-	-	-	-	-	-	-	-	-	-	-	Sb09g029730.1
-	-	-	-	-	-	-	-	-	-	-	-	-	-	-	-	-	-	-	-	-	Traes_1AL_2F9D39676.1	-	-	Bradi2g15300.2	-	Sb09g029750.1
-	-	-	-	-	-	-	-	-	-	-	-	-	-	-	-	-	-	-	-	-	Traes_1AL_268552E9D.1	-	-	Bradi2g15280.1	Os05g0581900	Sb09g029700.1
-	-	-	-	-	-	-	-	-	-	-	-	-	-	-	-	-	-	-	-	-	Traes_1AL_78C321968.1	-	-	Bradi2g15260.1	Os05g0581800	Sb09g029670.1
-	-	-	-	-	-	-	-	-	-	-	-	-	-	-	-	-	-	-	-	-	-	-	-	-	-	Sb09g029625.1
-	-	-	-	-	-	-	-	-	-	-	-	-	-	-	-	-	-	-	-	-	Traes_1AL_9C10B04BF.1	-	-	-	-	Sb09g029620.1
-	-	-	-	-	-	-	-	-	-	-	-	-	-	-	-	-	-	-	-	-	Traes_1AL_1BD995195.1	-	-	Bradi2g15127.1	-	-
-	-	-	-	-	-	-	-	-	-	-	-	-	-	-	-	-	-	-	-	-	Traes_1AL_A1B2A8EB0.1	-	-	Bradi2g14970.2	-	-
-	-	-	-	-	-	-	-	-	-	-	-	-	-	-	-	-	-	-	-	-	Traes_1AL_073C8CC22.1	-	-	Bradi2g14950.1	Os05g0579800	Sb09g027240.1
-	-	-	-	-	-	-	-	-	-	-	-	-	-	-	-	-	-	-	-	-	Traes_1AL_8ACA5E563.1;Traes_1AL_BB4298457.1;Traes_1AL_A27146E34.1;Traes_1AL_169CE67D8.1;Traes_1AL_4490ED4C6.1	-	-	-	Os05g0579600	-
-	-	-	-	-	-	-	-	-	-	-	-	-	-	-	-	-	-	-	-	-	-	-	-	-	Os05g0579200	-
-	-	-	-	-	-	-	-	-	-	-	-	-	-	-	-	-	-	-	-	-	-	-	-	Bradi2g14900.1	Os05g0579000	Sb09g029520.1
-	-	-	-	-	-	-	-	-	-	-	-	-	-	-	-	-	-	-	-	-	Traes_1AL_0B583488F.1	-	-	-	-	Sb09g029550.1
-	-	-	-	-	-	-	-	-	-	-	-	-	-	-	-	-	-	-	-	-	-	-	-	-	-	Sb09g029575.1
-	-	-	-	-	-	-	-	-	-	-	-	-	-	-	-	-	-	-	-	-	-	-	-	Bradi2g14880.1	-	-
-	-	-	-	-	-	-	-	-	-	-	-	-	-	-	-	-	-	-	-	-	Traes_1AL_285CB61AE.1	-	-	Bradi2g14870.1	Os05g0578500	Sb09g029490.1
-	-	-	-	-	-	-	-	-	-	-	-	-	-	-	-	-	-	-	-	-	-	-	-	-	Os05g0578600	Sb09g029500.1
-	-	-	-	-	-	-	-	-	-	-	-	-	-	-	-	-	-	-	-	-	-	-	-	-	-	Sb09g029920.1
-	-	-	-	-	-	-	-	-	-	-	-	-	-	-	-	-	-	-	-	-	-	-	-	-	Os05g0585400	Sb09g029940.1
-	-	-	-	-	-	-	-	-	-	-	-	-	-	-	-	-	-	-	-	-	Traes_1AL_F636EC6F4.1	-	-	-	-	Sb09g029980.1
-	-	-	-	-	-	-	-	-	-	-	-	-	-	-	-	-	-	-	-	-	Traes_1AL_4C3A67755.1	-	-	Bradi2g14840.1	Os05g0585900	Sb09g030000.1
-	-	-	-	-	-	-	-	-	-	-	-	-	-	-	-	-	-	-	-	-	-	-	-	-	-	Sb09g030040.1
-	-	-	-	-	-	-	-	-	-	-	-	-	-	-	-	-	-	-	-	-	Traes_1AL_A382ADCCC.1	-	-	Bradi2g14830.1	Os05g0586200	Sb09g030050.1
-	-	-	-	-	-	-	-	-	-	-	-	-	-	-	-	-	-	-	-	-	Traes_1AL_3E0E507CC.1;Traes_1AL_0DBA14C6C.1	-	-	-	Os05g0586500	Sb09g030080.1
-	-	-	-	-	-	-	-	-	-	-	-	-	-	-	-	-	-	-	-	-	Traes_1AL_0C41C44B1.1	-	-	Bradi2g14790.1	Os05g0586600	-
-	-	-	-	-	-	-	-	-	-	-	-	-	-	-	-	-	-	-	-	-	Traes_1AL_403F4A486.1	-	-	Bradi2g14740.1	Os05g0587100	Sb09g030150.1
-	-	-	-	-	-	-	-	-	-	-	-	-	-	-	-	-	-	-	-	-	-	-	-	Bradi2g14720.1	-	Sb09g030160.1
-	-	-	-	-	-	-	-	-	-	-	-	-	-	-	-	-	-	-	-	-	-	-	-	Bradi2g14690.1	-	-
-	-	-	-	-	-	-	-	-	-	-	-	-	-	-	-	-	-	-	-	-	Traes_1AL_00DE5195E.1;Traes_1AL_0BA66AE56.1	-	-	Bradi2g14680.1	Os05g0587400	-
-	-	-	-	-	-	-	-	-	-	-	-	-	-	-	-	-	-	-	-	-	-	-	-	Bradi2g14620.1	-	-
-	-	-	-	-	-	-	-	-	-	-	-	-	-	-	-	-	-	-	-	-	-	wsnp_Ex_c48407_53323801_1A	254.33	-	-	-
-	-	-	-	-	-	-	-	-	-	-	-	-	-	-	-	-	-	-	-	-	Traes_1AL_110B76159.1	wsnp_Ex_c271_521429_1A	255.45	-	-	-
-	-	-	-	-	-	-	-	-	-	-	-	-	-	-	-	-	-	-	-	-	-	wsnp_Ku_c29449_39351392_1A	257.42	-	-	-
-	-	-	-	-	-	-	-	-	-	-	-	-	-	-	-	-	-	-	-	-	-	wsnp_Ku_rep_c69362_68705297_1A	257.85	-	-	-
-	-	-	-	-	-	-	-	-	-	-	-	-	-	-	-	-	-	-	-	-	Traes_1AL_FFF0FC707.1	wsnp_Ex_rep_c66872_65273904_1A	257.85	-	-	-
-	-	-	-	-	-	-	-	-	-	-	-	-	-	-	-	-	-	-	-	-	-	wsnp_JD_c628_947299_1A	257.85	-	-	-
-	-	-	-	-	-	-	-	-	-	-	-	-	-	-	-	-	-	-	-	-	-	wsnp_JD_rep_c65095_41464278_1A	257.85	-	-	-
-	-	-	-	-	-	-	-	-	-	-	-	-	-	-	-	-	-	-	-	-	-	wsnp_Ex_rep_c66872_65273203_1A	258.36	-	-	-
-	-	-	-	-	-	-	-	-	-	-	-	-	-	-	-	-	-	-	-	-	-	wsnp_Ex_rep_c66872_65273845_1A	258.36	-	-	-
-	-	-	-	-	-	-	-	-	-	-	-	-	-	-	-	-	-	-	-	-	-	wsnp_Ex_rep_c69932_68893867_1A	258.36	-	-	-
-	-	-	-	-	-	-	-	-	-	-	-	-	-	-	-	-	-	-	-	-	-	wsnp_Ex_rep_c103474_88421290_1A	258.83	-	-	-
-	-	-	-	-	-	-	-	-	-	-	-	-	-	-	-	-	-	-	-	-	Traes_1AL_EE3FFF853.1	wsnp_Ex_c15377_23637176_1A	258.83	-	-	-
-	-	-	-	-	-	-	-	-	-	-	-	-	-	-	-	-	-	-	-	-	Traes_1AL_5C1CB556A.1	wsnp_Ex_c36911_44767554_1A	259.33	Bradi2g14600.1	-	-
-	-	-	-	-	-	-	-	-	-	-	-	-	-	-	-	-	-	-	-	-	-	-	-	-	Os05g0588300	-
-	-	-	-	-	-	-	-	-	-	-	-	-	-	-	-	-	-	-	-	-	-	-	-	-	Os05g0588850	-
-	-	-	-	-	-	-	-	-	-	-	-	-	-	-	-	-	-	-	-	-	Traes_1AL_8819E4FBC.1;Traes_1AL_881A0ECDC.1	-	-	Bradi2g14590.1	Os05g0588900	-
-	-	-	-	-	-	-	-	-	-	-	-	-	-	-	-	-	-	-	-	-	Traes_1AL_C62D86AA8.1	-	-	Bradi2g14580.1	Os05g0589000	-
-	-	-	-	-	-	-	-	-	-	-	-	-	-	-	-	-	-	-	-	-	Traes_1AL_2F1278623.1	-	-	Bradi2g14567.1	Os05g0589200	-
-	-	-	-	-	-	-	-	-	-	-	-	-	-	-	-	-	-	-	-	-	Traes_1AL_9F7BACB04.1;Traes_1AL_D963D0691.1;Traes_1AL_431E91379.1	-	-	Bradi2g14560.1	-	-
-	-	-	-	-	-	-	-	-	-	-	-	-	-	-	-	-	-	-	-	-	-	-	-	Bradi2g14550.1	-	-
-	-	-	-	-	-	-	-	-	-	-	-	-	-	-	-	-	-	-	-	-	Traes_1AL_E9C6EA860.1	-	-	Bradi2g14540.1	Os05g0589600	-
-	-	-	-	-	-	-	-	-	-	-	-	-	-	-	-	-	-	-	-	-	Traes_1AL_C755055D2.1	-	-	Bradi2g14530.1	-	-
-	-	-	-	-	-	-	-	-	-	-	-	-	-	-	-	-	-	-	-	-	Traes_1AL_DAA3531A3.1	-	-	Bradi2g14510.1	Os10g0497600	-
-	-	-	-	-	-	-	-	-	-	-	-	-	-	-	-	-	-	-	-	-	Traes_1AL_CF6C67E1B.1;Traes_1AL_F0C907DA1.1	-	-	Bradi2g14500.1	-	-
-	-	-	-	-	-	-	-	-	-	-	-	-	-	-	-	-	-	-	-	-	Traes_1AL_058AFDE7F.1	-	-	Bradi2g14470.1	Os05g0591600	-
-	-	-	-	-	-	-	-	-	-	-	-	-	-	-	-	-	-	-	-	-	Traes_1AL_3D9EA5952.1	-	-	Bradi2g14460.1	Os05g0592100	-
-	-	-	-	-	-	-	-	-	-	-	-	-	-	-	-	-	-	-	-	-	-	wsnp_CAP11_c1827_988367_1A	260.71	-	-	-
-	-	-	-	-	-	-	-	-	-	-	-	-	-	-	-	-	-	-	-	-	Traes_1AL_FB8604997.1	wsnp_RFL_Contig2760_2505824_1A	260.71	Bradi2g14440.1	Os05g0592400	-
-	-	-	-	-	-	-	-	-	-	-	-	-	-	-	-	-	-	-	-	-	Traes_1AL_087978D78.1	-	-	Bradi2g14420.1	-	-
-	-	-	-	-	-	-	-	-	-	-	-	-	-	-	-	-	-	-	-	-	-	-	-	-	Os05g0592800	-
-	-	-	-	-	-	-	-	-	-	-	-	-	-	-	-	-	-	-	-	-	-	wsnp_Ex_c11939_19147602_1A	261.56	-	-	-
-	-	-	-	-	-	-	-	-	-	-	-	-	-	-	-	-	-	-	-	-	-	wsnp_Ra_c6891_11974621_1A	261.56	-	-	-
-	-	-	-	-	-	-	-	-	-	-	-	-	-	-	-	-	-	-	-	-	-	wsnp_Ex_c11939_19147790_1A	261.56	-	-	-
-	-	-	-	-	-	-	-	-	-	-	-	-	-	-	-	-	-	-	-	-	-	wsnp_Ex_c11939_19147421_1A	261.56	-	-	-
-	-	-	-	-	-	-	-	-	-	-	-	-	-	-	-	-	-	-	-	-	-	wsnp_Ex_c48407_53323483_1A	262.06	-	-	-
-	-	-	-	-	-	-	-	-	-	-	-	-	-	-	-	-	-	-	-	-	-	wsnp_Ku_c754_1557338_1A	264.42	-	-	-
-	-	-	-	-	-	-	-	-	-	-	-	-	-	-	-	-	-	-	-	-	-	wsnp_Ra_c59303_60669172_1A	264.95	-	-	-
-	-	-	-	-	-	-	-	-	-	-	-	-	-	-	-	-	-	-	-	-	-	wsnp_Ku_c5687_10068945_1A	266.7	-	-	-
-	-	-	-	-	-	-	-	-	-	-	-	-	-	-	-	-	-	-	-	-	-	wsnp_Ex_rep_c68020_66765390_1A	266.7	-	-	-
-	-	-	-	-	-	-	-	-	-	-	-	-	-	-	-	-	-	-	-	-	-	wsnp_Ku_c12441_20092792_1A	266.7	-	-	-
-	-	-	-	-	-	-	-	-	-	-	-	-	-	-	-	-	-	-	-	-	-	wsnp_Ex_c6476_11246589_1A	266.7	-	-	-
-	-	-	-	-	-	-	-	-	-	-	-	-	-	-	-	-	-	-	-	-	-	wsnp_Ex_c52086_55807402_1A	266.7	-	-	-
-	-	-	-	-	-	-	-	-	-	-	-	-	-	-	-	-	-	-	-	-	-	wsnp_Ku_rep_c70564_70182765_1A	266.7	-	-	-
-	-	-	-	-	-	-	-	-	-	-	-	-	-	-	-	-	-	-	-	-	-	wsnp_Ex_c1861_3506202_1A	266.7	-	-	-
-	-	-	-	-	-	-	-	-	-	-	-	-	-	-	-	-	-	-	-	-	-	wsnp_Ex_c1861_3506449_1A	266.7	-	-	-
-	-	-	-	-	-	-	-	-	-	-	-	-	-	-	-	-	-	-	-	-	-	wsnp_Ku_c40759_48907151_1A	266.7	-	-	-
-	-	-	-	-	-	-	-	-	-	-	-	-	-	-	-	-	-	-	-	-	-	wsnp_Ex_c12932_20486842_1A	266.7	-	-	-
-	-	-	-	-	-	-	-	-	-	-	-	-	-	-	-	-	-	-	-	-	-	wsnp_Ra_rep_c97840_85062404_1A	266.7	-	-	-
-	-	-	-	-	-	-	-	-	-	-	-	-	-	-	-	-	-	-	-	-	-	wsnp_Ku_c26281_36243489_1A	266.7	-	-	-
-	-	-	-	-	-	-	-	-	-	-	-	-	-	-	-	-	-	-	-	-	-	wsnp_Ra_rep_c97840_85062318_1A	266.7	-	-	-
-	-	-	-	-	-	-	-	-	-	-	-	-	-	-	-	-	-	-	-	-	Traes_1AL_8877426FB.1	wsnp_Ex_c1557_2973321_1A	266.7	-	Os05g0587300	-
-	-	-	-	-	-	-	-	-	-	-	-	-	-	-	-	-	-	-	-	-	-	wsnp_Ex_c11939_19147514_1A	266.7	-	-	-
-	-	-	-	-	-	-	-	-	-	-	-	-	-	-	-	-	-	-	-	-	-	wsnp_Ex_rep_c68020_66765273_1A	266.7	-	-	-
-	-	-	-	-	-	-	-	-	-	-	-	-	-	-	-	-	-	-	-	-	Traes_1AL_35E591A52.1;Traes_1AL_66AC2A55A.1;Traes_1AL_4F3CAE982.1	wsnp_Ex_c102566_87702963_1A	266.7	Bradi2g14400.1	Os05g0593100	-
-	-	-	-	-	-	-	-	-	-	-	-	-	-	-	-	-	-	-	-	-	Traes_1AL_A2BFF08CD.1	-	-	Bradi2g14380.1	-	-
-	-	-	-	-	-	-	-	-	-	-	-	-	-	-	-	-	-	-	-	-	Traes_1AL_85D4DDE7B.1	wsnp_Ku_rep_c71113_70810693_1A	266.7	Bradi2g14340.1	-	-
-	-	-	-	-	-	-	-	-	-	-	-	-	-	-	-	-	-	-	-	-	Traes_1AL_B69A83E66.1	-	-	Bradi2g14330.1	-	-
-	-	-	-	-	-	-	-	-	-	-	-	-	-	-	-	-	-	-	-	-	Traes_1AL_FC50A1181.1;Traes_1AL_744933633.1	-	-	Bradi2g14310.1	Os05g0593800	-
-	-	-	-	-	-	-	-	-	-	-	-	-	-	-	-	-	-	-	-	-	-	-	-	-	Os05g0594100	-
-	-	-	-	-	-	-	-	-	-	-	-	-	-	-	-	-	-	-	-	-	-	wsnp_RFL_Contig2550_2175772_1A	266.7	Bradi2g14120.1	Os05g0597100	-
-	-	-	-	-	-	-	-	-	-	-	-	-	-	-	-	-	-	-	-	-	Traes_1AL_22D4D9883.1	-	-	Bradi2g14110.1	-	-
-	-	-	-	-	-	-	-	-	-	-	-	-	-	-	-	-	-	-	-	-	Traes_1AL_1150485FE.1	-	-	Bradi2g14090.1	Os05g0597400	-
-	-	-	-	-	-	-	-	-	-	-	-	-	-	-	-	-	-	-	-	-	-	-	-	Bradi2g13860.1	-	-
-	-	-	-	-	-	-	-	-	-	-	-	-	-	-	-	-	-	-	-	-	Traes_1AL_ADBA062AE.1;Traes_1AL_222FC742B.1	-	-	Bradi2g13790.1	-	-
-	-	-	-	-	-	-	-	-	-	-	-	-	-	-	-	-	-	-	-	-	Traes_1AL_C92A0FB3A.1;Traes_1AL_F54C508CD.1	-	-	Bradi2g13750.1	-	-
-	-	-	-	-	-	-	-	-	-	-	-	-	-	-	-	-	-	-	-	-	Traes_1AL_F39892401.1;Traes_1AL_8E58EADAA.1;Traes_1AL_11F0FE2CA.1	-	-	Bradi2g14160.1	Os05g0596600	-
-	-	-	-	-	-	-	-	-	-	-	-	-	-	-	-	-	-	-	-	-	Traes_1AL_EB5EF45AE.1	-	-	Bradi2g14170.1	Os05g0596500	-
-	-	-	-	-	-	-	-	-	-	-	-	-	-	-	-	-	-	-	-	-	Traes_1AL_1C6B1457A.1	-	-	Bradi2g14190.1	-	-
-	-	-	-	-	-	-	-	-	-	-	-	-	-	-	-	-	-	-	-	-	Traes_1AL_6C25C81BB.1;Traes_1AL_BA617FA40.1	-	-	-	Os05g0595950	-
-	-	-	-	-	-	-	-	-	-	-	-	-	-	-	-	-	-	-	-	-	-	-	-	Bradi2g14200.1	Os05g0595500	-
-	-	-	-	-	-	-	-	-	-	-	-	-	-	-	-	-	-	-	-	-	-	wsnp_Ex_c9600_15889471_1A	267.03	-	-	-
-	-	-	-	-	-	-	-	-	-	-	-	-	-	-	-	-	-	-	-	-	Traes_1AL_66552888C.1;Traes_1AL_9C2D7A0A6.1	wsnp_RFL_Contig3881_4265086_1A	267.84	-	-	-
-	-	-	-	-	-	-	-	-	-	-	-	-	-	-	-	-	-	-	-	-	-	wsnp_Ex_c1058_2020681_1A	269.41	-	-	-
-	-	-	-	-	-	-	-	-	-	-	-	-	-	-	-	-	-	-	-	-	-	wsnp_Ex_rep_c67492_66096650_1A	269.62	-	-	-
-	-	-	-	-	-	-	-	-	-	-	-	-	-	-	-	-	-	-	-	-	-	wsnp_Ex_c9600_15889658_1A	269.62	-	-	-
-	-	-	-	-	-	-	-	-	-	-	-	-	-	-	-	-	-	-	-	-	-	wsnp_RFL_Contig3850_4199825_1A	269.62	-	-	-
-	-	-	-	-	-	-	-	-	-	-	-	-	-	-	-	-	-	-	-	-	-	wsnp_Ex_c1861_3507281_1A	270.81	-	-	-
-	-	-	-	-	-	-	-	-	-	-	-	-	-	-	-	-	-	-	-	-	Traes_1AL_F08E230A9.1	wsnp_Ex_c5550_9779698_1A	270.81	-	-	-
-	-	-	-	-	-	-	-	-	-	-	-	-	-	-	-	-	-	-	-	-	-	wsnp_Ku_c754_1559354_1A	270.81	-	-	-
-	-	-	-	-	-	-	-	-	-	-	-	-	-	-	-	-	-	-	-	-	-	wsnp_Ex_c6476_11246531_1A	271.31	-	-	-
-	-	-	-	-	-	-	-	-	-	-	-	-	-	-	-	-	-	-	-	-	-	wsnp_Ex_rep_c88749_79992654_1A	273.27	-	-	-
-	-	-	-	-	-	-	-	-	-	-	-	-	-	-	-	-	-	-	-	-	-	wsnp_Ex_c1255_2411550_1A	273.27	-	-	-
-	-	-	-	-	-	-	-	-	-	-	-	-	-	-	-	-	-	-	-	-	-	wsnp_Ex_c1255_2411977_1A	273.27	-	-	-
-	-	-	-	-	-	-	-	-	-	-	-	-	-	-	-	-	-	-	-	-	-	wsnp_Ku_c330_683203_1A	273.55	-	-	-
-	-	-	-	-	-	-	-	-	-	-	-	-	-	-	-	-	-	-	-	-	-	wsnp_Ex_c412_814247_1A	274.11	-	-	-
-	-	-	-	-	-	-	-	-	-	-	-	-	-	-	-	-	-	-	-	-	-	wsnp_Ex_c52086_55808824_1A	278.15	-	-	-
-	-	-	-	-	-	-	-	-	-	-	-	-	-	-	-	-	-	-	-	-	-	wsnp_Ex_c52086_55808363_1A	278.15	-	-	-
-	-	-	-	-	-	-	-	-	-	-	-	-	-	-	-	-	-	-	-	-	-	wsnp_Ex_c52086_55808193_1A	278.15	-	-	-
-	-	-	-	-	-	-	-	-	-	-	-	-	-	-	-	-	-	-	-	-	-	wsnp_Ex_c34694_42959047_1A	278.15	-	-	-
-	-	-	-	-	-	-	-	-	-	-	-	-	-	-	-	-	-	-	-	-	-	wsnp_Ex_c52086_55808126_1A	278.15	-	-	-
-	-	-	-	-	-	-	-	-	-	-	-	-	-	-	-	-	-	-	-	-	-	wsnp_Ex_rep_c67474_66076379_1A	279.19	-	-	-
-	-	-	-	-	-	-	-	-	-	-	-	-	-	-	-	-	-	-	-	-	Traes_1AL_D933CF49C.1	wsnp_Ex_c3887_7051325_1A	279.19	-	-	-
-	-	-	-	-	-	-	-	-	-	-	-	-	-	-	-	-	-	-	-	-	Traes_1AL_1538AC680.1	wsnp_Ex_c46670_52108070_1A	279.19	Bradi2g14210.1	Os05g0595400	-
-	-	-	-	-	-	-	-	-	-	-	-	-	-	-	-	-	-	-	-	-	Traes_1AL_F4FE96E3B.1	-	-	Bradi2g14220.1	Os05g0595300	-
-	-	-	-	-	-	-	-	-	-	-	-	-	-	-	-	-	-	-	-	-	-	-	-	-	Os05g0595200	-
-	-	-	-	-	-	-	-	-	-	-	-	-	-	-	-	-	-	-	-	-	Traes_1AL_AB7EA7570.1	-	-	Bradi2g14240.1	-	-
-	-	-	-	-	-	-	-	-	-	-	-	-	-	-	-	-	-	-	-	-	-	wsnp_Ex_c2918_5381441_1A	280.45	-	-	-
-	-	-	-	-	-	-	-	-	-	-	-	-	-	-	-	-	-	-	-	-	-	wsnp_Ex_c29186_38247956_1A	280.45	-	-	-
-	-	-	-	-	-	-	-	-	-	-	-	-	-	-	-	-	-	-	-	-	Traes_1AL_F6D304E2F.1	wsnp_Ex_rep_c72011_70562321_1A	280.95	-	-	-
-	-	-	-	-	-	-	-	-	-	-	-	-	-	-	-	-	-	-	-	-	Traes_1AL_319447519.1	wsnp_JD_c12333_12595897_1A	280.95	-	-	-
-	-	-	-	-	-	-	-	-	-	-	-	-	-	-	-	-	-	-	-	-	-	wsnp_Ex_c4186_7560575_1A	280.95	-	-	-

## Sheet: S3A_1AL(subset)
S3 Table-(A sub-set). Anchoring the LD-SNPs onto the syntenic map of chromosome 1AL (based on genome zipper (GZ)).
MS_SNP	LD_SNP	Chr_ITMI	Pos_ITMI	Chr_WA	Pos_WA	GWAS_set	P-value	|log10(P)|	maf	nobs	effect	%_R^2	FDR_Adjusted_P-values	LD_(r^2)	Direction	Gene_ID	Contig_ID	Transcript_ID	HCS_Consensus_GZ	SNP_GZ	cM_GZ	Syntenic_Bd_genes	Syntenic_Os_Genes	Syntenic_Sb_Genes	Annotation
AX_94914663	AX_94824939	unm	unm	1A	74.89	full-set	0.0170229	1.77	0.2296	514	-0.604	0.62	0.9149	0.246759	forward	Traes_1AL_126D96CD7	ta_contig_1AL_3911870	Traes_1AL_126D96CD7.1	Traes_1AL_126D96CD7.1	-	-	Bradi2g22000.1	-	-	L-ascorbate oxidase homolog
-	-	-	-	-	-	-	-	-	-	-	-	-	-	-	-	Traes_1AL_6E8D63113	ta_contig_1AL_1730827	-	Traes_1AL_6E8D63113.1	-	-	Bradi2g22000.1	-	-	L-ascorbate oxidase homolog
-	-	-	-	-	-	-	-	-	-	-	-	-	-	-	-	-	-	-	-	-	-	-	Os05g0485300	Sb09g023740.1	-
-	-	-	-	-	-	-	-	-	-	-	-	-	-	-	-	-	-	-	-	-	-	-	Os05g0485800	-	-
AX_94914663	AX_94386020	1A	72.1	1A	74.89	full-set	0.00410606	2.39	0.2335	514	-0.73	0.9	0.727	0.242797	forward	Traes_1AL_A270BED6E	ta_contig_1AL_3894556	Traes_1AL_A270BED6E.2	Traes_1AL_A270BED6E.1	-	-	Bradi2g21990.1	Os05g0486100	-	Leucine-rich repeat protein kinase family protein LENGTH=971
AX_94914663	Tdurum_contig32437_257	1A	72.1	1A	81.5112	full-set	0.00560695	2.25	0.2354	514	-0.681202	0.84	0.9461	0.248514	reverse	Traes_1AL_A270BED6E	ta_contig_1AL_3894556	Traes_1AL_A270BED6E.2	Traes_1AL_A270BED6E.1	-	-	Bradi2g21990.1	Os05g0486100	-	Leucine-rich repeat protein kinase family protein LENGTH=971
AX_94914663	AX_94773962	unm	unm	1A	74.89	full-set	0.012371	1.91	0.2461	514	-0.618	0.68	0.891	0.23852	forward	Traes_1AL_A270BED6E	ta_contig_1AL_3894556	Traes_1AL_A270BED6E.2	Traes_1AL_A270BED6E.1	-	-	Bradi2g21990.1	Os05g0486100	-	Leucine-rich repeat protein kinase family protein LENGTH=971
-	-	-	-	-	-	-	-	-	-	-	-	-	-	-	-	-	-	-	-	-	-	-	-	Sb09g023780.1	-
-	-	-	-	-	-	-	-	-	-	-	-	-	-	-	-	-	-	-	-	-	-	-	-	Sb09g023790.1	-
-	-	-	-	-	-	-	-	-	-	-	-	-	-	-	-	-	-	-	-	wsnp_Ex_c7447_12752449_1A	135.03	-	-	-	-
-	-	-	-	-	-	-	-	-	-	-	-	-	-	-	-	Traes_1AL_41F264D4D	ta_contig_1AL_3915588	Traes_1AL_41F264D4D.2	Traes_1AL_41F264D4D.1	wsnp_Ex_c55986_58282517_1A	135.22	Bradi2g21970.7	-	Sb09g023793.1	CCR4-NOT transcription complex subunit 2
-	-	-	-	-	-	-	-	-	-	-	-	-	-	-	-	Traes_1AL_79B0A3D17	ta_contig_1AL_3946722	Traes_1AL_79B0A3D17.2	Traes_1AL_79B0A3D17.1	-	-	-	Os05g0488100	-	Unknown protein
AX_94914663	wsnp_Ex_rep_c109742_92411838	1A	72.1	1A	81.5404	full-set	0.000700539	3.15	0.2335	514	-0.839197	1.26	0.3864	0.286973	forward	Traes_1AL_2CFFBD60E	ta_contig_1AL_3962736	Traes_1AL_2CFFBD60E.2	Traes_1AL_2CFFBD60E.1	wsnp_Ex_rep_c109742_92411838_1A	135.22	Bradi2g21880.2	Os05g0488600	Sb09g023830.1	myb-like transcription factor family protein LENGTH=344
-	-	-	-	-	-	-	-	-	-	-	-	-	-	-	-	Traes_1AL_E7F4CC5A1	ta_contig_1AL_3881487	Traes_1AL_E7F4CC5A1.1	Traes_1AL_E7F4CC5A1.1	-	-	-	Os05g0488800	Sb09g023840.1	RING/U-box superfamily protein LENGTH=351
-	-	-	-	-	-	-	-	-	-	-	-	-	-	-	-	Traes_1AL_B33A889C4	ta_contig_1AL_3976899	Traes_1AL_B33A889C4.1	Traes_1AL_B33A889C4.1	-	-	Bradi2g21850.1	Os05g0489000	-	Inositol-1,4,5-trisphosphate 5-phosphatase 1
-	-	-	-	-	-	-	-	-	-	-	-	-	-	-	-	Traes_1AL_8A5C5F2EA	ta_contig_1AL_3976899	Traes_1AL_8A5C5F2EA.1	Traes_1AL_8A5C5F2EA.1	-	-	Bradi2g21837.1	Os05g0489100	Sb09g023860.1	Prolyl 4-hydroxylase subunit alpha-1
AX_94914663	CAP12_c1906_217	1A	72.1	1A	82.907	full-set	0.00129256	2.89	0.1663	514	-0.900507	1.13	0.606	0.418925	forward	Traes_1AL_6B64D0E80	ta_contig_1AL_3957637	Traes_1AL_6B64D0E80.1	Traes_1AL_6B64D0E80.1	-	-	-	Os05g0489600	-	ADP-ribosylation factor 1 LENGTH=181
-	-	-	-	-	-	-	-	-	-	-	-	-	-	-	-	-	-	-	-	-	-	-	-	Sb09g023900.1	-
AX_94914663	Kukri_c30322_414	1A	72.1	1A	82.907	full-set	0.00179038	2.75	0.1663	514	-0.866026	1.06	0.6994	0.41928	forward	Traes_1AL_1FFBFB058	ta_contig_1AL_3943384	Traes_1AL_1FFBFB058.1	Traes_1AL_1FFBFB058.1	-	-	Bradi2g21820.1	Os05g0489700	Sb09g023920.1	ABSCISIC ACID-INSENSITIVE 5-like protein 2
-	-	-	-	-	-	-	-	-	-	-	-	-	-	-	-	-	-	-	-	-	-	-	-	Sb09g023940.1	-
AX_94914663	AX_94914663	1A	72.1	1A	74.89	full-set	6.31e-05	4.2	0.0798	514	-1.454	1.75	0.0894	1	forward	Traes_1AL_7FE24229E	ta_contig_1AL_3886468	Traes_1AL_7FE24229E.2	Traes_1AL_7FE24229E.1	-	-	Bradi2g21790.1	Os05g0489900	-	calcium dependent protein kinase 1 LENGTH=610
AX_94914663	AX_94442121	1A	72.1	1A	74.89	full-set	0.000144446	3.84	0.0788	514	-1.386	1.58	0.1633	0.993299	forward	Traes_1AL_7FE24229E	ta_contig_1AL_3886468	Traes_1AL_7FE24229E.2	Traes_1AL_7FE24229E.1	-	-	Bradi2g21790.1	Os05g0489900	-	calcium dependent protein kinase 1 LENGTH=610
-	-	-	-	-	-	-	-	-	-	-	-	-	-	-	-	-	-	-	-	-	-	-	-	Sb09g023950.1	-
-	-	-	-	-	-	-	-	-	-	-	-	-	-	-	-	-	-	-	-	-	-	Bradi2g21760.1	Os05g0490200	Sb09g023960.1	-
-	-	-	-	-	-	-	-	-	-	-	-	-	-	-	-	Traes_1AL_BC49C38C1	ta_contig_1AL_3974725	Traes_1AL_BC49C38C1.1	Traes_1AL_BC49C38C1.1	-	-	Bradi2g21750.1	Os05g0490300	Sb09g023970.1	P0432B10.4 protein n=1 Tax=Oryza sativa subsp. japonica RepID=Q7F2I4_ORYSJ
-	-	-	-	-	-	-	-	-	-	-	-	-	-	-	-	Traes_1AL_B4D55A0CE	ta_contig_1AL_3939032	Traes_1AL_B4D55A0CE.3	Traes_1AL_B4D55A0CE.1	-	-	Bradi2g21727.1	-	Sb09g024000.1	UV radiation resistance-associated gene protein
-	-	-	-	-	-	-	-	-	-	-	-	-	-	-	-	Traes_1AL_B0EAE92EE	ta_contig_1AL_3879339	Traes_1AL_B0EAE92EE.1	Traes_1AL_B0EAE92EE.1	-	-	Bradi2g21510.1	-	-	Proteasome subunit alpha type-3
-	-	-	-	-	-	-	-	-	-	-	-	-	-	-	-	-	-	-	-	-	-	Bradi2g21490.1	-	-	-
-	-	-	-	-	-	-	-	-	-	-	-	-	-	-	-	Traes_1AL_504CDB1731	ta_contig_1AL_3180156	Traes_1AL_504CDB1731.1	Traes_1AL_504CDB1731.1	-	-	Bradi2g21470.1	Os05g0491000	Sb09g024030.1	calmodulin 7 LENGTH=149
-	-	-	-	-	-	-	-	-	-	-	-	-	-	-	-	Traes_1AL_47D54EF1E	ta_contig_1AL_3927580	Traes_1AL_47D54EF1E.1	Traes_1AL_47D54EF1E.1	-	-	Bradi2g21420.1	-	Sb09g024060.1	5'-AMP-activated protein kinase beta-2 subunit protein LENGTH=320
-	-	-	-	-	-	-	-	-	-	-	-	-	-	-	-	Traes_1AL_EF30A8657	ta_contig_1AL_3951303	-	Traes_1AL_EF30A8657.1	-	-	-	-	Sb09g024070.1	B-block binding subunit of TFIIIC LENGTH=1729
-	-	-	-	-	-	-	-	-	-	-	-	-	-	-	-	Traes_1AL_CDCC94D25	ta_contig_1AL_3951303	-	Traes_1AL_CDCC94D25.1	-	-	-	-	Sb09g024070.1	Bifunctional inhibitor/lipid-transfer protein/seed storage 2S albumin superfamily protein LENGTH=170
-	-	-	-	-	-	-	-	-	-	-	-	-	-	-	-	Traes_1AL_2EDF05396	ta_contig_1AL_3960881	Traes_1AL_2EDF05396.2	Traes_1AL_2EDF05396.1	-	-	Bradi2g21407.1	Os05g0491500	Sb09g024090.1	myb-like transcription factor family protein LENGTH=344
-	-	-	-	-	-	-	-	-	-	-	-	-	-	-	-	Traes_1AL_857823015	ta_contig_1AL_3960881	Traes_1AL_857823015.1	Traes_1AL_857823015.1	-	-	Bradi2g21407.1	Os05g0491500	Sb09g024090.1	n=1 Tax=Oryza sativa subsp. japonica RepID=Q7F971_ORYSJ
-	-	-	-	-	-	-	-	-	-	-	-	-	-	-	-	Traes_1AL_8D078BE99	ta_contig_1AL_3912921	Traes_1AL_8D078BE99.2	Traes_1AL_8D078BE99.1	-	-	Bradi2g21390.1	-	-	calcium-dependent protein kinase 34 LENGTH=523
-	-	-	-	-	-	-	-	-	-	-	-	-	-	-	-	-	-	-	-	-	-	-	Os05g0491900	-	-
-	-	-	-	-	-	-	-	-	-	-	-	-	-	-	-	Traes_1AL_324584CCA	ta_contig_1AL_3896048	Traes_1AL_324584CCA.1	Traes_1AL_324584CCA.1	-	-	Bradi2g21360.1	Os05g0492200	Sb09g024125.1	Disease resistance protein (CC-NBS-LRR class) family LENGTH=901
-	-	-	-	-	-	-	-	-	-	-	-	-	-	-	-	Traes_1AL_036E330F0	ta_contig_1AL_3975282	-	Traes_1AL_036E330F0.1	-	-	Bradi2g21360.1	Os05g0492200	Sb09g024125.1	Disease resistance protein (CC-NBS-LRR class) family LENGTH=1049
-	-	-	-	-	-	-	-	-	-	-	-	-	-	-	-	Traes_1AL_9C8C4752A	ta_contig_1AL_3976714	Traes_1AL_9C8C4752A.1	Traes_1AL_9C8C4752A.1	-	-	Bradi2g21360.1	Os05g0492200	Sb09g024125.1	Nbs-lrr resistance protein n=1 Tax=Medicago truncatula RepID=G7K725_MEDTR
-	-	-	-	-	-	-	-	-	-	-	-	-	-	-	-	Traes_1AL_0C964B45F	ta_contig_1AL_3977325	-	Traes_1AL_0C964B45F.1	-	-	-	Os05g0492600	-	tubulin alpha-4 chain LENGTH=450
-	-	-	-	-	-	-	-	-	-	-	-	-	-	-	-	-	-	-	-	-	-	-	-	Sb09g024170.1	-
-	-	-	-	-	-	-	-	-	-	-	-	-	-	-	-	Traes_1AL_1966DEE15	ta_contig_1AL_3890589	-	Traes_1AL_1966DEE15.1	-	-	Bradi2g21317.1	-	Sb09g024190.1	UDP-Glycosyltransferase superfamily protein LENGTH=440
-	-	-	-	-	-	-	-	-	-	-	-	-	-	-	-	-	-	-	-	-	-	-	Os05g0493600	-	-
-	-	-	-	-	-	-	-	-	-	-	-	-	-	-	-	-	-	-	-	wsnp_Ku_c21316_31053776_1A	135.73	-	-	-	-
AX_94914663	wsnp_Ku_c21316_31053776	1A	72.1	1A	81.9711	full-set	0.000205357	3.69	0.1907	514	-0.964104	1.51	0.2654	0.360776	forward	Traes_1AL_F7AEB9163	ta_contig_1AL_3980673	Traes_1AL_F7AEB9163.1	Traes_1AL_F7AEB9163.1	wsnp_Ku_c21316_31053745_1A	135.73	-	-	-	NADH:cytochrome B5 reductase 1 LENGTH=281
AX_94914663	wsnp_Ku_c21316_31053745	1A	72.1	1A	81.9711	full-set	0.000303613	3.52	0.1916	514	-0.939396	1.43	0.3163	0.361927	forward	Traes_1AL_F7AEB9163	ta_contig_1AL_3980673	Traes_1AL_F7AEB9163.1	Traes_1AL_F7AEB9163.1	wsnp_Ku_c21316_31053745_1A	135.73	-	-	-	NADH:cytochrome B5 reductase 1 LENGTH=281
-	-	-	-	-	-	-	-	-	-	-	-	-	-	-	-	-	-	-	-	wsnp_BE445113A_Ta_2_2_1A	137.4	-	-	-	-
-	-	-	-	-	-	-	-	-	-	-	-	-	-	-	-	-	-	-	-	wsnp_Ra_c3270_6136601_1A	137.74	-	-	-	-
-	-	-	-	-	-	-	-	-	-	-	-	-	-	-	-	Traes_1AL_C234E74C5	ta_contig_1AL_3903521	Traes_1AL_C234E74C5.2	Traes_1AL_C234E74C5.1	wsnp_Ku_c15214_23756800_1A	137.74	-	Os05g0494900	Sb09g024270.1	Transcription elongation factor Spt6 LENGTH=1197
-	-	-	-	-	-	-	-	-	-	-	-	-	-	-	-	Traes_1AL_DDDE58132	ta_contig_1AL_3903521	Traes_1AL_DDDE58132.1	Traes_1AL_DDDE58132.1	wsnp_Ku_c15214_23756800_1A	137.74	-	Os05g0494900	Sb09g024270.1	RING/U-box superfamily protein LENGTH=323
-	-	-	-	-	-	-	-	-	-	-	-	-	-	-	-	Traes_1AL_B9FC58CE1	ta_contig_1AL_3926708	Traes_1AL_B9FC58CE1.1	Traes_1AL_B9FC58CE1.1	wsnp_BG314157A_Ta_2_1_1A	137.74	-	-	-	Zinc finger protein 830
AX_94914663	wsnp_Ra_c3270_6136110	unm	unm	1A	82.907	full-set	0.606417	0.22	0.1994	514	-0.134993	0.03	0.9996	0.350517	forward	Traes_1AL_A7100841D	ta_contig_1AL_3919966	Traes_1AL_A7100841D.2	Traes_1AL_A7100841D.1	wsnp_Ra_c3270_6136110_1A	137.74	-	-	-	Formimidoyltransferase-cyclodeaminase
AX_94914663	wsnp_Ra_c3270_6136601	unm	unm	1A	82.907	full-set	0.61005	0.21	0.1984	514	-0.133884	0.03	0.9996	0.353774	forward	Traes_1AL_A7100841D	ta_contig_1AL_3919966	Traes_1AL_A7100841D.2	Traes_1AL_A7100841D.1	wsnp_Ra_c3270_6136110_1A	137.74	-	-	-	Formimidoyltransferase-cyclodeaminase
AX_94914663	TA003955_1138	1A	72.1	1A	82.907	full-set	0.00167651	2.78	0.0574	514	-1.22022	1.08	0.6819	0.665777	reverse	Traes_1AL_996BDEFEC	ta_contig_1AL_3898545	Traes_1AL_996BDEFEC.2	Traes_1AL_996BDEFEC.1	wsnp_RFL_Contig2409_1937215_1A	179.63	-	Os05g0490700	Sb09g024010.1	Histone-lysine N-methyltransferase, H3 lysine-9 specific
-	-	-	-	-	-	-	-	-	-	-	-	-	-	-	-	-	-	-	-	wsnp_Ex_c4612_8254533_1A	179.63	-	-	-	-
-	-	-	-	-	-	-	-	-	-	-	-	-	-	-	-	Traes_1AL_4905637FC	ta_contig_1AL_2797475	Traes_1AL_4905637FC.1	Traes_1AL_4905637FC.1	wsnp_Ex_c28900_37982485_1A	179.63	-	-	Sb09g026970.1	60 kDa chaperonin 1
-	-	-	-	-	-	-	-	-	-	-	-	-	-	-	-	Traes_1AL_B15921488	ta_contig_1AL_3919831	Traes_1AL_B15921488.1	Traes_1AL_B15921488.1	wsnp_Ex_c28900_37982485_1A	179.63	-	-	Sb09g026970.1	60 kDa chaperonin 2
-	-	-	-	-	-	-	-	-	-	-	-	-	-	-	-	-	-	-	-	wsnp_BE443588A_Ta_2_2_1A	179.63	-	-	-	-
-	-	-	-	-	-	-	-	-	-	-	-	-	-	-	-	-	-	-	-	wsnp_Ex_c26688_35918122_1A	179.63	-	-	-	-
-	-	-	-	-	-	-	-	-	-	-	-	-	-	-	-	-	-	-	-	wsnp_CAP11_c1815_982483_1A	179.63	-	-	-	-
-	-	-	-	-	-	-	-	-	-	-	-	-	-	-	-	Traes_1AL_3C825BAE8	ta_contig_1AL_3933614	Traes_1AL_3C825BAE8.3	Traes_1AL_3C825BAE8.1	wsnp_Ex_rep_c102067_87314043_1A	179.63	-	-	-	Histone superfamily protein LENGTH=164
-	-	-	-	-	-	-	-	-	-	-	-	-	-	-	-	Traes_1AL_DB08C809D	ta_contig_1AL_3957453	-	Traes_1AL_DB08C809D.1	wsnp_Ex_rep_c102067_87314043_1A	179.63	-	-	-	Phosphoribosylformylglycinamidine synthase
-	-	-	-	-	-	-	-	-	-	-	-	-	-	-	-	Traes_1AL_660FDCED9	ta_contig_1AL_3929433	Traes_1AL_660FDCED9.1	Traes_1AL_660FDCED9.1	wsnp_BE443588A_Ta_2_1_1A	179.63	Bradi2g18250.1	Os05g0540800	-	SWR1-complex protein 4
-	-	-	-	-	-	-	-	-	-	-	-	-	-	-	-	Traes_1AL_B3EAA8FF7	ta_contig_1AL_3916681	Traes_1AL_B3EAA8FF7.3	Traes_1AL_B3EAA8FF7.1	-	-	Bradi2g18280.1	Os05g0540200	Sb09g026960.1	embryo defective 2752 LENGTH=103
-	-	-	-	-	-	-	-	-	-	-	-	-	-	-	-	Traes_1AL_E1522FC5D	ta_contig_1AL_2770634	Traes_1AL_E1522FC5D.1	Traes_1AL_E1522FC5D.1	-	-	Bradi2g18290.1	Os05g0540100	Sb09g026950.1	Flap endonuclease 1-A
-	-	-	-	-	-	-	-	-	-	-	-	-	-	-	-	Traes_1AL_114B29053	ta_contig_1AL_2770634	Traes_1AL_114B29053.1	Traes_1AL_114B29053.1	-	-	Bradi2g18300.1	Os05g0540000	Sb09g026940.1	Exostosin-2
RAC875_c12348_720	RAC875_c12348_720	1A	97.1	1A	107.663	Rht-D1b	0.000663028	3.18	0.0918367	294	1.33	2.63599	0.740952	1	forward	Traes_1AL_0D04C9A2A	ta_contig_1AL_3934336	Traes_1AL_0D04C9A2A.2	Traes_1AL_0D04C9A2A.1	-	-	Bradi2g18330.1	Os05g0539700	Sb09g026910.1	nucleosome assembly protein 1;3 LENGTH=374
-	-	-	-	-	-	-	-	-	-	-	-	-	-	-	-	Traes_1AL_9873095B9	ta_contig_1AL_3934336	Traes_1AL_9873095B9.1	Traes_1AL_9873095B9.1	-	-	Bradi2g18347.1	Os05g0539600	Sb09g026900.1	ADP,ATP carrier protein 1, mitochondrial
-	-	-	-	-	-	-	-	-	-	-	-	-	-	-	-	Traes_1AL_D0514B2B2	ta_contig_1AL_3971476	-	Traes_1AL_D0514B2B2.1	-	-	Bradi2g18390.1	-	-	protein n=1 Tax=Oryza sativa subsp. japonica RepID=C7J726_ORYSJ
-	-	-	-	-	-	-	-	-	-	-	-	-	-	-	-	-	-	-	-	-	-	-	Os05g0541800	-	-
-	-	-	-	-	-	-	-	-	-	-	-	-	-	-	-	-	-	-	-	-	-	-	Os05g0541900	-	-
-	-	-	-	-	-	-	-	-	-	-	-	-	-	-	-	-	-	-	-	wsnp_Ex_rep_c102067_87313597_1A	181.17	-	-	-	-
-	-	-	-	-	-	-	-	-	-	-	-	-	-	-	-	-	-	-	-	wsnp_CAP8_c4785_2322876_1A	181.78	-	-	-	-
-	-	-	-	-	-	-	-	-	-	-	-	-	-	-	-	Traes_1AL_68A9B5A25	ta_contig_1AL_3905288	-	Traes_1AL_68A9B5A25.1	wsnp_JD_c5144_6266384_1A	182.11	Bradi2g18130.1	Os05g0542200	-	Hydrolase, alpha/beta fold family n=14 Tax=Pseudomonas RepID=E2XM95_PSEFL
-	-	-	-	-	-	-	-	-	-	-	-	-	-	-	-	Traes_1AL_178EFD20C	ta_contig_1AL_3905288	-	Traes_1AL_178EFD20C.1	-	-	Bradi2g18140.1	-	-	Fiber protein Fb11 n=2 Tax=Zea mays RepID=B4FKL9_MAIZE
-	-	-	-	-	-	-	-	-	-	-	-	-	-	-	-	Traes_1AL_2443520B1	ta_contig_1AL_3902455	-	Traes_1AL_2443520B1.1	-	-	-	-	Sb09g027090.1	Transcription factor IIIB 90 kDa subunit
-	-	-	-	-	-	-	-	-	-	-	-	-	-	-	-	Traes_1AL_75F9151A0	ta_contig_1AL_3905288	-	Traes_1AL_75F9151A0.1	-	-	Bradi2g18150.1	-	Sb09g027060.1	60S ribosomal protein L28-2
-	-	-	-	-	-	-	-	-	-	-	-	-	-	-	-	Traes_1AL_018165ED5	ta_contig_1AL_3974981	Traes_1AL_018165ED5.2	Traes_1AL_018165ED5.1	-	-	Bradi2g18170.1	-	Sb09g027040.1	Protein of unknown function (DUF1639) LENGTH=205
-	-	-	-	-	-	-	-	-	-	-	-	-	-	-	-	-	-	-	-	wsnp_Ex_c1359_2604298_1A	183.96	-	-	-	-

## Sheet: S3B_1BL_GZ
S3 Table-(B).Anchoring the LD-SNPs onto the syntenic map of chromosome 1BL (based on genome zipper (GZ)).
Column A records the reference SNP (MS-SNP).
Column B records the LD-SNPs.
Columns C to F record the chromosome and centimorgan (cM) position of the SNPs according to ITMI map and the maps according to published data by Wang et al, 2014 and Allen et al, 2016. Column F records the consensus chromosome (designated as SNP having chromosome in either map).
Columns G record the LD (r^2) value between MS-SNP and LD-SNPs.
Columns H and I record the GWAS set and the number of varities used in the GWAS set.
Columns J to O record the significance value (|log10(P)|), allelic effect estimate, phenotypic variance imparted by the individual marker and minor allele frequency and adjusted P-values based on false discovery rate (FDR).
Columns P to U record the sequence, contig IDs, gene-IDs, direction, transcript-IDs and the annotation of the genes for the LD-SNPs.
Columns V to AA record the the genome-zipper features including an ordered sequence of wheat genes, the SNP markers and their genetic position based on the syteny to genome of Brachypodium distachyon, Oryza Sativa and Sorghum bicolor.
Yellow highlighted SNPs are those at |log10(P)| >3.0; blue highlighted marker are at |log10(P)| <3.0 and are in LD (r^2 >2.0) with the MS-SNP.
MS_SNP	LD_SNP	Chr_ITMI	Pos_ITMI	Chr_WA	Pos_WA	GWAS_set	P-value	|log10(P)|	maf	nobs	effect	%_R^2	FDR_Adjusted_P-values	LD_(r^2)	Sequence	Direction	Contig_ID	Gene_ID	Transcript_ID	Annotation	HCS_Consensus_GZ	SNP_GZ	cM_GZ	Syntenic_Bd_genes	Syntenic_Os_Genes	Syntenic_Sb_Genes
-	-	-	-	-	-	-	-	-	-	-	-	-	-	-	-	-	-	-	-	-	Traes_1BL_ECBAFB9A7.1	wsnp_Ex_c10869_17671164_1B	48.52	-	-	-
-	-	-	-	-	-	-	-	-	-	-	-	-	-	-	-	-	-	-	-	-	Traes_1BL_1D17FEC1D.1	wsnp_JD_c4444_5575748_1B	49.52	-	-	-
-	-	-	-	-	-	-	-	-	-	-	-	-	-	-	-	-	-	-	-	-	Traes_1BL_6EDFC1C21.1;Traes_1BL_301FB6705.1	-	-	Bradi3g27760.1	Os10g0446400	-
-	-	-	-	-	-	-	-	-	-	-	-	-	-	-	-	-	-	-	-	-	-	-	-	-	Os10g0447100	-
-	-	-	-	-	-	-	-	-	-	-	-	-	-	-	-	-	-	-	-	-	-	-	-	-	Os10g0447900	-
-	-	-	-	-	-	-	-	-	-	-	-	-	-	-	-	-	-	-	-	-	Traes_1BL_E50F984F4.1	-	-	Bradi3g27780.1	-	-
-	-	-	-	-	-	-	-	-	-	-	-	-	-	-	-	-	-	-	-	-	-	-	-	-	Os10g0450400	-
-	-	-	-	-	-	-	-	-	-	-	-	-	-	-	-	-	-	-	-	-	Traes_1BL_A70FF8747.1	-	-	-	Os10g0456200	Sb01g020290.1
-	-	-	-	-	-	-	-	-	-	-	-	-	-	-	-	-	-	-	-	-	Traes_1BL_44DACABDA.1	-	-	Bradi3g27870.1	Os10g0456400	Sb01g020270.1
-	-	-	-	-	-	-	-	-	-	-	-	-	-	-	-	-	-	-	-	-	Traes_1BL_2873205E8.1	-	-	Bradi3g27877.1	Os10g0456500	Sb01g020230.1
-	-	-	-	-	-	-	-	-	-	-	-	-	-	-	-	-	-	-	-	-	Traes_1BL_C0E61FAC9.1;Traes_1BL_0720AD5F5.1	-	-	Bradi3g27890.1	Os10g0456600	Sb01g020220.1
-	-	-	-	-	-	-	-	-	-	-	-	-	-	-	-	-	-	-	-	-	Traes_1BL_BBC0C1E7F.1	-	-	Bradi3g27906.1	Os10g0456900	Sb09g023430.1
-	-	-	-	-	-	-	-	-	-	-	-	-	-	-	-	-	-	-	-	-	-	-	-	-	-	Sb09g023420.1
-	-	-	-	-	-	-	-	-	-	-	-	-	-	-	-	-	-	-	-	-	Traes_1BL_B9BA70D12.1;Traes_1BL_88F8DE99B.1	-	-	Bradi3g27912.1	-	Sb09g023410.1
-	-	-	-	-	-	-	-	-	-	-	-	-	-	-	-	-	-	-	-	-	Traes_1BL_FE64E1156.1	-	-	Bradi3g27920.2	-	-
-	-	-	-	-	-	-	-	-	-	-	-	-	-	-	-	-	-	-	-	-	Traes_1BL_EBDA2B356.1	-	-	Bradi3g27926.1	Os10g0457200	Sb01g020180.1
-	-	-	-	-	-	-	-	-	-	-	-	-	-	-	-	-	-	-	-	-	Traes_1BL_531A97EB0.1	-	-	Bradi3g27950.1	Os10g0457500	Sb01g020160.1
-	-	-	-	-	-	-	-	-	-	-	-	-	-	-	-	-	-	-	-	-	Traes_1BL_CF2FF965A.1;Traes_1BL_EB9980C15.1	-	-	Bradi3g27960.1	Os10g0457600	Sb01g020150.1
-	-	-	-	-	-	-	-	-	-	-	-	-	-	-	-	-	-	-	-	-	-	-	-	-	-	Sb01g020140.1
-	-	-	-	-	-	-	-	-	-	-	-	-	-	-	-	-	-	-	-	-	-	-	-	-	-	Sb01g020135.1
-	-	-	-	-	-	-	-	-	-	-	-	-	-	-	-	-	-	-	-	-	Traes_1BL_DD41A3C1C.1;Traes_1BL_6CF35BC5D.1;Traes_1BL_997FE484D.1;Traes_1BL_1B9A4EE84.1;Traes_1BL_CECF68364.1;Traes_1BL_EA3F19D04.1	-	-	-	Os10g0457932	Sb01g020130.1
-	-	-	-	-	-	-	-	-	-	-	-	-	-	-	-	-	-	-	-	-	Traes_1BL_7BFB993AC.1;Traes_1BL_56DFB372A.1;Traes_1BL_6592C84C3.1	-	-	Bradi3g27990.1	Os10g0458700	-
-	-	-	-	-	-	-	-	-	-	-	-	-	-	-	-	-	-	-	-	-	-	-	-	-	Os10g0459550	-
-	-	-	-	-	-	-	-	-	-	-	-	-	-	-	-	-	-	-	-	-	Traes_1BL_CDB5E50C2.1	-	-	Bradi3g28050.1	-	Sb01g020050.1
-	-	-	-	-	-	-	-	-	-	-	-	-	-	-	-	-	-	-	-	-	-	-	-	-	Os10g0461100	-
-	-	-	-	-	-	-	-	-	-	-	-	-	-	-	-	-	-	-	-	-	Traes_1BL_2FFFB39B7.1;Traes_1BL_AB6212E5B.1;Traes_1BL_73E5A673A.1	-	-	Bradi3g28060.1	Os10g0462800	Sb01g020030.1
-	-	-	-	-	-	-	-	-	-	-	-	-	-	-	-	-	-	-	-	-	-	-	-	-	-	Sb01g020020.1
-	-	-	-	-	-	-	-	-	-	-	-	-	-	-	-	-	-	-	-	-	Traes_1BL_30BE09849.1	-	-	Bradi3g28100.1	Os10g0463200	Sb01g020000.1
-	-	-	-	-	-	-	-	-	-	-	-	-	-	-	-	-	-	-	-	-	Traes_1BL_EB95F4919.1	-	-	Bradi3g28120.1	Os10g0463800	Sb01g019970.1
-	-	-	-	-	-	-	-	-	-	-	-	-	-	-	-	-	-	-	-	-	Traes_1BL_548363BF81.1	-	-	Bradi3g28130.1	Os10g0463900	Sb01g019960.1
-	-	-	-	-	-	-	-	-	-	-	-	-	-	-	-	-	-	-	-	-	-	-	-	-	Os10g0464000	-
-	-	-	-	-	-	-	-	-	-	-	-	-	-	-	-	-	-	-	-	-	Traes_1BL_2E0764E2E.1	-	-	Bradi3g28150.1	Os10g0464100	Sb01g019930.1
-	-	-	-	-	-	-	-	-	-	-	-	-	-	-	-	-	-	-	-	-	Traes_1BL_C1FBC1822.1	-	-	-	Os10g0464400	-
-	-	-	-	-	-	-	-	-	-	-	-	-	-	-	-	-	-	-	-	-	Traes_1BL_AE2E8D119.1	-	-	Bradi3g28200.1	Os10g0465000	Sb01g019860.1
-	-	-	-	-	-	-	-	-	-	-	-	-	-	-	-	-	-	-	-	-	-	-	-	Bradi3g28220.1	-	-
-	-	-	-	-	-	-	-	-	-	-	-	-	-	-	-	-	-	-	-	-	-	-	-	-	Os10g0465800	Sb01g019840.1
-	-	-	-	-	-	-	-	-	-	-	-	-	-	-	-	-	-	-	-	-	Traes_1BL_62AC6EC1C.1;Traes_1BL_2245158B7.1	-	-	Bradi3g28280.1	Os10g0466300	Sb01g019790.1
-	-	-	-	-	-	-	-	-	-	-	-	-	-	-	-	-	-	-	-	-	Traes_1BL_C706FAA2B.1	-	-	-	-	Sb01g019770.1
-	-	-	-	-	-	-	-	-	-	-	-	-	-	-	-	-	-	-	-	-	Traes_1BL_CC17DCA1E.1	-	-	Bradi3g28310.1	-	-
-	-	-	-	-	-	-	-	-	-	-	-	-	-	-	-	-	-	-	-	-	Traes_1BL_34EDFA664.1;Traes_1BL_A7BB3A6BD.1	-	-	Bradi3g28320.1	Os10g0467200	Sb01g019750.1
-	-	-	-	-	-	-	-	-	-	-	-	-	-	-	-	-	-	-	-	-	Traes_1BL_7103BF3C6.1	-	-	Bradi3g28340.1	Os10g0467600	Sb01g019730.1
-	-	-	-	-	-	-	-	-	-	-	-	-	-	-	-	-	-	-	-	-	Traes_1BL_B34FCB150.1;Traes_1BL_7ACAB786A.1	-	-	Bradi3g28350.1	Os10g0467800	Sb01g019720.1
-	-	-	-	-	-	-	-	-	-	-	-	-	-	-	-	-	-	-	-	-	-	-	-	Bradi3g28367.1	Os10g0467900	-
-	-	-	-	-	-	-	-	-	-	-	-	-	-	-	-	-	-	-	-	-	Traes_1BL_80EEC6A4B.1	-	-	-	Os10g0469700	Sb01g019680.1
-	-	-	-	-	-	-	-	-	-	-	-	-	-	-	-	-	-	-	-	-	Traes_1BL_BED1984D9.1	-	-	Bradi3g28410.1	Os10g0470700	-
-	-	-	-	-	-	-	-	-	-	-	-	-	-	-	-	-	-	-	-	-	-	-	-	Bradi3g28450.1	-	-
-	-	-	-	-	-	-	-	-	-	-	-	-	-	-	-	-	-	-	-	-	-	-	-	-	-	Sb01g019630.1
-	-	-	-	-	-	-	-	-	-	-	-	-	-	-	-	-	-	-	-	-	Traes_1BL_A2A76A427.1	-	-	Bradi3g28460.1	Os10g0471100	Sb01g019590.1
-	-	-	-	-	-	-	-	-	-	-	-	-	-	-	-	-	-	-	-	-	Traes_1BL_CAB6FC379.1	-	-	Bradi3g28470.1	Os10g0471300	Sb01g019580.1
-	-	-	-	-	-	-	-	-	-	-	-	-	-	-	-	-	-	-	-	-	Traes_1BL_A3BC3C33E.1	-	-	Bradi3g28477.1	Os10g0471350	Sb01g019570.1
-	-	-	-	-	-	-	-	-	-	-	-	-	-	-	-	-	-	-	-	-	Traes_1BL_3BD29FFFF.1	-	-	Bradi3g28490.1	Os10g0471400	Sb01g019560.1
-	-	-	-	-	-	-	-	-	-	-	-	-	-	-	-	-	-	-	-	-	-	-	-	-	-	Sb01g019550.1
-	-	-	-	-	-	-	-	-	-	-	-	-	-	-	-	-	-	-	-	-	Traes_1BL_22E223AE3.1	-	-	Bradi3g28507.1	Os10g0471700	-
-	-	-	-	-	-	-	-	-	-	-	-	-	-	-	-	-	-	-	-	-	Traes_1BL_4F55086DE.1	-	-	Bradi3g28520.1	-	-
-	-	-	-	-	-	-	-	-	-	-	-	-	-	-	-	-	-	-	-	-	Traes_1BL_FE31E1CEB.1	-	-	-	Os10g0472400	Sb01g019540.1
-	-	-	-	-	-	-	-	-	-	-	-	-	-	-	-	-	-	-	-	-	Traes_1BL_57BAD3C3C.1	-	-	-	-	Sb01g019533.1
-	-	-	-	-	-	-	-	-	-	-	-	-	-	-	-	-	-	-	-	-	Traes_1BL_6A5E2D5D2.1	-	-	Bradi3g28560.1	Os10g0472900	Sb01g019520.1
-	-	-	-	-	-	-	-	-	-	-	-	-	-	-	-	-	-	-	-	-	Traes_1BL_67F862B4A.1	wsnp_Ex_c17238_25895129_1B	50.07	Bradi3g28580.1	Os10g0473400	Sb01g019510.1
-	-	-	-	-	-	-	-	-	-	-	-	-	-	-	-	-	-	-	-	-	-	-	-	-	Os10g0474900	-
-	-	-	-	-	-	-	-	-	-	-	-	-	-	-	-	-	-	-	-	-	Traes_1BL_8DB033DAA.1;Traes_1BL_FEC031E34.1;Traes_1BL_572ED86A8.1	-	-	Bradi3g28605.1	-	-
-	-	-	-	-	-	-	-	-	-	-	-	-	-	-	-	-	-	-	-	-	Traes_1BL_3701BC0C0.1;Traes_1BL_288E09DFA.1	-	-	Bradi3g28640.1	-	-
-	-	-	-	-	-	-	-	-	-	-	-	-	-	-	-	-	-	-	-	-	Traes_1BL_5C767DAD9.1;Traes_1BL_B69A67F52.1	-	-	Bradi3g28657.1	-	Sb01g019470.1
-	-	-	-	-	-	-	-	-	-	-	-	-	-	-	-	-	-	-	-	-	-	wsnp_Ex_c14896_23029875_1B	51.21	-	-	-
-	-	-	-	-	-	-	-	-	-	-	-	-	-	-	-	-	-	-	-	-	-	wsnp_Ra_c21132_30487331_1B	52.07	-	-	-
-	-	-	-	-	-	-	-	-	-	-	-	-	-	-	-	-	-	-	-	-	-	wsnp_Ex_c1429_2745237_1B	52.07	-	-	-
-	-	-	-	-	-	-	-	-	-	-	-	-	-	-	-	-	-	-	-	-	-	wsnp_Ex_c37635_45347415_1B	52.07	-	-	-
-	-	-	-	-	-	-	-	-	-	-	-	-	-	-	-	-	-	-	-	-	Traes_1BL_0B07001DA.1	wsnp_Ex_c9902_16309166_1B	52.07	Bradi3g29530.1	Os10g0489200	Sb01g018700.1
-	-	-	-	-	-	-	-	-	-	-	-	-	-	-	-	-	-	-	-	-	Traes_1BL_75A6ECBC2.1;Traes_1BL_D5CF3DD53.1;Traes_1BL_0AA8AAF4B.1	-	-	-	-	Sb01g018690.1
-	-	-	-	-	-	-	-	-	-	-	-	-	-	-	-	-	-	-	-	-	Traes_1BL_E251B8610.1	-	-	Bradi3g29580.1	Os10g0490100	Sb01g018610.1
-	-	-	-	-	-	-	-	-	-	-	-	-	-	-	-	-	-	-	-	-	-	-	-	-	Os10g0490400	-
-	-	-	-	-	-	-	-	-	-	-	-	-	-	-	-	-	-	-	-	-	Traes_1BL_A960583FA.1	-	-	Bradi3g29590.1	-	-
-	-	-	-	-	-	-	-	-	-	-	-	-	-	-	-	-	-	-	-	-	Traes_1BL_A54461172.1	-	-	Bradi3g29600.1	Os10g0489800	-
-	-	-	-	-	-	-	-	-	-	-	-	-	-	-	-	-	-	-	-	-	Traes_1BL_A35695001.1	-	-	Bradi3g29610.1	-	-
-	-	-	-	-	-	-	-	-	-	-	-	-	-	-	-	-	-	-	-	-	Traes_1BL_A5B67A114.1	-	-	-	Os10g0494000	-
-	-	-	-	-	-	-	-	-	-	-	-	-	-	-	-	-	-	-	-	-	-	-	-	-	Os10g0493800	-
-	-	-	-	-	-	-	-	-	-	-	-	-	-	-	-	-	-	-	-	-	Traes_1BL_33E84DB5D.1;Traes_1BL_0D7C2EB91.1	-	-	Bradi3g29810.1	Os10g0493600	Sb01g018400.1
-	-	-	-	-	-	-	-	-	-	-	-	-	-	-	-	-	-	-	-	-	Traes_1BL_36B22EF51.1	-	-	Bradi3g29790.1	Os10g0492800	Sb01g018420.1
-	-	-	-	-	-	-	-	-	-	-	-	-	-	-	-	-	-	-	-	-	-	-	-	-	Os10g0492300	-
-	-	-	-	-	-	-	-	-	-	-	-	-	-	-	-	-	-	-	-	-	-	-	-	Bradi3g29760.1	-	-
-	-	-	-	-	-	-	-	-	-	-	-	-	-	-	-	-	-	-	-	-	Traes_1BL_D48C0BE54.1	wsnp_Ex_c10448_17090403_1B	52.95	-	-	-
-	-	-	-	-	-	-	-	-	-	-	-	-	-	-	-	-	-	-	-	-	Traes_1BL_3E26FB4F7.1	wsnp_RFL_Contig373_3974834_1B	52.95	-	-	-
-	-	-	-	-	-	-	-	-	-	-	-	-	-	-	-	-	-	-	-	-	-	wsnp_CAP7_c2574_1239140_1B	52.95	-	-	-
-	-	-	-	-	-	-	-	-	-	-	-	-	-	-	-	-	-	-	-	-	Traes_1BL_34814DE4A.1	wsnp_Ex_rep_c69266_68192766_1B	52.95	-	-	-
-	-	-	-	-	-	-	-	-	-	-	-	-	-	-	-	-	-	-	-	-	-	wsnp_Ex_c3057_5636572_1B	52.95	-	-	-
-	-	-	-	-	-	-	-	-	-	-	-	-	-	-	-	-	-	-	-	-	Traes_1BL_A4F8B229A.1	wsnp_BE497109B_Ta_2_5_1B	52.95	-	-	-
-	-	-	-	-	-	-	-	-	-	-	-	-	-	-	-	-	-	-	-	-	Traes_1BL_3B45BF732.1;Traes_1BL_83B495A4A.1	wsnp_RFL_Contig4726_5654774_1B	52.95	Bradi3g29750.1	Os10g0492000	Sb01g018450.1
-	-	-	-	-	-	-	-	-	-	-	-	-	-	-	-	-	-	-	-	-	Traes_1BL_D1B7297B1.1	-	-	Bradi3g29710.1	Os10g0490900	Sb01g018490.1
-	-	-	-	-	-	-	-	-	-	-	-	-	-	-	-	-	-	-	-	-	-	-	-	-	-	Sb01g018510.1
-	-	-	-	-	-	-	-	-	-	-	-	-	-	-	-	-	-	-	-	-	Traes_1BL_9B33DAB0A.1	-	-	-	Os10g0490800	Sb01g018470.1
-	-	-	-	-	-	-	-	-	-	-	-	-	-	-	-	-	-	-	-	-	-	-	-	Bradi3g29700.1	-	-
-	-	-	-	-	-	-	-	-	-	-	-	-	-	-	-	-	-	-	-	-	-	-	-	Bradi3g29680.1	-	-
-	-	-	-	-	-	-	-	-	-	-	-	-	-	-	-	-	-	-	-	-	-	-	-	Bradi3g29650.1	-	-
-	-	-	-	-	-	-	-	-	-	-	-	-	-	-	-	-	-	-	-	-	Traes_1BL_43408C9B0.1;Traes_1BL_F885C7819.1	-	-	Bradi3g28970.1	-	Sb01g019120.1
-	-	-	-	-	-	-	-	-	-	-	-	-	-	-	-	-	-	-	-	-	-	-	-	-	Os10g0481450	Sb01g019076.1
-	-	-	-	-	-	-	-	-	-	-	-	-	-	-	-	-	-	-	-	-	Traes_1BL_54CD82AC3.1	-	-	Bradi3g28950.1	Os10g0479900	Sb01g019130.1
-	-	-	-	-	-	-	-	-	-	-	-	-	-	-	-	-	-	-	-	-	Traes_1BL_48C89D0DB.1;Traes_1BL_C6C3283C8.1	wsnp_Ku_c11180_18309767_1B	52.95	Bradi3g28937.3	Os10g0479800	Sb01g019140.1
-	-	-	-	-	-	-	-	-	-	-	-	-	-	-	-	-	-	-	-	-	Traes_1BL_FD97D9FAF.1	-	-	Bradi3g28920.1	-	-
-	-	-	-	-	-	-	-	-	-	-	-	-	-	-	-	-	-	-	-	-	Traes_1BL_0F888932D.1	-	-	Bradi3g28907.1	Os10g0479600	Sb01g019160.1
-	-	-	-	-	-	-	-	-	-	-	-	-	-	-	-	-	-	-	-	-	Traes_1BL_0721C39AE.1	-	-	Bradi3g28900.1	-	Sb01g019170.1
-	-	-	-	-	-	-	-	-	-	-	-	-	-	-	-	-	-	-	-	-	Traes_1BL_B904F7CA7.1	-	-	Bradi3g28890.1	Os10g0479200	Sb01g019180.1
-	-	-	-	-	-	-	-	-	-	-	-	-	-	-	-	-	-	-	-	-	Traes_1BL_A36FCDDBF.1;Traes_1BL_6D967E09B.1	-	-	-	-	Sb01g019210.1
-	-	-	-	-	-	-	-	-	-	-	-	-	-	-	-	-	-	-	-	-	-	-	-	Bradi3g28877.1	-	-
-	-	-	-	-	-	-	-	-	-	-	-	-	-	-	-	-	-	-	-	-	-	-	-	Bradi3g28875.2	-	-
-	-	-	-	-	-	-	-	-	-	-	-	-	-	-	-	-	-	-	-	-	-	-	-	Bradi3g28870.1	-	-
-	-	-	-	-	-	-	-	-	-	-	-	-	-	-	-	-	-	-	-	-	Traes_1BL_02D833114.1	-	-	-	Os10g0478000	-
-	-	-	-	-	-	-	-	-	-	-	-	-	-	-	-	-	-	-	-	-	Traes_1BL_9B35A47BE.1;Traes_1BL_5BC43A438.1	-	-	Bradi3g28780.1	Os10g0477200	Sb01g019317.1
-	-	-	-	-	-	-	-	-	-	-	-	-	-	-	-	-	-	-	-	-	Traes_1BL_AC5D99A76.1	wsnp_RFL_Contig2794_2564017_1B	52.95	Bradi3g28770.3	Os10g0477100	Sb01g019320.1
-	-	-	-	-	-	-	-	-	-	-	-	-	-	-	-	-	-	-	-	-	Traes_1BL_A568A7FA3.1;Traes_1BL_31507DE91.1	-	-	Bradi3g28760.1	Os10g0477000	Sb01g019330.1
-	-	-	-	-	-	-	-	-	-	-	-	-	-	-	-	-	-	-	-	-	Traes_1BL_5C78DBF62.1	-	-	Bradi3g28747.1	Os10g0476900	Sb01g019340.1
-	-	-	-	-	-	-	-	-	-	-	-	-	-	-	-	-	-	-	-	-	Traes_1BL_341EA3D4A.1	-	-	-	-	Sb01g019370.1
-	-	-	-	-	-	-	-	-	-	-	-	-	-	-	-	-	-	-	-	-	Traes_1BL_EDDD35B93.1	-	-	Bradi3g28730.2	Os10g0476400	Sb01g019380.1
-	-	-	-	-	-	-	-	-	-	-	-	-	-	-	-	-	-	-	-	-	Traes_1BL_D931EA570.1	-	-	Bradi3g28710.1	Os10g0476100	Sb01g019410.1
-	-	-	-	-	-	-	-	-	-	-	-	-	-	-	-	-	-	-	-	-	Traes_1BL_137EA1D05.1	-	-	Bradi3g28700.1	Os10g0476000	Sb01g019420.1
-	-	-	-	-	-	-	-	-	-	-	-	-	-	-	-	-	-	-	-	-	Traes_1BL_6B5C1CDD3.1	-	-	Bradi3g28690.1	Os10g0475900	Sb01g019440.1
-	-	-	-	-	-	-	-	-	-	-	-	-	-	-	-	-	-	-	-	-	-	-	-	-	-	Sb01g019450.1
-	-	-	-	-	-	-	-	-	-	-	-	-	-	-	-	-	-	-	-	-	-	-	-	Bradi3g29050.1	-	Sb01g019060.1
-	-	-	-	-	-	-	-	-	-	-	-	-	-	-	-	-	-	-	-	-	Traes_1BL_BEB428D511.1	-	-	Bradi3g29060.1	-	-
-	-	-	-	-	-	-	-	-	-	-	-	-	-	-	-	-	-	-	-	-	Traes_1BL_1247AA4E7.1	-	-	-	-	Sb01g019065.1
-	-	-	-	-	-	-	-	-	-	-	-	-	-	-	-	-	-	-	-	-	-	-	-	-	Os10g0481500	Sb01g019070.1
-	-	-	-	-	-	-	-	-	-	-	-	-	-	-	-	-	-	-	-	-	Traes_1BL_BAA0AE22B.1	-	-	-	Os10g0483000	Sb01g019040.1
-	-	-	-	-	-	-	-	-	-	-	-	-	-	-	-	-	-	-	-	-	Traes_1BL_E8CCF6BCA.1	-	-	Bradi3g29120.1	Os10g0483400	Sb01g019010.1
-	-	-	-	-	-	-	-	-	-	-	-	-	-	-	-	-	-	-	-	-	-	wsnp_Ex_rep_c70284_69228305_1B	54.33	-	-	-
-	-	-	-	-	-	-	-	-	-	-	-	-	-	-	-	-	-	-	-	-	-	wsnp_RFL_Contig2449_2013497_1B	54.33	-	-	-
-	-	-	-	-	-	-	-	-	-	-	-	-	-	-	-	-	-	-	-	-	Traes_1BL_4BC57373A.1;Traes_1BL_00B889423.1	wsnp_Ex_c11177_18096010_1B	55.03	-	-	-
-	-	-	-	-	-	-	-	-	-	-	-	-	-	-	-	-	-	-	-	-	Traes_1BL_60607591C.1	wsnp_Ex_c14_27570_1B	55.03	-	-	-
-	-	-	-	-	-	-	-	-	-	-	-	-	-	-	-	-	-	-	-	-	Traes_1BL_A39030355.1	wsnp_Ku_c62848_63784645_1B	55.37	-	-	-
-	-	-	-	-	-	-	-	-	-	-	-	-	-	-	-	-	-	-	-	-	Traes_1BL_434A51D9D.1	wsnp_CAP12_c399_219300_1B	55.37	Bradi3g29130.1	Os10g0483500	Sb01g019000.1
-	-	-	-	-	-	-	-	-	-	-	-	-	-	-	-	-	-	-	-	-	-	-	-	Bradi3g29140.1	-	-
-	-	-	-	-	-	-	-	-	-	-	-	-	-	-	-	-	-	-	-	-	Traes_1BL_B334830501.1	-	-	Bradi3g29180.1	Os10g0484300	-
-	-	-	-	-	-	-	-	-	-	-	-	-	-	-	-	-	-	-	-	-	Traes_1BL_1CF3036E4.1	-	-	Bradi3g29190.1	Os10g0484400	-
-	-	-	-	-	-	-	-	-	-	-	-	-	-	-	-	-	-	-	-	-	Traes_1BL_80BC70679.1;Traes_1BL_B1E731A3E.1	-	-	Bradi3g29220.1	-	-
-	-	-	-	-	-	-	-	-	-	-	-	-	-	-	-	-	-	-	-	-	Traes_1BL_CEA2C6FB3.1	-	-	Bradi3g29230.1	Os10g0484800	Sb01g018950.1
-	-	-	-	-	-	-	-	-	-	-	-	-	-	-	-	-	-	-	-	-	-	-	-	Bradi3g29240.1	Os10g0484900	Sb01g018940.1
-	-	-	-	-	-	-	-	-	-	-	-	-	-	-	-	-	-	-	-	-	Traes_1BL_623654125.1;Traes_1BL_EC8FB8BBC.1	wsnp_Ex_c1429_2744367_1B	55.37	Bradi3g29260.1	-	Sb01g018920.1
-	-	-	-	-	-	-	-	-	-	-	-	-	-	-	-	-	-	-	-	-	Traes_1BL_7A4170F3C.1	-	-	Bradi3g29270.3	Os10g0485300	Sb01g018910.1
-	-	-	-	-	-	-	-	-	-	-	-	-	-	-	-	-	-	-	-	-	Traes_1BL_3C2091077.1	-	-	Bradi3g29280.1	Os10g0485500	Sb01g018900.1
-	-	-	-	-	-	-	-	-	-	-	-	-	-	-	-	-	-	-	-	-	Traes_1BL_6B2DC39E0.1;Traes_1BL_7EB5F78D0.1;Traes_1BL_00C1F1BB4.1	-	-	Bradi3g29287.1	Os10g0485600	Sb01g018890.1
-	-	-	-	-	-	-	-	-	-	-	-	-	-	-	-	-	-	-	-	-	Traes_1BL_D34296434.1	-	-	Bradi3g29300.1	Os10g0486000	Sb01g018860.1
-	-	-	-	-	-	-	-	-	-	-	-	-	-	-	-	-	-	-	-	-	Traes_1BL_18C9D71C6.1	-	-	Bradi3g29310.1	Os10g0486100	Sb01g018855.1
-	-	-	-	-	-	-	-	-	-	-	-	-	-	-	-	-	-	-	-	-	Traes_1BL_B7E879E0B.1	-	-	Bradi3g29320.1	-	-
-	-	-	-	-	-	-	-	-	-	-	-	-	-	-	-	-	-	-	-	-	Traes_1BL_420038A24.1	-	-	Bradi3g29350.1	-	-
-	-	-	-	-	-	-	-	-	-	-	-	-	-	-	-	-	-	-	-	-	Traes_1BL_53787E8DD.1	wsnp_Ku_c2115_4089288_1B	56.03	Bradi3g29417.1	Os10g0488300	Sb01g018790.1
-	-	-	-	-	-	-	-	-	-	-	-	-	-	-	-	-	-	-	-	-	Traes_1BL_C26C09D3C.1;Traes_1BL_BEB9B5EF3.1;Traes_1BL_AE37B6C66.1	-	-	Bradi3g29440.1	Os10g0488800	Sb01g018770.1
-	-	-	-	-	-	-	-	-	-	-	-	-	-	-	-	-	-	-	-	-	Traes_1BL_7FA3FD19E.1	-	-	Bradi3g29450.1	Os10g0488900	-
-	-	-	-	-	-	-	-	-	-	-	-	-	-	-	-	-	-	-	-	-	Traes_1BL_D769DF7F5.1	-	-	-	Os10g0489000	Sb01g018750.1
-	-	-	-	-	-	-	-	-	-	-	-	-	-	-	-	-	-	-	-	-	Traes_1BL_82052052C.1	-	-	-	Os10g0494300	Sb01g018360.1
-	-	-	-	-	-	-	-	-	-	-	-	-	-	-	-	-	-	-	-	-	Traes_1BL_A736D0868.1	-	-	Bradi3g29854.1	Os10g0494500	-
-	-	-	-	-	-	-	-	-	-	-	-	-	-	-	-	-	-	-	-	-	Traes_1BL_E4C4FF450.1	-	-	Bradi3g29861.2	Os10g0494800	Sb01g018330.1
-	-	-	-	-	-	-	-	-	-	-	-	-	-	-	-	-	-	-	-	-	-	-	-	-	-	Sb01g018310.1
-	-	-	-	-	-	-	-	-	-	-	-	-	-	-	-	-	-	-	-	-	Traes_1BL_C62273BD9.1	-	-	-	-	Sb01g018300.1
-	-	-	-	-	-	-	-	-	-	-	-	-	-	-	-	-	-	-	-	-	Traes_1BL_C63DC54B6.1	-	-	-	Os10g0495300	Sb01g018290.1
-	-	-	-	-	-	-	-	-	-	-	-	-	-	-	-	-	-	-	-	-	Traes_1BL_83E9467B6.1	-	-	Bradi3g29890.1	Os10g0495500	Sb01g018260.1
-	-	-	-	-	-	-	-	-	-	-	-	-	-	-	-	-	-	-	-	-	Traes_1BL_179080C48.1	-	-	Bradi3g29900.1	Os10g0497100	Sb01g018210.1
-	-	-	-	-	-	-	-	-	-	-	-	-	-	-	-	-	-	-	-	-	Traes_1BL_FF292FC26.1	-	-	Bradi3g29910.1	-	-
-	-	-	-	-	-	-	-	-	-	-	-	-	-	-	-	-	-	-	-	-	-	wsnp_Ku_c7377_12718554_1B	56.25	-	-	-
-	-	-	-	-	-	-	-	-	-	-	-	-	-	-	-	-	-	-	-	-	-	wsnp_Ku_c7377_12718787_1B	56.89	-	-	-
-	-	-	-	-	-	-	-	-	-	-	-	-	-	-	-	-	-	-	-	-	Traes_1BL_3A4895EC9.1;Traes_1BL_0F3EC32CD.1;Traes_1BL_3CAA69266.1	wsnp_Ex_c5947_10431109_1B	56.89	Bradi3g29917.1	-	-
-	-	-	-	-	-	-	-	-	-	-	-	-	-	-	-	-	-	-	-	-	Traes_1BL_78D0F4408.1;Traes_1BL_BB286FB67.1	-	-	-	-	Sb01g018230.1
-	-	-	-	-	-	-	-	-	-	-	-	-	-	-	-	-	-	-	-	-	Traes_1BL_A06436818.1	-	-	Bradi3g29930.1	Os10g0495900	Sb01g018250.1
-	-	-	-	-	-	-	-	-	-	-	-	-	-	-	-	-	-	-	-	-	Traes_1BL_AB69696C8.1	-	-	Bradi3g29950.1	Os10g0497800	-
-	-	-	-	-	-	-	-	-	-	-	-	-	-	-	-	-	-	-	-	-	Traes_1BL_63F0F0FAA.1	-	-	Bradi3g29960.1	Os10g0497900	Sb01g018190.1
-	-	-	-	-	-	-	-	-	-	-	-	-	-	-	-	-	-	-	-	-	-	-	-	-	Os10g0498100	-
-	-	-	-	-	-	-	-	-	-	-	-	-	-	-	-	-	-	-	-	-	-	-	-	-	Os10g0498500	-
-	-	-	-	-	-	-	-	-	-	-	-	-	-	-	-	-	-	-	-	-	Traes_1BL_CCBEF6A5D.1	-	-	Bradi3g29980.1	Os10g0498600	-
-	-	-	-	-	-	-	-	-	-	-	-	-	-	-	-	-	-	-	-	-	-	-	-	-	-	Sb01g018140.1
-	-	-	-	-	-	-	-	-	-	-	-	-	-	-	-	-	-	-	-	-	Traes_1BL_5FDA9FFC9.1	-	-	Bradi3g29990.1	Os10g0498700	Sb01g018130.1
-	-	-	-	-	-	-	-	-	-	-	-	-	-	-	-	-	-	-	-	-	Traes_1BL_87437272D.1;Traes_1BL_16190D7C2.1	-	-	Bradi3g30000.1	Os10g0498800	Sb01g018120.1
-	-	-	-	-	-	-	-	-	-	-	-	-	-	-	-	-	-	-	-	-	Traes_1BL_EA52207FE.1;Traes_1BL_35BA97390.1	-	-	Bradi3g30010.1	-	-
-	-	-	-	-	-	-	-	-	-	-	-	-	-	-	-	-	-	-	-	-	Traes_1BL_EE53ACE60.1	-	-	-	-	Sb01g018070.1
-	-	-	-	-	-	-	-	-	-	-	-	-	-	-	-	-	-	-	-	-	Traes_1BL_C664E8E1E.1;Traes_1BL_C64AE1A5E.1	-	-	-	-	Sb01g018060.1
-	-	-	-	-	-	-	-	-	-	-	-	-	-	-	-	-	-	-	-	-	Traes_1BL_9374B86B2.1;Traes_1BL_72B62E498.1;Traes_1BL_A85E6991E.1	-	-	Bradi3g30040.1	Os10g0500000	Sb01g018050.1
-	-	-	-	-	-	-	-	-	-	-	-	-	-	-	-	-	-	-	-	-	Traes_1BL_30C14A487.1;Traes_1BL_7263AACCF.1	-	-	-	Os10g0500500	-
-	-	-	-	-	-	-	-	-	-	-	-	-	-	-	-	-	-	-	-	-	Traes_1BL_8575F8823.1	-	-	Bradi3g30070.1	Os10g0500600	Sb01g018020.1
-	-	-	-	-	-	-	-	-	-	-	-	-	-	-	-	-	-	-	-	-	Traes_1BL_5F5FD0364.1	-	-	Bradi3g30080.1	Os10g0500700	Sb01g018010.1
-	-	-	-	-	-	-	-	-	-	-	-	-	-	-	-	-	-	-	-	-	Traes_1BL_F3D0D023B.1	-	-	Bradi3g30090.1	-	Sb01g017970.1
-	-	-	-	-	-	-	-	-	-	-	-	-	-	-	-	-	-	-	-	-	-	-	-	-	Os10g0501200	-
-	-	-	-	-	-	-	-	-	-	-	-	-	-	-	-	-	-	-	-	-	Traes_1BL_E3FC48D3D1.1	-	-	Bradi3g30100.1	Os10g0501300	Sb01g017960.1
-	-	-	-	-	-	-	-	-	-	-	-	-	-	-	-	-	-	-	-	-	Traes_1BL_17FB1541B.1;Traes_1BL_47FD12A87.1	-	-	Bradi3g30127.1	-	-
-	-	-	-	-	-	-	-	-	-	-	-	-	-	-	-	-	-	-	-	-	Traes_1BL_F1640B356.1	-	-	Bradi3g30150.1	Os10g0502000	Sb01g017890.1
-	-	-	-	-	-	-	-	-	-	-	-	-	-	-	-	-	-	-	-	-	Traes_1BL_6C1C74FD0.1	-	-	-	Os10g0502100	-
-	-	-	-	-	-	-	-	-	-	-	-	-	-	-	-	-	-	-	-	-	Traes_1BL_EC3E899FE.1	-	-	Bradi3g30160.1	Os10g0502400	-
-	-	-	-	-	-	-	-	-	-	-	-	-	-	-	-	-	-	-	-	-	-	-	-	Bradi3g30170.1	Os10g0502500	-
-	-	-	-	-	-	-	-	-	-	-	-	-	-	-	-	-	-	-	-	-	-	-	-	-	-	Sb01g017860.1
-	-	-	-	-	-	-	-	-	-	-	-	-	-	-	-	-	-	-	-	-	-	-	-	-	Os10g0502600	Sb01g017840.1
-	-	-	-	-	-	-	-	-	-	-	-	-	-	-	-	-	-	-	-	-	Traes_1BL_3F0A8E014.1	-	-	Bradi3g30187.1	Os10g0502900	Sb01g017830.1
-	-	-	-	-	-	-	-	-	-	-	-	-	-	-	-	-	-	-	-	-	Traes_1BL_8B855ABE5.1;Traes_1BL_FCD240170.1;Traes_1BL_91B1BCB59.1;Traes_1BL_AF1670F49.1	-	-	Bradi3g30210.1	Os10g0503200	Sb01g017810.1
-	-	-	-	-	-	-	-	-	-	-	-	-	-	-	-	-	-	-	-	-	-	wsnp_JD_rep_c49357_33576509_1B	57.99	-	-	-
-	-	-	-	-	-	-	-	-	-	-	-	-	-	-	-	-	-	-	-	-	-	wsnp_Ku_c3710_6836438_1B	57.99	-	-	-
-	-	-	-	-	-	-	-	-	-	-	-	-	-	-	-	-	-	-	-	-	-	wsnp_Ex_c8429_14198883_1B	57.99	-	-	-
-	-	-	-	-	-	-	-	-	-	-	-	-	-	-	-	-	-	-	-	-	-	wsnp_Ex_c12339_19691393_1B	57.99	-	-	-
-	-	-	-	-	-	-	-	-	-	-	-	-	-	-	-	-	-	-	-	-	-	wsnp_Ku_c30982_40765254_1B	57.99	-	-	-
-	-	-	-	-	-	-	-	-	-	-	-	-	-	-	-	-	-	-	-	-	-	wsnp_Ku_c30982_40765341_1B	57.99	-	-	-
-	-	-	-	-	-	-	-	-	-	-	-	-	-	-	-	-	-	-	-	-	-	wsnp_Ku_c28591_38511783_1B	57.99	-	-	-
-	-	-	-	-	-	-	-	-	-	-	-	-	-	-	-	-	-	-	-	-	-	wsnp_Ex_c24700_33953160_1B	57.99	-	-	-
-	-	-	-	-	-	-	-	-	-	-	-	-	-	-	-	-	-	-	-	-	Traes_1BL_C7C173DC4.1	wsnp_Ku_c1772_3465811_1B	57.99	-	-	-
-	-	-	-	-	-	-	-	-	-	-	-	-	-	-	-	-	-	-	-	-	Traes_1BL_43DF23036.1	wsnp_Ra_c49942_54740532_1B	57.99	Bradi3g30250.1	-	Sb01g017770.1
-	-	-	-	-	-	-	-	-	-	-	-	-	-	-	-	-	-	-	-	-	Traes_1BL_0FC91FDA0.1	wsnp_Ex_c38116_45719983_1B	57.99	Bradi3g30277.1	Os10g0504600	Sb01g017720.1
-	-	-	-	-	-	-	-	-	-	-	-	-	-	-	-	-	-	-	-	-	Traes_1BL_D6E1CD173.1	-	-	Bradi3g30300.1	Os10g0505700	-
-	-	-	-	-	-	-	-	-	-	-	-	-	-	-	-	-	-	-	-	-	Traes_1BL_55F7A8D5B.1	-	-	Bradi3g31370.1	Os10g0520600	Sb01g031330.1
-	-	-	-	-	-	-	-	-	-	-	-	-	-	-	-	-	-	-	-	-	Traes_1BL_9DEBD43E7.1	-	-	Bradi3g31377.2	Os10g0520700	Sb01g031320.1
-	-	-	-	-	-	-	-	-	-	-	-	-	-	-	-	-	-	-	-	-	Traes_1BL_50DFD3B71.1	-	-	Bradi3g31397.1	-	Sb01g031290.1
-	-	-	-	-	-	-	-	-	-	-	-	-	-	-	-	-	-	-	-	-	Traes_1BL_2AE952A77.1	-	-	Bradi3g31410.1	Os10g0521000	Sb01g031280.1
-	-	-	-	-	-	-	-	-	-	-	-	-	-	-	-	-	-	-	-	-	Traes_1BL_0E869B37F.1	-	-	Bradi3g31420.1	Os10g0521100	Sb01g031270.1
-	-	-	-	-	-	-	-	-	-	-	-	-	-	-	-	-	-	-	-	-	-	-	-	-	Os10g0521300	-
-	-	-	-	-	-	-	-	-	-	-	-	-	-	-	-	-	-	-	-	-	Traes_1BL_BC21E4240.1;Traes_1BL_3C056CF1D.1;Traes_1BL_2F81128A3.1	-	-	Bradi3g31430.1	-	Sb01g031260.1
-	-	-	-	-	-	-	-	-	-	-	-	-	-	-	-	-	-	-	-	-	Traes_1BL_638FCBE65.1	-	-	Bradi3g31440.1	Os10g0521400	-
-	-	-	-	-	-	-	-	-	-	-	-	-	-	-	-	-	-	-	-	-	Traes_1BL_47C96E8DB.1	-	-	Bradi3g31460.1	-	Sb01g031230.1
-	-	-	-	-	-	-	-	-	-	-	-	-	-	-	-	-	-	-	-	-	Traes_1BL_7FA80EF00.1;Traes_1BL_92141ED6D.1;Traes_1BL_6072B1B30.1	-	-	Bradi3g31480.1	Os10g0521700	Sb01g031220.1
-	-	-	-	-	-	-	-	-	-	-	-	-	-	-	-	-	-	-	-	-	Traes_1BL_B1469B85B.1;Traes_1BL_F2456E169.1	-	-	-	Os10g0521900	Sb01g031210.1
-	-	-	-	-	-	-	-	-	-	-	-	-	-	-	-	-	-	-	-	-	-	-	-	-	Os10g0522000	-
-	-	-	-	-	-	-	-	-	-	-	-	-	-	-	-	-	-	-	-	-	Traes_1BL_ACB7057EE.1	-	-	Bradi3g31520.1	-	Sb01g031190.1
-	-	-	-	-	-	-	-	-	-	-	-	-	-	-	-	-	-	-	-	-	Traes_1BL_B089A3514.1	-	-	Bradi3g31527.1	Os10g0522500	Sb01g031180.1
-	-	-	-	-	-	-	-	-	-	-	-	-	-	-	-	-	-	-	-	-	Traes_1BL_A1C56B355.1	-	-	Bradi3g31560.1	-	-
-	-	-	-	-	-	-	-	-	-	-	-	-	-	-	-	-	-	-	-	-	Traes_1BL_20ACD3421.1	-	-	Bradi3g31570.3	Os10g0523100	Sb01g031160.1
-	-	-	-	-	-	-	-	-	-	-	-	-	-	-	-	-	-	-	-	-	Traes_1BL_44BF8E3FB.1	-	-	-	-	Sb01g031150.1
-	-	-	-	-	-	-	-	-	-	-	-	-	-	-	-	-	-	-	-	-	Traes_1BL_09D8BE2C9.1	-	-	Bradi3g31600.1	-	-
-	-	-	-	-	-	-	-	-	-	-	-	-	-	-	-	-	-	-	-	-	Traes_1BL_82AAF9AC3.1	-	-	Bradi3g31620.1	Os10g0524300	-
-	-	-	-	-	-	-	-	-	-	-	-	-	-	-	-	-	-	-	-	-	Traes_1BL_58901F57C.1	-	-	Bradi3g31637.1	Os10g0524400	Sb01g031100.1
-	-	-	-	-	-	-	-	-	-	-	-	-	-	-	-	-	-	-	-	-	-	-	-	-	-	Sb01g031040.1
-	-	-	-	-	-	-	-	-	-	-	-	-	-	-	-	-	-	-	-	-	-	-	-	-	-	Sb01g030990.1
-	-	-	-	-	-	-	-	-	-	-	-	-	-	-	-	-	-	-	-	-	-	-	-	-	-	Sb01g030980.1
-	-	-	-	-	-	-	-	-	-	-	-	-	-	-	-	-	-	-	-	-	Traes_1BL_C77593483.1	-	-	-	-	Sb01g030950.1
-	-	-	-	-	-	-	-	-	-	-	-	-	-	-	-	-	-	-	-	-	-	-	-	-	Os10g0524600	-
-	-	-	-	-	-	-	-	-	-	-	-	-	-	-	-	-	-	-	-	-	Traes_1BL_3B3AEA43C.1	-	-	-	Os10g0524700	-
-	-	-	-	-	-	-	-	-	-	-	-	-	-	-	-	-	-	-	-	-	-	-	-	-	Os10g0525400	-
-	-	-	-	-	-	-	-	-	-	-	-	-	-	-	-	-	-	-	-	-	-	-	-	-	Os10g0526301	-
-	-	-	-	-	-	-	-	-	-	-	-	-	-	-	-	-	-	-	-	-	-	-	-	Bradi3g31650.1	-	-
-	-	-	-	-	-	-	-	-	-	-	-	-	-	-	-	-	-	-	-	-	Traes_1BL_B2EEA7CF7.1	-	-	Bradi3g31670.1	-	-
-	-	-	-	-	-	-	-	-	-	-	-	-	-	-	-	-	-	-	-	-	Traes_1BL_ACE9E7BF8.1	-	-	Bradi3g31707.1	-	-
-	-	-	-	-	-	-	-	-	-	-	-	-	-	-	-	-	-	-	-	-	Traes_1BL_0EF508307.1	-	-	-	Os10g0527100	-
-	-	-	-	-	-	-	-	-	-	-	-	-	-	-	-	-	-	-	-	-	-	-	-	-	Os10g0527800	-
-	-	-	-	-	-	-	-	-	-	-	-	-	-	-	-	-	-	-	-	-	Traes_1BL_A5CC574CF.1	-	-	Bradi3g31727.1	Os10g0528100	-
-	-	-	-	-	-	-	-	-	-	-	-	-	-	-	-	-	-	-	-	-	-	-	-	Bradi3g31750.1	-	-
-	-	-	-	-	-	-	-	-	-	-	-	-	-	-	-	-	-	-	-	-	-	-	-	Bradi3g31850.1	-	-
-	-	-	-	-	-	-	-	-	-	-	-	-	-	-	-	-	-	-	-	-	-	-	-	-	Os10g0529900	-
-	-	-	-	-	-	-	-	-	-	-	-	-	-	-	-	-	-	-	-	-	-	-	-	-	Os10g0530200	-
-	-	-	-	-	-	-	-	-	-	-	-	-	-	-	-	-	-	-	-	-	-	-	-	Bradi3g31860.1	Os10g0530400	-
-	-	-	-	-	-	-	-	-	-	-	-	-	-	-	-	-	-	-	-	-	-	-	-	-	Os10g0530500	-
-	-	-	-	-	-	-	-	-	-	-	-	-	-	-	-	-	-	-	-	-	-	-	-	-	Os10g0530700	-
-	-	-	-	-	-	-	-	-	-	-	-	-	-	-	-	-	-	-	-	-	-	-	-	-	-	Sb01g030850.1
-	-	-	-	-	-	-	-	-	-	-	-	-	-	-	-	-	-	-	-	-	-	-	-	-	-	Sb01g030840.1
-	-	-	-	-	-	-	-	-	-	-	-	-	-	-	-	-	-	-	-	-	-	-	-	-	-	Sb01g030810.1
-	-	-	-	-	-	-	-	-	-	-	-	-	-	-	-	-	-	-	-	-	-	-	-	-	-	Sb01g030785.1
-	-	-	-	-	-	-	-	-	-	-	-	-	-	-	-	-	-	-	-	-	Traes_1BL_3765A51EC.1	-	-	Bradi3g31880.1	Os10g0530900	Sb01g030780.1
-	-	-	-	-	-	-	-	-	-	-	-	-	-	-	-	-	-	-	-	-	-	wsnp_JD_c8926_9848514_1B	58.09	-	-	-
-	-	-	-	-	-	-	-	-	-	-	-	-	-	-	-	-	-	-	-	-	-	wsnp_RFL_Contig2446_2008649_1B	58.65	-	-	-
-	-	-	-	-	-	-	-	-	-	-	-	-	-	-	-	-	-	-	-	-	Traes_1BL_47F06ED5F.1;Traes_1BL_2AE91EBE7.1;Traes_1BL_518E499AC.1	wsnp_Ex_c7629_13033231_1B	58.65	Bradi3g31900.1	-	-
-	-	-	-	-	-	-	-	-	-	-	-	-	-	-	-	-	-	-	-	-	-	-	-	Bradi3g31940.1	Os10g0532600	Sb01g030720.1
-	-	-	-	-	-	-	-	-	-	-	-	-	-	-	-	-	-	-	-	-	Traes_1BL_B625FC8A1.1	-	-	Bradi3g31947.2	Os10g0533000	Sb01g030710.1
-	-	-	-	-	-	-	-	-	-	-	-	-	-	-	-	-	-	-	-	-	-	-	-	Bradi3g31967.1	Os10g0533150	Sb01g030700.1
-	-	-	-	-	-	-	-	-	-	-	-	-	-	-	-	-	-	-	-	-	Traes_1BL_4B533E1BE.1	-	-	Bradi3g31990.1	-	-
-	-	-	-	-	-	-	-	-	-	-	-	-	-	-	-	-	-	-	-	-	Traes_1BL_C5CD09285.1	-	-	Bradi3g32000.1	-	Sb01g030680.1
-	-	-	-	-	-	-	-	-	-	-	-	-	-	-	-	-	-	-	-	-	Traes_1BL_4BF3FA412.1	-	-	Bradi3g32010.1	Os10g0533900	Sb01g030660.1
-	-	-	-	-	-	-	-	-	-	-	-	-	-	-	-	-	-	-	-	-	Traes_1BL_24647F684.1	-	-	Bradi3g32020.1	Os10g0534100	Sb01g030650.1
-	-	-	-	-	-	-	-	-	-	-	-	-	-	-	-	-	-	-	-	-	Traes_1BL_0E29B6971.1;Traes_1BL_9611CF539.1	-	-	-	Os10g0534900	Sb01g030620.1
-	-	-	-	-	-	-	-	-	-	-	-	-	-	-	-	-	-	-	-	-	Traes_1BL_34CA0E081.1;Traes_1BL_F40D0F3AC.1	-	-	-	-	Sb01g030630.1
-	-	-	-	-	-	-	-	-	-	-	-	-	-	-	-	-	-	-	-	-	Traes_1BL_DF4CDFBD3.1;Traes_1BL_164B154F3.1	-	-	Bradi3g32027.1	-	Sb01g030635.1
-	-	-	-	-	-	-	-	-	-	-	-	-	-	-	-	-	-	-	-	-	Traes_1BL_14FCDA235.1	-	-	Bradi3g32070.1	-	Sb01g030590.1
-	-	-	-	-	-	-	-	-	-	-	-	-	-	-	-	-	-	-	-	-	Traes_1BL_538A03BEC.1	-	-	Bradi3g32100.1	Os10g0536500	Sb01g030550.1
-	-	-	-	-	-	-	-	-	-	-	-	-	-	-	-	-	-	-	-	-	-	-	-	-	-	Sb01g030540.1
-	-	-	-	-	-	-	-	-	-	-	-	-	-	-	-	-	-	-	-	-	-	-	-	Bradi3g32110.1	Os10g0536600	-
-	-	-	-	-	-	-	-	-	-	-	-	-	-	-	-	-	-	-	-	-	Traes_1BL_8E0A59D30.1	-	-	Bradi3g32130.1	Os10g0536700	Sb01g030530.1
-	-	-	-	-	-	-	-	-	-	-	-	-	-	-	-	-	-	-	-	-	Traes_1BL_936D99096.1	-	-	Bradi3g32150.1	-	Sb01g030490.1
-	-	-	-	-	-	-	-	-	-	-	-	-	-	-	-	-	-	-	-	-	Traes_1BL_395B80CDB.1	-	-	Bradi3g32160.1	Os10g0537600	Sb01g030480.1
-	-	-	-	-	-	-	-	-	-	-	-	-	-	-	-	-	-	-	-	-	Traes_1BL_EF9722035.1	-	-	Bradi3g32180.1	Os10g0539400	Sb01g030470.1
-	-	-	-	-	-	-	-	-	-	-	-	-	-	-	-	-	-	-	-	-	Traes_1BL_66D2E2865.1	-	-	Bradi3g32210.2	Os10g0539900	Sb01g030430.1
-	-	-	-	-	-	-	-	-	-	-	-	-	-	-	-	-	-	-	-	-	Traes_1BL_45B76C7F2.1	-	-	-	-	Sb01g030420.1
-	-	-	-	-	-	-	-	-	-	-	-	-	-	-	-	-	-	-	-	-	Traes_1BL_42FAD5DBE.1	-	-	Bradi3g32230.1	-	Sb01g030400.1
-	-	-	-	-	-	-	-	-	-	-	-	-	-	-	-	-	-	-	-	-	Traes_1BL_7B1831D79.1;Traes_1BL_607D147F3.1;Traes_1BL_546CBC71F.1	-	-	-	-	Sb01g030390.1
-	-	-	-	-	-	-	-	-	-	-	-	-	-	-	-	-	-	-	-	-	Traes_1BL_2053C08CD.1	-	-	Bradi3g32240.1	Os10g0541200	Sb01g030380.1
-	-	-	-	-	-	-	-	-	-	-	-	-	-	-	-	-	-	-	-	-	Traes_1BL_E5DE0E229.1	-	-	Bradi3g32260.1	-	-
-	-	-	-	-	-	-	-	-	-	-	-	-	-	-	-	-	-	-	-	-	Traes_1BL_132A7A5C3.1	-	-	Bradi3g32282.1	Os10g0558600	-
-	-	-	-	-	-	-	-	-	-	-	-	-	-	-	-	-	-	-	-	-	Traes_1BL_5FFF3DBA5.1;Traes_1BL_5DA167F9D.1	-	-	-	Os10g0542200	Sb01g030340.1
-	-	-	-	-	-	-	-	-	-	-	-	-	-	-	-	-	-	-	-	-	Traes_1BL_15310F1FD.1	-	-	Bradi3g32330.1	Os10g0542800	Sb01g030290.1
-	-	-	-	-	-	-	-	-	-	-	-	-	-	-	-	-	-	-	-	-	Traes_1BL_265653FAF.1	-	-	Bradi3g32340.1	Os10g0542900	-
-	-	-	-	-	-	-	-	-	-	-	-	-	-	-	-	-	-	-	-	-	Traes_1BL_5540F035C.1	-	-	-	Os10g0543800	Sb01g030250.1
-	-	-	-	-	-	-	-	-	-	-	-	-	-	-	-	-	-	-	-	-	-	-	-	-	Os10g0544200	-
-	-	-	-	-	-	-	-	-	-	-	-	-	-	-	-	-	-	-	-	-	Traes_1BL_8B9FADFA4.1	-	-	Bradi3g32380.1	Os10g0544500	Sb01g030230.1
-	-	-	-	-	-	-	-	-	-	-	-	-	-	-	-	-	-	-	-	-	Traes_1BL_D43B81257.1	-	-	Bradi3g32390.1	-	Sb01g030220.1
-	-	-	-	-	-	-	-	-	-	-	-	-	-	-	-	-	-	-	-	-	-	-	-	Bradi3g32400.1	-	-
-	-	-	-	-	-	-	-	-	-	-	-	-	-	-	-	-	-	-	-	-	Traes_1BL_D90F27EE3.1	-	-	Bradi3g32420.1	-	-
-	-	-	-	-	-	-	-	-	-	-	-	-	-	-	-	-	-	-	-	-	Traes_1BL_93A9B0AD6.1	-	-	Bradi3g32440.1	-	-
-	-	-	-	-	-	-	-	-	-	-	-	-	-	-	-	-	-	-	-	-	-	-	-	Bradi3g32455.1	-	-
-	-	-	-	-	-	-	-	-	-	-	-	-	-	-	-	-	-	-	-	-	Traes_1BL_2DC0CFB87.1	-	-	Bradi3g32457.1	-	-
-	-	-	-	-	-	-	-	-	-	-	-	-	-	-	-	-	-	-	-	-	Traes_1BL_04B591073.1	-	-	Bradi3g32470.2	Os10g0544600	Sb01g030190.1
-	-	-	-	-	-	-	-	-	-	-	-	-	-	-	-	-	-	-	-	-	Traes_1BL_A5A91DE10.1	-	-	-	-	Sb01g017120.1
-	-	-	-	-	-	-	-	-	-	-	-	-	-	-	-	-	-	-	-	-	Traes_1BL_2CB2C53C1.1	-	-	-	-	Sb01g017130.1
-	-	-	-	-	-	-	-	-	-	-	-	-	-	-	-	-	-	-	-	-	Traes_1BL_BE5D040D3.1;Traes_1BL_8F00448BE.1	-	-	Bradi3g30490.1	-	Sb01g017150.1
-	-	-	-	-	-	-	-	-	-	-	-	-	-	-	-	-	-	-	-	-	-	-	-	-	-	Sb01g017170.1
-	-	-	-	-	-	-	-	-	-	-	-	-	-	-	-	-	-	-	-	-	-	-	-	Bradi3g30510.1	-	-
-	-	-	-	-	-	-	-	-	-	-	-	-	-	-	-	-	-	-	-	-	-	-	-	-	Os10g0515400	-
-	-	-	-	-	-	-	-	-	-	-	-	-	-	-	-	-	-	-	-	-	-	-	-	-	-	Sb01g017200.1
-	-	-	-	-	-	-	-	-	-	-	-	-	-	-	-	-	-	-	-	-	-	wsnp_Ku_c16117_24917524_1B	58.88	-	-	-
-	-	-	-	-	-	-	-	-	-	-	-	-	-	-	-	-	-	-	-	-	Traes_1BL_DA1B7256E1.1	wsnp_Ex_c26419_35667216_1B	58.88	Bradi3g30530.1	Os10g0513300	Sb01g017226.1
-	-	-	-	-	-	-	-	-	-	-	-	-	-	-	-	-	-	-	-	-	Traes_1BL_CC64CA41E.1	-	-	Bradi3g30540.1	Os10g0513200	Sb01g017230.1
-	-	-	-	-	-	-	-	-	-	-	-	-	-	-	-	-	-	-	-	-	Traes_1BL_A1DF11589.1	-	-	-	Os10g0512800	-
-	-	-	-	-	-	-	-	-	-	-	-	-	-	-	-	-	-	-	-	-	Traes_1BL_952658F15.1	-	-	Bradi3g30560.1	Os10g0512700	Sb01g017250.1
-	-	-	-	-	-	-	-	-	-	-	-	-	-	-	-	-	-	-	-	-	Traes_1BL_61C78B94D.1;Traes_1BL_8617E565C.1	-	-	Bradi3g30590.1	Os10g0512400	Sb01g017270.1
-	-	-	-	-	-	-	-	-	-	-	-	-	-	-	-	-	-	-	-	-	Traes_1BL_84AEC08A8.1	-	-	Bradi3g30600.1	Os10g0512500	Sb01g017260.1
-	-	-	-	-	-	-	-	-	-	-	-	-	-	-	-	-	-	-	-	-	Traes_1BL_2BEAE13CF.1	-	-	Bradi3g30610.1	Os10g0512100	Sb01g017280.1
-	-	-	-	-	-	-	-	-	-	-	-	-	-	-	-	-	-	-	-	-	-	-	-	-	Os10g0511400	Sb01g017310.1
-	-	-	-	-	-	-	-	-	-	-	-	-	-	-	-	-	-	-	-	-	Traes_1BL_5FDD3D981.1;Traes_1BL_480520BEF.1	-	-	-	-	Sb01g017320.1
-	-	-	-	-	-	-	-	-	-	-	-	-	-	-	-	-	-	-	-	-	Traes_1BL_2EC8074C6.1;Traes_1BL_60FBF3020.1	-	-	Bradi3g30620.1	-	Sb01g017290.1
-	-	-	-	-	-	-	-	-	-	-	-	-	-	-	-	-	-	-	-	-	Traes_1BL_D62755E8A.1	-	-	Bradi3g30630.1	-	-
-	-	-	-	-	-	-	-	-	-	-	-	-	-	-	-	-	-	-	-	-	Traes_1BL_56BBB4B2F.1	-	-	Bradi3g30710.1	Os10g0510000	-
-	-	-	-	-	-	-	-	-	-	-	-	-	-	-	-	-	-	-	-	-	Traes_1BL_A3BAAF327.1	-	-	Bradi3g30730.2	-	Sb01g017440.1
-	-	-	-	-	-	-	-	-	-	-	-	-	-	-	-	-	-	-	-	-	-	-	-	-	Os10g0509401	-
-	-	-	-	-	-	-	-	-	-	-	-	-	-	-	-	-	-	-	-	-	Traes_1BL_80339CD03.1	-	-	Bradi3g30740.3	Os10g0509200	Sb01g017450.1
-	-	-	-	-	-	-	-	-	-	-	-	-	-	-	-	-	-	-	-	-	Traes_1BL_9284AD17C.1	-	-	Bradi3g30750.1	Os10g0509100	Sb01g017460.1
-	-	-	-	-	-	-	-	-	-	-	-	-	-	-	-	-	-	-	-	-	Traes_1BL_4EDA0586D.1	-	-	-	-	Sb01g017470.1
-	-	-	-	-	-	-	-	-	-	-	-	-	-	-	-	-	-	-	-	-	Traes_1BL_92D564942.1;Traes_1BL_A6FA896CC.1;Traes_1BL_45150C207.1	-	-	Bradi3g30757.2	Os10g0509000	Sb01g017480.1
-	-	-	-	-	-	-	-	-	-	-	-	-	-	-	-	-	-	-	-	-	Traes_1BL_B652EDEF0.1	-	-	Bradi3g30780.1	Os10g0508600	Sb01g017530.1
-	-	-	-	-	-	-	-	-	-	-	-	-	-	-	-	-	-	-	-	-	Traes_1BL_C4B45693E.1	-	-	Bradi3g30790.1	Os10g0508500	Sb01g017540.1
-	-	-	-	-	-	-	-	-	-	-	-	-	-	-	-	-	-	-	-	-	Traes_1BL_2DD49933B.1	-	-	Bradi3g30810.1	Os10g0508400	Sb01g017550.1
-	-	-	-	-	-	-	-	-	-	-	-	-	-	-	-	-	-	-	-	-	Traes_1BL_9351EEDDF.1;Traes_1BL_089AF23BF.1	-	-	-	Os10g0515900	-
-	-	-	-	-	-	-	-	-	-	-	-	-	-	-	-	-	-	-	-	-	Traes_1BL_2F31FBFAF.1;Traes_1BL_9DE9A298E.1	-	-	-	Os10g0516300	-
-	-	-	-	-	-	-	-	-	-	-	-	-	-	-	-	-	-	-	-	-	Traes_1BL_E2EE8B72D.1;Traes_1BL_FD7FF84B6.1	-	-	Bradi3g30820.1	Os10g0516600	Sb01g017110.1
-	-	-	-	-	-	-	-	-	-	-	-	-	-	-	-	-	-	-	-	-	Traes_1BL_5A1E2B92B.1;Traes_1BL_2A4D343F7.1	-	-	Bradi3g30830.1	Os10g0516800	Sb01g017100.1
-	-	-	-	-	-	-	-	-	-	-	-	-	-	-	-	-	-	-	-	-	Traes_1BL_D0EF7CC0A.1	-	-	Bradi3g30847.1	Os10g0517400	Sb01g017070.1
-	-	-	-	-	-	-	-	-	-	-	-	-	-	-	-	-	-	-	-	-	Traes_1BL_84977D514.1	-	-	Bradi3g30860.1	Os10g0517500	Sb01g017060.1
-	-	-	-	-	-	-	-	-	-	-	-	-	-	-	-	-	-	-	-	-	Traes_1BL_9D188BF0E.1	-	-	Bradi3g30880.1	Os10g0518100	Sb01g017030.1
-	-	-	-	-	-	-	-	-	-	-	-	-	-	-	-	-	-	-	-	-	-	-	-	-	-	Sb01g017020.1
-	-	-	-	-	-	-	-	-	-	-	-	-	-	-	-	-	-	-	-	-	Traes_1BL_1D19EF255.1	-	-	Bradi3g31090.1	-	Sb01g017010.1
-	-	-	-	-	-	-	-	-	-	-	-	-	-	-	-	-	-	-	-	-	Traes_1BL_67A769A2C.1	-	-	-	-	Sb01g017000.1
-	-	-	-	-	-	-	-	-	-	-	-	-	-	-	-	-	-	-	-	-	Traes_1BL_4BCD4566B.1	-	-	Bradi3g31110.1	Os10g0518800	Sb01g016990.1
-	-	-	-	-	-	-	-	-	-	-	-	-	-	-	-	-	-	-	-	-	Traes_1BL_8270A5C98.1	-	-	Bradi3g31120.1	Os10g0518900	Sb01g016980.1
-	-	-	-	-	-	-	-	-	-	-	-	-	-	-	-	-	-	-	-	-	Traes_1BL_DAB4F5AC0.1	-	-	Bradi3g31140.1	Os10g0519600	-
-	-	-	-	-	-	-	-	-	-	-	-	-	-	-	-	-	-	-	-	-	Traes_1BL_A080426D5.1	-	-	Bradi3g31150.1	Os10g0519700	Sb01g016950.1
-	-	-	-	-	-	-	-	-	-	-	-	-	-	-	-	-	-	-	-	-	-	-	-	-	-	Sb01g016830.1
-	-	-	-	-	-	-	-	-	-	-	-	-	-	-	-	-	-	-	-	-	Traes_1BL_E3A8A2AFA.1	-	-	-	-	Sb01g016826.1
-	-	-	-	-	-	-	-	-	-	-	-	-	-	-	-	-	-	-	-	-	Traes_1BL_A4F949020.1	-	-	-	-	Sb01g016800.1
-	-	-	-	-	-	-	-	-	-	-	-	-	-	-	-	-	-	-	-	-	-	-	-	-	-	Sb01g016720.1
-	-	-	-	-	-	-	-	-	-	-	-	-	-	-	-	-	-	-	-	-	Traes_1BL_DECA5143E.1	-	-	Bradi3g32480.1	Os10g0544900	Sb01g030180.1
-	-	-	-	-	-	-	-	-	-	-	-	-	-	-	-	-	-	-	-	-	Traes_1BL_BD348B4BD.1;Traes_1BL_99CE41F50.1	-	-	Bradi3g32490.1	Os10g0545000	Sb01g030170.1
-	-	-	-	-	-	-	-	-	-	-	-	-	-	-	-	-	-	-	-	-	Traes_1BL_2D28219F9.1	-	-	Bradi3g32497.1	Os10g0545100	Sb01g030165.1
-	-	-	-	-	-	-	-	-	-	-	-	-	-	-	-	-	-	-	-	-	Traes_1BL_4B54A24F9.1;Traes_1BL_6E1D79D78.1	-	-	Bradi3g32510.1	Os10g0545200	Sb01g030160.1
-	-	-	-	-	-	-	-	-	-	-	-	-	-	-	-	-	-	-	-	-	Traes_1BL_FBFB5D0F9.1	-	-	Bradi3g32520.1	Os10g0545300	Sb01g030150.1
-	-	-	-	-	-	-	-	-	-	-	-	-	-	-	-	-	-	-	-	-	Traes_1BL_C261406BF.1	-	-	Bradi3g32535.1	Os10g0545600	Sb01g030130.1
-	-	-	-	-	-	-	-	-	-	-	-	-	-	-	-	-	-	-	-	-	Traes_1BL_5B14A32F3.1	-	-	Bradi3g32550.1	Os10g0545700	-
-	-	-	-	-	-	-	-	-	-	-	-	-	-	-	-	-	-	-	-	-	-	-	-	Bradi3g32595.1	-	-
-	-	-	-	-	-	-	-	-	-	-	-	-	-	-	-	-	-	-	-	-	Traes_1BL_C178F2328.1	-	-	Bradi3g32610.1	-	-
-	-	-	-	-	-	-	-	-	-	-	-	-	-	-	-	-	-	-	-	-	Traes_1BL_D61509665.1	-	-	Bradi3g32630.1	-	Sb01g030080.1
-	-	-	-	-	-	-	-	-	-	-	-	-	-	-	-	-	-	-	-	-	Traes_1BL_A1142CE36.1	-	-	Bradi3g32660.1	Os10g0546300	Sb01g030070.1
-	-	-	-	-	-	-	-	-	-	-	-	-	-	-	-	-	-	-	-	-	Traes_1BL_714F4E4AC.1	-	-	Bradi3g32690.1	Os10g0546600	Sb01g030050.1
-	-	-	-	-	-	-	-	-	-	-	-	-	-	-	-	-	-	-	-	-	Traes_1BL_244A707C6.1	-	-	Bradi3g32770.1	Os10g0548100	Sb01g029930.1
-	-	-	-	-	-	-	-	-	-	-	-	-	-	-	-	-	-	-	-	-	Traes_1BL_F618B0862.1;Traes_1BL_72110F11A.1	-	-	Bradi3g32780.1	Os10g0548200	-
-	-	-	-	-	-	-	-	-	-	-	-	-	-	-	-	-	-	-	-	-	-	-	-	Bradi3g32787.1	-	-
-	-	-	-	-	-	-	-	-	-	-	-	-	-	-	-	-	-	-	-	-	-	-	-	Bradi3g32800.1	Os10g0548700	-
-	-	-	-	-	-	-	-	-	-	-	-	-	-	-	-	-	-	-	-	-	Traes_1BL_F7B084A51.1	-	-	-	Os10g0548800	Sb01g029790.1
-	-	-	-	-	-	-	-	-	-	-	-	-	-	-	-	-	-	-	-	-	-	-	-	-	-	Sb01g029780.1
-	-	-	-	-	-	-	-	-	-	-	-	-	-	-	-	-	-	-	-	-	-	-	-	-	Os10g0549100	-
-	-	-	-	-	-	-	-	-	-	-	-	-	-	-	-	-	-	-	-	-	Traes_1BL_708C02E25.1	-	-	Bradi3g32830.1	Os05g0558400	Sb01g029750.1
-	-	-	-	-	-	-	-	-	-	-	-	-	-	-	-	-	-	-	-	-	Traes_1BL_903736130.1	-	-	Bradi3g32840.1	-	-
-	-	-	-	-	-	-	-	-	-	-	-	-	-	-	-	-	-	-	-	-	-	-	-	-	Os10g0549850	-
-	-	-	-	-	-	-	-	-	-	-	-	-	-	-	-	-	-	-	-	-	-	-	-	-	-	Sb01g029745.1
-	-	-	-	-	-	-	-	-	-	-	-	-	-	-	-	-	-	-	-	-	Traes_1BL_206DD5100.1	-	-	Bradi3g32850.1	Os10g0550300	Sb01g029730.1
-	-	-	-	-	-	-	-	-	-	-	-	-	-	-	-	-	-	-	-	-	Traes_1BL_1BD7254B2.1;Traes_1BL_70F8A18EE.1	-	-	-	-	Sb01g029710.1
-	-	-	-	-	-	-	-	-	-	-	-	-	-	-	-	-	-	-	-	-	Traes_1BL_6B2AF4F071.1;Traes_1BL_6B2AF4F07.1	-	-	Bradi3g32870.1	Os10g0550700	Sb01g029670.1
-	-	-	-	-	-	-	-	-	-	-	-	-	-	-	-	-	-	-	-	-	-	-	-	Bradi3g32920.1	-	-
-	-	-	-	-	-	-	-	-	-	-	-	-	-	-	-	-	-	-	-	-	Traes_1BL_2499113E71.1;Traes_1BL_2499113E7.1	-	-	Bradi3g32940.1	-	-
-	-	-	-	-	-	-	-	-	-	-	-	-	-	-	-	-	-	-	-	-	-	-	-	-	Os10g0552600	-
-	-	-	-	-	-	-	-	-	-	-	-	-	-	-	-	-	-	-	-	-	Traes_1BL_693AAEFE5.1;Traes_1BL_23485C382.1	-	-	Bradi3g32960.1	Os10g0552900	Sb01g029600.1
-	-	-	-	-	-	-	-	-	-	-	-	-	-	-	-	-	-	-	-	-	Traes_1BL_4EC167332.1	-	-	Bradi3g32970.1	Os10g0553300	Sb01g029590.1
-	-	-	-	-	-	-	-	-	-	-	-	-	-	-	-	-	-	-	-	-	-	-	-	-	-	Sb01g029560.1
-	-	-	-	-	-	-	-	-	-	-	-	-	-	-	-	-	-	-	-	-	-	-	-	-	-	Sb01g029550.1
-	-	-	-	-	-	-	-	-	-	-	-	-	-	-	-	-	-	-	-	-	Traes_1BL_F749EA057.1	-	-	-	-	Sb01g029540.1
-	-	-	-	-	-	-	-	-	-	-	-	-	-	-	-	-	-	-	-	-	Traes_1BL_743322682.1	-	-	Bradi3g32990.1	Os10g0553800	Sb01g029510.1
-	-	-	-	-	-	-	-	-	-	-	-	-	-	-	-	-	-	-	-	-	Traes_1BL_725F481D9.1	-	-	Bradi3g33020.1	Os10g0554100	Sb01g029480.1
-	-	-	-	-	-	-	-	-	-	-	-	-	-	-	-	-	-	-	-	-	-	-	-	-	-	Sb01g029470.1
-	-	-	-	-	-	-	-	-	-	-	-	-	-	-	-	-	-	-	-	-	-	-	-	Bradi3g33030.1	Os10g0554200	-
-	-	-	-	-	-	-	-	-	-	-	-	-	-	-	-	-	-	-	-	-	-	-	-	Bradi3g33060.1	-	Sb01g029450.1
-	-	-	-	-	-	-	-	-	-	-	-	-	-	-	-	-	-	-	-	-	-	-	-	-	Os10g0554800	-
-	-	-	-	-	-	-	-	-	-	-	-	-	-	-	-	-	-	-	-	-	Traes_1BL_544818CB6.1;Traes_1BL_083BD03C9.1	-	-	-	Os10g0554900	Sb01g029410.1
-	-	-	-	-	-	-	-	-	-	-	-	-	-	-	-	-	-	-	-	-	Traes_1BL_964FFE7D9.1;Traes_1BL_521014243.1	-	-	Bradi3g33080.1	Os10g0555100	Sb01g029400.1
-	-	-	-	-	-	-	-	-	-	-	-	-	-	-	-	-	-	-	-	-	-	-	-	-	-	Sb01g029370.1
-	-	-	-	-	-	-	-	-	-	-	-	-	-	-	-	-	-	-	-	-	Traes_1BL_405FE0DBA.1	-	-	-	-	Sb01g029350.1
-	-	-	-	-	-	-	-	-	-	-	-	-	-	-	-	-	-	-	-	-	-	-	-	-	Os10g0555300	-
-	-	-	-	-	-	-	-	-	-	-	-	-	-	-	-	-	-	-	-	-	Traes_1BL_893115FCA.1	-	-	Bradi3g33100.1	-	-
-	-	-	-	-	-	-	-	-	-	-	-	-	-	-	-	-	-	-	-	-	Traes_1BL_5AAD0ACE8.1	-	-	Bradi3g33120.1	-	-
-	-	-	-	-	-	-	-	-	-	-	-	-	-	-	-	-	-	-	-	-	-	-	-	-	-	Sb01g029310.1
-	-	-	-	-	-	-	-	-	-	-	-	-	-	-	-	-	-	-	-	-	-	-	-	Bradi3g33150.1	-	Sb01g029270.1
-	-	-	-	-	-	-	-	-	-	-	-	-	-	-	-	-	-	-	-	-	-	-	-	-	Os10g0555600	-
-	-	-	-	-	-	-	-	-	-	-	-	-	-	-	-	-	-	-	-	-	-	-	-	-	Os10g0555700	-
-	-	-	-	-	-	-	-	-	-	-	-	-	-	-	-	-	-	-	-	-	Traes_1BL_525464407.1	wsnp_Ex_rep_c66802_65172754_1B	59.49	-	-	-
-	-	-	-	-	-	-	-	-	-	-	-	-	-	-	-	-	-	-	-	-	-	wsnp_Ex_c6022_10553838_1B	59.49	-	-	-
-	-	-	-	-	-	-	-	-	-	-	-	-	-	-	-	-	-	-	-	-	Traes_1BL_68BA4D0C3.1;Traes_1BL_8B700D907.1	wsnp_Ex_c9979_16421462_1B	59.49	-	-	-
-	-	-	-	-	-	-	-	-	-	-	-	-	-	-	-	-	-	-	-	-	-	wsnp_BE403956B_Ta_2_3_1B	59.49	-	-	-
-	-	-	-	-	-	-	-	-	-	-	-	-	-	-	-	-	-	-	-	-	-	wsnp_Ex_c15934_24341135_1B	59.49	-	-	-
-	-	-	-	-	-	-	-	-	-	-	-	-	-	-	-	-	-	-	-	-	-	wsnp_Ex_c25180_34445112_1B	59.49	-	-	-
-	-	-	-	-	-	-	-	-	-	-	-	-	-	-	-	-	-	-	-	-	-	wsnp_BE442716B_Ta_2_1_1B	59.49	-	-	-
-	-	-	-	-	-	-	-	-	-	-	-	-	-	-	-	-	-	-	-	-	Traes_1BL_BBB0D9844.1	wsnp_BG607036B_Ta_1_1_1B	59.49	-	Os10g0480500	-
-	-	-	-	-	-	-	-	-	-	-	-	-	-	-	-	-	-	-	-	-	Traes_1BL_4072331B5.1;Traes_1BL_6D6ED6D49.1	wsnp_BE403956B_Ta_2_1_1B	59.49	Bradi3g33160.1	Os10g0556100	Sb01g029230.1
-	-	-	-	-	-	-	-	-	-	-	-	-	-	-	-	-	-	-	-	-	Traes_1BL_257D144A8.1	-	-	Bradi3g33190.1	Os10g0556801	Sb01g029180.1
-	-	-	-	-	-	-	-	-	-	-	-	-	-	-	-	-	-	-	-	-	Traes_1BL_FE0CB2593.1	-	-	Bradi3g33210.1	Os10g0557800	-
-	-	-	-	-	-	-	-	-	-	-	-	-	-	-	-	-	-	-	-	-	Traes_1BL_F8BB21BC2.1	-	-	Bradi3g33217.1	Os10g0557900	Sb01g029150.1
-	-	-	-	-	-	-	-	-	-	-	-	-	-	-	-	-	-	-	-	-	Traes_1BL_7A5358469.1;Traes_1BL_BCC9EBB46.1;Traes_1BL_E1D67F877.1	-	-	-	Os10g0559450	-
-	-	-	-	-	-	-	-	-	-	-	-	-	-	-	-	-	-	-	-	-	Traes_1BL_A0644DA53.1	-	-	Bradi3g33250.1	Os10g0559800	Sb01g029110.1
-	-	-	-	-	-	-	-	-	-	-	-	-	-	-	-	-	-	-	-	-	-	-	-	Bradi3g33270.1	-	-
-	-	-	-	-	-	-	-	-	-	-	-	-	-	-	-	-	-	-	-	-	Traes_1BL_5A5D7D4EE.1	-	-	Bradi3g33287.1	Os10g0559900	Sb01g029100.1
-	-	-	-	-	-	-	-	-	-	-	-	-	-	-	-	-	-	-	-	-	Traes_1BL_328EBD6B0.1	-	-	Bradi3g33310.1	-	-
-	-	-	-	-	-	-	-	-	-	-	-	-	-	-	-	-	-	-	-	-	Traes_1BL_355420E27.1	-	-	Bradi3g33330.1	-	-
-	-	-	-	-	-	-	-	-	-	-	-	-	-	-	-	-	-	-	-	-	Traes_1BL_68561A32A.1	-	-	-	Os10g0560500	-
-	-	-	-	-	-	-	-	-	-	-	-	-	-	-	-	-	-	-	-	-	-	-	-	-	Os10g0560700	Sb01g029065.1
-	-	-	-	-	-	-	-	-	-	-	-	-	-	-	-	-	-	-	-	-	Traes_1BL_0BF7D21D4.1	-	-	Bradi3g33370.1	Os10g0560900	Sb01g029060.1
-	-	-	-	-	-	-	-	-	-	-	-	-	-	-	-	-	-	-	-	-	Traes_1BL_E61918FA2.1	-	-	Bradi3g33377.1	Os10g0561200	-
-	-	-	-	-	-	-	-	-	-	-	-	-	-	-	-	-	-	-	-	-	Traes_1BL_602C9519D.1	-	-	Bradi3g33390.1	Os10g0561300	Sb01g029030.1
-	-	-	-	-	-	-	-	-	-	-	-	-	-	-	-	-	-	-	-	-	Traes_1BL_B7F04D24D.1	-	-	Bradi3g33400.1	Os10g0561400	Sb01g029020.1
-	-	-	-	-	-	-	-	-	-	-	-	-	-	-	-	-	-	-	-	-	Traes_1BL_47F6225B3.1	-	-	-	-	Sb01g029000.1
-	-	-	-	-	-	-	-	-	-	-	-	-	-	-	-	-	-	-	-	-	Traes_1BL_E88616E12.1	-	-	Bradi3g33420.1	Os10g0562000	-
-	-	-	-	-	-	-	-	-	-	-	-	-	-	-	-	-	-	-	-	-	Traes_1BL_7D66557D7.1	-	-	Bradi3g33430.1	-	-
-	-	-	-	-	-	-	-	-	-	-	-	-	-	-	-	-	-	-	-	-	Traes_1BL_F809FA27D.1	-	-	Bradi3g33440.1	Os10g0562100	Sb01g028870.1
-	-	-	-	-	-	-	-	-	-	-	-	-	-	-	-	-	-	-	-	-	Traes_1BL_8E493AB69.1	-	-	Bradi3g33490.1	Os10g0562700	Sb01g028920.1
-	-	-	-	-	-	-	-	-	-	-	-	-	-	-	-	-	-	-	-	-	Traes_1BL_D03AE33C1.1	-	-	Bradi3g33500.1	Os10g0563000	Sb01g028940.1
-	-	-	-	-	-	-	-	-	-	-	-	-	-	-	-	-	-	-	-	-	Traes_1BL_79AAA4CC6.1	-	-	Bradi3g33510.1	Os10g0563200	Sb01g028950.1
-	-	-	-	-	-	-	-	-	-	-	-	-	-	-	-	-	-	-	-	-	Traes_1BL_A54F3943B.1	-	-	Bradi3g33520.1	Os10g0563300	Sb01g028970.1
-	-	-	-	-	-	-	-	-	-	-	-	-	-	-	-	-	-	-	-	-	Traes_1BL_E334627B1.1	-	-	Bradi3g33530.1	Os10g0563400	Sb01g028860.1
-	-	-	-	-	-	-	-	-	-	-	-	-	-	-	-	-	-	-	-	-	Traes_1BL_C9A1527CB.1	-	-	Bradi3g33537.1	Os10g0563500	Sb01g028850.1
-	-	-	-	-	-	-	-	-	-	-	-	-	-	-	-	-	-	-	-	-	Traes_1BL_D63696FF3.1	-	-	Bradi3g33550.1	Os10g0563600	Sb01g028840.1
-	-	-	-	-	-	-	-	-	-	-	-	-	-	-	-	-	-	-	-	-	Traes_1BL_ACC9DDA86.1	-	-	Bradi3g33570.1	Os10g0563700	Sb01g028830.1
-	-	-	-	-	-	-	-	-	-	-	-	-	-	-	-	-	-	-	-	-	Traes_1BL_348C10BF9.1	-	-	-	Os10g0563900	-
-	-	-	-	-	-	-	-	-	-	-	-	-	-	-	-	-	-	-	-	-	Traes_1BL_E233C5D1F.1	-	-	Bradi3g33600.1	Os10g0564000	Sb01g028800.1
-	-	-	-	-	-	-	-	-	-	-	-	-	-	-	-	-	-	-	-	-	Traes_1BL_0C1AA36CC.1	-	-	Bradi3g33650.1	Os10g0564400	Sb01g028770.1
-	-	-	-	-	-	-	-	-	-	-	-	-	-	-	-	-	-	-	-	-	-	-	-	-	Os10g0564600	Sb01g028750.1
-	-	-	-	-	-	-	-	-	-	-	-	-	-	-	-	-	-	-	-	-	Traes_1BL_F2E014D47.1;Traes_1BL_C92553492.1	-	-	Bradi3g33710.1	Os10g0564900	Sb01g028740.1
-	-	-	-	-	-	-	-	-	-	-	-	-	-	-	-	-	-	-	-	-	Traes_1BL_450A525FA.1;Traes_1BL_AFF69B3B6.1;Traes_1BL_DEDCA160A.1;Traes_1BL_3F5FF1330.1	-	-	Bradi3g33722.1	-	Sb01g028720.1
-	-	-	-	-	-	-	-	-	-	-	-	-	-	-	-	-	-	-	-	-	-	-	-	-	-	Sb01g028686.1
-	-	-	-	-	-	-	-	-	-	-	-	-	-	-	-	-	-	-	-	-	Traes_1BL_1E34E4052.1	-	-	-	-	Sb01g028683.1
-	-	-	-	-	-	-	-	-	-	-	-	-	-	-	-	-	-	-	-	-	-	-	-	-	Os10g0566300	-
-	-	-	-	-	-	-	-	-	-	-	-	-	-	-	-	-	-	-	-	-	-	-	-	-	-	Sb01g028660.1
-	-	-	-	-	-	-	-	-	-	-	-	-	-	-	-	-	-	-	-	-	Traes_1BL_A1264C411.1;Traes_1BL_41EFD5242.1	-	-	Bradi3g33780.1	Os10g0566800	Sb01g028620.1
-	-	-	-	-	-	-	-	-	-	-	-	-	-	-	-	-	-	-	-	-	Traes_1BL_80CAF3887.1	-	-	-	-	Sb01g028590.1
-	-	-	-	-	-	-	-	-	-	-	-	-	-	-	-	-	-	-	-	-	Traes_1BL_DF929E48F.1	-	-	Bradi3g33810.1	Os10g0567000	Sb01g028580.1
-	-	-	-	-	-	-	-	-	-	-	-	-	-	-	-	-	-	-	-	-	Traes_1BL_687A47E82.1	-	-	Bradi3g33820.1	Os10g0567300	-
-	-	-	-	-	-	-	-	-	-	-	-	-	-	-	-	-	-	-	-	-	Traes_1BL_A4D568472.1	-	-	Bradi3g33830.1	Os10g0567500	-
-	-	-	-	-	-	-	-	-	-	-	-	-	-	-	-	-	-	-	-	-	Traes_1BL_82507217C.1	-	-	Bradi3g33850.1	-	-
-	-	-	-	-	-	-	-	-	-	-	-	-	-	-	-	-	-	-	-	-	Traes_1BL_68E4D6F70.1	wsnp_BE442716B_Ta_2_2_1B	59.49	Bradi3g33860.1	-	-
-	-	-	-	-	-	-	-	-	-	-	-	-	-	-	-	-	-	-	-	-	-	-	-	-	Os10g0567900	-
-	-	-	-	-	-	-	-	-	-	-	-	-	-	-	-	-	-	-	-	-	-	-	-	-	Os10g0568200	-
-	-	-	-	-	-	-	-	-	-	-	-	-	-	-	-	-	-	-	-	-	-	-	-	Bradi3g33870.1	Os10g0568300	-
-	-	-	-	-	-	-	-	-	-	-	-	-	-	-	-	-	-	-	-	-	Traes_1BL_84E3BB270.1	-	-	-	Os10g0569000	Sb01g028530.1
-	-	-	-	-	-	-	-	-	-	-	-	-	-	-	-	-	-	-	-	-	Traes_1BL_B5EF229CE.1	-	-	Bradi3g33900.1	Os10g0569300	Sb01g028510.1
-	-	-	-	-	-	-	-	-	-	-	-	-	-	-	-	-	-	-	-	-	Traes_1BL_59E643C4C.1	-	-	Bradi3g33910.1	-	Sb01g028485.1
-	-	-	-	-	-	-	-	-	-	-	-	-	-	-	-	-	-	-	-	-	Traes_1BL_F92C3459D.1	-	-	Bradi3g33920.1	Os10g0571100	-
-	-	-	-	-	-	-	-	-	-	-	-	-	-	-	-	-	-	-	-	-	Traes_1BL_9908E325A.1	-	-	Bradi3g33930.1	Os10g0571200	Sb01g028470.1
-	-	-	-	-	-	-	-	-	-	-	-	-	-	-	-	-	-	-	-	-	Traes_1BL_1EAA6C464.1	-	-	Bradi3g33950.1	Os10g0571300	Sb01g028460.1
-	-	-	-	-	-	-	-	-	-	-	-	-	-	-	-	-	-	-	-	-	Traes_1BL_763B0B9CC.1;Traes_1BL_A98B89218.1	-	-	Bradi3g33980.1	Os10g0572100	-
-	-	-	-	-	-	-	-	-	-	-	-	-	-	-	-	-	-	-	-	-	Traes_1BL_5390D3FF8.1	-	-	Bradi3g33990.1	Os10g0572300	Sb01g028430.1
-	-	-	-	-	-	-	-	-	-	-	-	-	-	-	-	-	-	-	-	-	-	-	-	Bradi3g34005.1	-	-
-	-	-	-	-	-	-	-	-	-	-	-	-	-	-	-	-	-	-	-	-	Traes_1BL_D4B849B8F.1	-	-	Bradi3g34260.1	Os10g0577900	Sb01g027910.1
-	-	-	-	-	-	-	-	-	-	-	-	-	-	-	-	-	-	-	-	-	Traes_1BL_0CB993ADF.1	wsnp_Ex_c6022_10552811_1B	59.49	Bradi3g34270.1	Os10g0578000	Sb01g027890.1
-	-	-	-	-	-	-	-	-	-	-	-	-	-	-	-	-	-	-	-	-	-	-	-	-	Os10g0577000	Sb01g028020.1
-	-	-	-	-	-	-	-	-	-	-	-	-	-	-	-	-	-	-	-	-	Traes_1BL_D16F17146.1	-	-	Bradi3g34280.1	Os10g0576900	Sb01g028030.1
-	-	-	-	-	-	-	-	-	-	-	-	-	-	-	-	-	-	-	-	-	-	-	-	Bradi3g34295.1	-	Sb01g028000.1
-	-	-	-	-	-	-	-	-	-	-	-	-	-	-	-	-	-	-	-	-	Traes_1BL_EBF1BF1A1.1	-	-	Bradi3g34310.1	-	Sb01g028050.1
-	-	-	-	-	-	-	-	-	-	-	-	-	-	-	-	-	-	-	-	-	Traes_1BL_FC488FEB4.1	-	-	Bradi3g34350.1	Os10g0576100	Sb01g028090.1
-	-	-	-	-	-	-	-	-	-	-	-	-	-	-	-	-	-	-	-	-	Traes_1BL_B60A108BD.1	-	-	Bradi3g34360.1	Os10g0576000	Sb01g028100.1
-	-	-	-	-	-	-	-	-	-	-	-	-	-	-	-	-	-	-	-	-	-	-	-	Bradi3g34370.1	Os10g0575950	Sb01g028110.1
-	-	-	-	-	-	-	-	-	-	-	-	-	-	-	-	-	-	-	-	-	Traes_1BL_308360916.1	-	-	Bradi3g34380.1	-	-
-	-	-	-	-	-	-	-	-	-	-	-	-	-	-	-	-	-	-	-	-	Traes_1BL_B27EF67A8.1	-	-	Bradi3g34387.1	Os10g0575800	Sb01g028140.1
-	-	-	-	-	-	-	-	-	-	-	-	-	-	-	-	-	-	-	-	-	Traes_1BL_6357FA4B9.1	-	-	Bradi3g34400.1	Os10g0575700	Sb01g028150.1
-	-	-	-	-	-	-	-	-	-	-	-	-	-	-	-	-	-	-	-	-	Traes_1BL_F0554ED4E.1	-	-	Bradi3g34410.1	-	Sb01g028160.1
-	-	-	-	-	-	-	-	-	-	-	-	-	-	-	-	-	-	-	-	-	-	-	-	-	-	Sb01g028165.1
-	-	-	-	-	-	-	-	-	-	-	-	-	-	-	-	-	-	-	-	-	Traes_1BL_40410CA71.1	-	-	Bradi3g34450.1	Os10g0575200	Sb01g028220.1
-	-	-	-	-	-	-	-	-	-	-	-	-	-	-	-	-	-	-	-	-	Traes_1BL_ED3E8E5A3.1	-	-	Bradi3g34490.1	-	Sb01g027880.1
-	-	-	-	-	-	-	-	-	-	-	-	-	-	-	-	-	-	-	-	-	Traes_1BL_F0910CE9A.1	-	-	-	-	Sb01g027870.1
-	-	-	-	-	-	-	-	-	-	-	-	-	-	-	-	-	-	-	-	-	Traes_1BL_F6B656799.1	wsnp_be443797B_Ta_2_1_1B	59.49	Bradi3g34500.2	-	Sb01g027860.1
-	-	-	-	-	-	-	-	-	-	-	-	-	-	-	-	-	-	-	-	-	-	-	-	-	-	Sb01g027850.1
-	-	-	-	-	-	-	-	-	-	-	-	-	-	-	-	-	-	-	-	-	Traes_1BL_DDF7D3F25.1	-	-	Bradi3g34517.1	-	Sb01g027840.1
-	-	-	-	-	-	-	-	-	-	-	-	-	-	-	-	-	-	-	-	-	-	-	-	-	Os10g0578800	-
-	-	-	-	-	-	-	-	-	-	-	-	-	-	-	-	-	-	-	-	-	-	-	-	-	Os10g0578900	Sb01g027830.1
-	-	-	-	-	-	-	-	-	-	-	-	-	-	-	-	-	-	-	-	-	Traes_1BL_33A3CED20.1	-	-	Bradi3g34550.1	Os10g0579200	Sb01g027800.1
-	-	-	-	-	-	-	-	-	-	-	-	-	-	-	-	-	-	-	-	-	Traes_1BL_78CEA8ED2.1	-	-	Bradi3g34557.2	Os10g0579300	Sb01g027790.1
-	-	-	-	-	-	-	-	-	-	-	-	-	-	-	-	-	-	-	-	-	Traes_1BL_771AA035D.1	-	-	-	-	Sb01g027780.1
-	-	-	-	-	-	-	-	-	-	-	-	-	-	-	-	-	-	-	-	-	Traes_1BL_794E99FF5.1	-	-	-	-	Sb01g027770.1
-	-	-	-	-	-	-	-	-	-	-	-	-	-	-	-	-	-	-	-	-	Traes_1BL_CD62BC4C3.1;Traes_1BL_A3F7D21E1.1	-	-	Bradi3g34590.1	Os10g0579600	Sb01g027740.1
-	-	-	-	-	-	-	-	-	-	-	-	-	-	-	-	-	-	-	-	-	-	-	-	-	Os10g0580200	Sb01g027720.1
-	-	-	-	-	-	-	-	-	-	-	-	-	-	-	-	-	-	-	-	-	-	-	-	-	-	Sb01g027710.1
-	-	-	-	-	-	-	-	-	-	-	-	-	-	-	-	-	-	-	-	-	Traes_1BL_817F2D45A.1	-	-	-	-	Sb01g027700.1
-	-	-	-	-	-	-	-	-	-	-	-	-	-	-	-	-	-	-	-	-	Traes_1BL_776065CC4.1;Traes_1BL_CACFFE147.1	-	-	-	Os10g0580300	Sb01g027690.1
-	-	-	-	-	-	-	-	-	-	-	-	-	-	-	-	-	-	-	-	-	Traes_1BL_0B6A264E1.1;Traes_1BL_55462A32D.1	-	-	-	Os10g0580400	-
-	-	-	-	-	-	-	-	-	-	-	-	-	-	-	-	-	-	-	-	-	-	-	-	-	-	Sb01g027540.1
-	-	-	-	-	-	-	-	-	-	-	-	-	-	-	-	-	-	-	-	-	-	-	-	-	Os10g0580700	Sb01g027590.1
-	-	-	-	-	-	-	-	-	-	-	-	-	-	-	-	-	-	-	-	-	-	-	-	-	-	Sb01g027600.1
-	-	-	-	-	-	-	-	-	-	-	-	-	-	-	-	-	-	-	-	-	Traes_1BL_3E132CE65.1;Traes_1BL_1EA2E609D.1	-	-	-	-	Sb01g027630.1
-	-	-	-	-	-	-	-	-	-	-	-	-	-	-	-	-	-	-	-	-	-	-	-	-	Os10g0580800	Sb01g027680.1
-	-	-	-	-	-	-	-	-	-	-	-	-	-	-	-	-	-	-	-	-	-	-	-	-	Os10g0580900	Sb01g027670.1
-	-	-	-	-	-	-	-	-	-	-	-	-	-	-	-	-	-	-	-	-	Traes_1BL_16964487D.1	-	-	Bradi3g30320.1	Os10g0505900	Sb01g017695.1
-	-	-	-	-	-	-	-	-	-	-	-	-	-	-	-	-	-	-	-	-	Traes_1BL_3CBD26C8A.1;Traes_1BL_E392D77F8.1	-	-	Bradi3g30330.1	Os10g0506000	Sb01g017690.1
-	-	-	-	-	-	-	-	-	-	-	-	-	-	-	-	-	-	-	-	-	Traes_1BL_856856EA0.1	-	-	Bradi3g30350.1	-	-
-	-	-	-	-	-	-	-	-	-	-	-	-	-	-	-	-	-	-	-	-	Traes_1BL_B1FAAEDB8.1;Traes_1BL_55C8D5D9D.1	-	-	Bradi3g30360.2	Os10g0506800	-
-	-	-	-	-	-	-	-	-	-	-	-	-	-	-	-	-	-	-	-	-	Traes_1BL_06A8FE844.1;Traes_1BL_EC3D3628A.1	wsnp_Ku_c9014_15193623_1B	59.82	-	-	-
-	-	-	-	-	-	-	-	-	-	-	-	-	-	-	-	-	-	-	-	-	-	wsnp_BE591501B_Ta_2_1_1B	60.54	-	-	-
-	-	-	-	-	-	-	-	-	-	-	-	-	-	-	-	-	-	-	-	-	-	wsnp_Ex_c30805_39678077_1B	61.55	-	-	-
-	-	-	-	-	-	-	-	-	-	-	-	-	-	-	-	-	-	-	-	-	-	wsnp_Ra_rep_c111777_93910754_1B	61.55	-	-	-
-	-	-	-	-	-	-	-	-	-	-	-	-	-	-	-	-	-	-	-	-	Traes_1BL_5A31CB72E.1	wsnp_Ex_c10233_16784994_1B	61.55	-	-	-
-	-	-	-	-	-	-	-	-	-	-	-	-	-	-	-	-	-	-	-	-	Traes_1BL_04B512B59.1;Traes_1BL_68FE6F389.1	wsnp_Ku_c66585_65967792_1B	61.87	Bradi3g30380.1	-	-
-	-	-	-	-	-	-	-	-	-	-	-	-	-	-	-	-	-	-	-	-	Traes_1BL_71A8BFCF5.1	-	-	Bradi3g30390.1	Os10g0507800	-
-	-	-	-	-	-	-	-	-	-	-	-	-	-	-	-	-	-	-	-	-	Traes_1BL_F6204D641.1	-	-	-	Os10g0508000	Sb01g017580.1
-	-	-	-	-	-	-	-	-	-	-	-	-	-	-	-	-	-	-	-	-	Traes_1BL_05235EFC0.1	-	-	Bradi3g30430.1	-	-
-	-	-	-	-	-	-	-	-	-	-	-	-	-	-	-	-	-	-	-	-	-	-	-	-	Os10g0572800	-
-	-	-	-	-	-	-	-	-	-	-	-	-	-	-	-	-	-	-	-	-	Traes_1BL_B2530B79C.1	-	-	Bradi3g34040.1	Os10g0573000	Sb01g028370.1
-	-	-	-	-	-	-	-	-	-	-	-	-	-	-	-	-	-	-	-	-	-	-	-	Bradi3g34050.1	Os10g0573100	Sb01g028360.1
-	-	-	-	-	-	-	-	-	-	-	-	-	-	-	-	-	-	-	-	-	-	-	-	-	Os10g0573200	-
-	-	-	-	-	-	-	-	-	-	-	-	-	-	-	-	-	-	-	-	-	Traes_1BL_0C02F5395.1	-	-	Bradi3g34090.2	-	Sb01g028320.1
-	-	-	-	-	-	-	-	-	-	-	-	-	-	-	-	-	-	-	-	-	Traes_1BL_DF4C76175.1;Traes_1BL_F2A8D87C5.1;Traes_1BL_40260C234.1;Traes_1BL_262C704651.1	-	-	-	Os10g0573450	-
-	-	-	-	-	-	-	-	-	-	-	-	-	-	-	-	-	-	-	-	-	-	-	-	-	Os10g0573700	-
-	-	-	-	-	-	-	-	-	-	-	-	-	-	-	-	-	-	-	-	-	Traes_1BL_6956EAF2D1.1;Traes_1BL_8BC41EFDE.1	-	-	Bradi3g34097.1	Os10g0573900	Sb01g028310.1
-	-	-	-	-	-	-	-	-	-	-	-	-	-	-	-	-	-	-	-	-	-	-	-	-	-	Sb01g028260.1
-	-	-	-	-	-	-	-	-	-	-	-	-	-	-	-	-	-	-	-	-	-	-	-	Bradi3g34190.1	-	-
-	-	-	-	-	-	-	-	-	-	-	-	-	-	-	-	-	-	-	-	-	-	-	-	-	Os10g0574700	-
-	-	-	-	-	-	-	-	-	-	-	-	-	-	-	-	-	-	-	-	-	Traes_1BL_F0A02AA02.1	-	-	Bradi3g34200.1	Os10g0575000	Sb01g028230.1
-	-	-	-	-	-	-	-	-	-	-	-	-	-	-	-	-	-	-	-	-	Traes_1BL_5AA74C37B.1	-	-	Bradi3g34227.1	-	-
-	-	-	-	-	-	-	-	-	-	-	-	-	-	-	-	-	-	-	-	-	Traes_1BL_92AA2A265.1	-	-	Bradi3g34240.1	Os10g0577600	Sb01g027940.1
-	-	-	-	-	-	-	-	-	-	-	-	-	-	-	-	-	-	-	-	-	Traes_1BL_EA5237F37.1	-	-	Bradi3g34245.1	Os10g0577700	Sb01g027930.1
-	-	-	-	-	-	-	-	-	-	-	-	-	-	-	-	-	-	-	-	-	Traes_1BL_C4634A139.1	wsnp_Ex_rep_c68573_67416138_1B	63.83	Bradi3g34250.1	Os10g0577800	Sb01g027920.1
-	-	-	-	-	-	-	-	-	-	-	-	-	-	-	-	-	-	-	-	-	Traes_1BL_F0C52C5DF.1	-	-	Bradi2g26987.1	Os05g0389000	Sb09g019190.1
-	-	-	-	-	-	-	-	-	-	-	-	-	-	-	-	-	-	-	-	-	Traes_1BL_D646A187D.1	-	-	Bradi2g27007.1	Os05g0382000	Sb09g018900.1
-	-	-	-	-	-	-	-	-	-	-	-	-	-	-	-	-	-	-	-	-	-	-	-	-	-	Sb09g018890.1
-	-	-	-	-	-	-	-	-	-	-	-	-	-	-	-	-	-	-	-	-	-	wsnp_Ex_c34344_42677130_1B	69.36	-	-	-
-	-	-	-	-	-	-	-	-	-	-	-	-	-	-	-	-	-	-	-	-	Traes_1BL_F7316029B.1	wsnp_BE489692B_Ta_2_2_1B	70.26	-	-	-
-	-	-	-	-	-	-	-	-	-	-	-	-	-	-	-	-	-	-	-	-	Traes_1BL_5B701E71D.1	wsnp_CAP11_c631_419930_1B	70.26	Bradi2g27030.1	Os05g0381500	Sb09g018870.1
-	-	-	-	-	-	-	-	-	-	-	-	-	-	-	-	-	-	-	-	-	-	-	-	Bradi2g27040.1	-	-
-	-	-	-	-	-	-	-	-	-	-	-	-	-	-	-	-	-	-	-	-	-	-	-	-	-	Sb09g018490.1
-	-	-	-	-	-	-	-	-	-	-	-	-	-	-	-	-	-	-	-	-	Traes_1BL_3F9A07C83.1	-	-	Bradi2g27370.1	Os05g0371600	Sb09g018470.1
-	-	-	-	-	-	-	-	-	-	-	-	-	-	-	-	-	-	-	-	-	Traes_1BL_49A7621AD.1	-	-	-	Os05g0371500	-
-	-	-	-	-	-	-	-	-	-	-	-	-	-	-	-	-	-	-	-	-	Traes_1BL_3CC0459F5.1	-	-	Bradi2g27410.1	-	Sb09g018410.1
-	-	-	-	-	-	-	-	-	-	-	-	-	-	-	-	-	-	-	-	-	-	-	-	-	Os05g0370600	-
-	-	-	-	-	-	-	-	-	-	-	-	-	-	-	-	-	-	-	-	-	-	-	-	-	Os05g0370300	-
-	-	-	-	-	-	-	-	-	-	-	-	-	-	-	-	-	-	-	-	-	Traes_1BL_6D6D28F21.1;Traes_1BL_F8DDC1D9A1.1	-	-	Bradi2g27440.1	Os05g0370000	Sb09g018390.1
-	-	-	-	-	-	-	-	-	-	-	-	-	-	-	-	-	-	-	-	-	Traes_1BL_2808D034C.1	-	-	Bradi2g27640.1	-	-
-	-	-	-	-	-	-	-	-	-	-	-	-	-	-	-	-	-	-	-	-	Traes_1BL_6307DB426.1	-	-	Bradi2g27670.1	-	-
-	-	-	-	-	-	-	-	-	-	-	-	-	-	-	-	-	-	-	-	-	-	-	-	-	Os05g0368000	-
-	-	-	-	-	-	-	-	-	-	-	-	-	-	-	-	-	-	-	-	-	Traes_1BL_D3603ED49.1;Traes_1BL_F120CE1AA.1;Traes_1BL_A3C7C12A7.1	-	-	-	-	Sb09g018230.1
-	-	-	-	-	-	-	-	-	-	-	-	-	-	-	-	-	-	-	-	-	-	-	-	-	-	Sb09g018225.1
-	-	-	-	-	-	-	-	-	-	-	-	-	-	-	-	-	-	-	-	-	Traes_1BL_2E59BB5AC.1	-	-	Bradi2g27740.1	Os05g0367100	Sb09g018190.1
-	-	-	-	-	-	-	-	-	-	-	-	-	-	-	-	-	-	-	-	-	Traes_1BL_CDA467E56.1;Traes_1BL_B393CB581.1	-	-	Bradi2g27770.1	Os05g0366600	Sb09g018180.1
-	-	-	-	-	-	-	-	-	-	-	-	-	-	-	-	-	-	-	-	-	Traes_1BL_6B1921EE7.1	-	-	Bradi2g27790.2	Os05g0366300	Sb09g018170.1
-	-	-	-	-	-	-	-	-	-	-	-	-	-	-	-	-	-	-	-	-	-	-	-	-	-	Sb09g018160.1
-	-	-	-	-	-	-	-	-	-	-	-	-	-	-	-	-	-	-	-	-	-	-	-	-	-	Sb09g018145.1
-	-	-	-	-	-	-	-	-	-	-	-	-	-	-	-	-	-	-	-	-	Traes_1BL_51047E608.1;Traes_1BL_124053782.1	wsnp_Ex_c8865_14815305_1B	70.76	Bradi2g27830.1	Os05g0364500	Sb09g018100.1
-	-	-	-	-	-	-	-	-	-	-	-	-	-	-	-	-	-	-	-	-	Traes_1BL_DCD6BA77B.1	-	-	Bradi2g27840.1	Os05g0363600	Sb09g018090.1
-	-	-	-	-	-	-	-	-	-	-	-	-	-	-	-	-	-	-	-	-	Traes_1BL_1670DAED9.1	-	-	Bradi2g27847.1	Os05g0363500	Sb09g018080.1
-	-	-	-	-	-	-	-	-	-	-	-	-	-	-	-	-	-	-	-	-	Traes_1BL_F439F0D99.1;Traes_1BL_EA536B3DD.1	-	-	Bradi2g27870.4	-	-
-	-	-	-	-	-	-	-	-	-	-	-	-	-	-	-	-	-	-	-	-	Traes_1BL_869ED1456.1	-	-	-	-	Sb09g018040.1
-	-	-	-	-	-	-	-	-	-	-	-	-	-	-	-	-	-	-	-	-	Traes_1BL_41DE875DC.1;Traes_1BL_EED96196B.1	-	-	Bradi2g27900.1	Os05g0362300	Sb09g017990.1
-	-	-	-	-	-	-	-	-	-	-	-	-	-	-	-	-	-	-	-	-	-	-	-	-	Os05g0362100	Sb09g017970.1
-	-	-	-	-	-	-	-	-	-	-	-	-	-	-	-	-	-	-	-	-	-	-	-	-	Os05g0361200	-
-	-	-	-	-	-	-	-	-	-	-	-	-	-	-	-	-	-	-	-	-	Traes_1BL_555D3DF55.1;Traes_1BL_9265E9BC7.1	-	-	Bradi2g27930.1	-	Sb09g017920.1
-	-	-	-	-	-	-	-	-	-	-	-	-	-	-	-	-	-	-	-	-	-	-	-	Bradi2g27947.1	-	Sb09g017850.1
-	-	-	-	-	-	-	-	-	-	-	-	-	-	-	-	-	-	-	-	-	-	-	-	-	-	Sb09g017830.1
-	-	-	-	-	-	-	-	-	-	-	-	-	-	-	-	-	-	-	-	-	Traes_1BL_9D64426EA.1	-	-	-	Os05g0359500	-
-	-	-	-	-	-	-	-	-	-	-	-	-	-	-	-	-	-	-	-	-	-	-	-	-	Os05g0358700	-
-	-	-	-	-	-	-	-	-	-	-	-	-	-	-	-	-	-	-	-	-	Traes_1BL_C8C8B0E77.1	-	-	Bradi2g27970.1	Os05g0358500	Sb09g017821.1
-	-	-	-	-	-	-	-	-	-	-	-	-	-	-	-	-	-	-	-	-	-	-	-	Bradi2g27977.1	-	-
-	-	-	-	-	-	-	-	-	-	-	-	-	-	-	-	-	-	-	-	-	Traes_1BL_4DE9BC061.1	-	-	Bradi2g28000.1	Os05g0358400	Sb09g017810.1
-	-	-	-	-	-	-	-	-	-	-	-	-	-	-	-	-	-	-	-	-	Traes_1BL_6FADF6B18.1	-	-	Bradi2g28007.1	-	Sb09g017790.1
-	-	-	-	-	-	-	-	-	-	-	-	-	-	-	-	-	-	-	-	-	Traes_1BL_031846484.1	-	-	-	-	Sb09g017770.1
-	-	-	-	-	-	-	-	-	-	-	-	-	-	-	-	-	-	-	-	-	Traes_1BL_9E7C9BF40.1	-	-	Bradi2g28060.1	Os05g0357800	Sb09g017530.1
-	-	-	-	-	-	-	-	-	-	-	-	-	-	-	-	-	-	-	-	-	Traes_1BL_D5A79E566.1	-	-	Bradi2g28087.1	Os05g0357700	Sb09g017520.1
-	-	-	-	-	-	-	-	-	-	-	-	-	-	-	-	-	-	-	-	-	Traes_1BL_499D51589.1;Traes_1BL_B4E3057F7.1	-	-	Bradi2g28110.1	Os05g0357100	Sb09g017250.1
-	-	-	-	-	-	-	-	-	-	-	-	-	-	-	-	-	-	-	-	-	-	-	-	-	-	Sb09g017230.1
-	-	-	-	-	-	-	-	-	-	-	-	-	-	-	-	-	-	-	-	-	Traes_1BL_80739998F.1;Traes_1BL_E0593975F.1;Traes_1BL_6F0399802.1	-	-	-	Os05g0355900	Sb09g017190.1
-	-	-	-	-	-	-	-	-	-	-	-	-	-	-	-	-	-	-	-	-	Traes_1BL_D3435B186.1	-	-	Bradi2g28380.1	Os05g0355300	-
-	-	-	-	-	-	-	-	-	-	-	-	-	-	-	-	-	-	-	-	-	Traes_1BL_667A4DAAF.1	-	-	Bradi2g28390.1	Os05g0355200	Sb09g017100.1
-	-	-	-	-	-	-	-	-	-	-	-	-	-	-	-	-	-	-	-	-	-	-	-	-	-	Sb09g017090.1
-	-	-	-	-	-	-	-	-	-	-	-	-	-	-	-	-	-	-	-	-	-	-	-	-	Os05g0355133	-
-	-	-	-	-	-	-	-	-	-	-	-	-	-	-	-	-	-	-	-	-	Traes_1BL_A0B439644.1	-	-	Bradi2g28400.1	Os05g0354400	Sb09g017080.1
-	-	-	-	-	-	-	-	-	-	-	-	-	-	-	-	-	-	-	-	-	-	-	-	-	-	Sb09g016880.1
-	-	-	-	-	-	-	-	-	-	-	-	-	-	-	-	-	-	-	-	-	Traes_1BL_78613CE28.1;Traes_1BL_7905E5D6E.1;Traes_1BL_1D17AED26.1	-	-	Bradi2g28435.1	Os05g0354300	Sb09g016865.1
-	-	-	-	-	-	-	-	-	-	-	-	-	-	-	-	-	-	-	-	-	Traes_1BL_B6112C79D.1	-	-	-	Os05g0349500	-
-	-	-	-	-	-	-	-	-	-	-	-	-	-	-	-	-	-	-	-	-	Traes_1BL_7AC0F4D0B.1	-	-	Bradi2g28460.2	Os05g0349700	Sb09g016840.1
-	-	-	-	-	-	-	-	-	-	-	-	-	-	-	-	-	-	-	-	-	-	-	-	-	-	Sb09g016830.1
-	-	-	-	-	-	-	-	-	-	-	-	-	-	-	-	-	-	-	-	-	Traes_1BL_7ED3D32CF.1;Traes_1BL_054EDFEB2.1	-	-	Bradi2g28470.1	Os05g0349800	Sb09g016810.1
-	-	-	-	-	-	-	-	-	-	-	-	-	-	-	-	-	-	-	-	-	Traes_1BL_B65CA46C7.1	-	-	Bradi2g28680.1	Os05g0350500	Sb09g016610.1
-	-	-	-	-	-	-	-	-	-	-	-	-	-	-	-	-	-	-	-	-	Traes_1BL_C78D6E080.1	-	-	-	Os05g0350700	-
-	-	-	-	-	-	-	-	-	-	-	-	-	-	-	-	-	-	-	-	-	-	-	-	-	Os05g0346800	-
-	-	-	-	-	-	-	-	-	-	-	-	-	-	-	-	-	-	-	-	-	Traes_1BL_C54EE9305.1	-	-	Bradi2g29110.1	Os05g0347400	Sb09g016440.1
-	-	-	-	-	-	-	-	-	-	-	-	-	-	-	-	-	-	-	-	-	-	-	-	Bradi2g29120.1	-	-
-	-	-	-	-	-	-	-	-	-	-	-	-	-	-	-	-	-	-	-	-	Traes_1BL_8EDD57822.1	-	-	Bradi2g29330.1	Os05g0353600	Sb09g016450.1
-	-	-	-	-	-	-	-	-	-	-	-	-	-	-	-	-	-	-	-	-	-	-	-	-	Os05g0353500	Sb09g016460.1
-	-	-	-	-	-	-	-	-	-	-	-	-	-	-	-	-	-	-	-	-	-	-	-	-	Os05g0353400	Sb09g016470.1
-	-	-	-	-	-	-	-	-	-	-	-	-	-	-	-	-	-	-	-	-	Traes_1BL_08ECBB61C.1	-	-	Bradi2g29350.1	Os05g0353300	Sb09g016480.1
-	-	-	-	-	-	-	-	-	-	-	-	-	-	-	-	-	-	-	-	-	-	-	-	-	Os05g0352800	-
-	-	-	-	-	-	-	-	-	-	-	-	-	-	-	-	-	-	-	-	-	-	-	-	-	Os05g0351500	Sb09g016520.1
-	-	-	-	-	-	-	-	-	-	-	-	-	-	-	-	-	-	-	-	-	-	-	-	-	Os05g0342600	-
-	-	-	-	-	-	-	-	-	-	-	-	-	-	-	-	-	-	-	-	-	Traes_1BL_B39F9895E.1;Traes_1BL_32F5519AA.1	-	-	-	Os05g0345100	Sb09g015930.1
-	-	-	-	-	-	-	-	-	-	-	-	-	-	-	-	-	-	-	-	-	Traes_1BL_B38A9FD17.1	-	-	Bradi2g29750.1	Os05g0345400	Sb09g015940.1
-	-	-	-	-	-	-	-	-	-	-	-	-	-	-	-	-	-	-	-	-	Traes_1BL_BDF0801D01.1;Traes_1BL_E9955A18A.1	-	-	Bradi2g30170.1	Os05g0346100	Sb09g016140.1
-	-	-	-	-	-	-	-	-	-	-	-	-	-	-	-	-	-	-	-	-	-	-	-	-	-	Sb09g016160.1
-	-	-	-	-	-	-	-	-	-	-	-	-	-	-	-	-	-	-	-	-	-	-	-	-	-	Sb09g016165.1
-	-	-	-	-	-	-	-	-	-	-	-	-	-	-	-	-	-	-	-	-	Traes_1BL_2749798AC.1;Traes_1BL_3FE9CCE71.1	-	-	-	Os05g0346400	Sb09g016210.1
-	-	-	-	-	-	-	-	-	-	-	-	-	-	-	-	-	-	-	-	-	Traes_1BL_0635E27C2.1;Traes_1BL_7404B9D87.1	-	-	Bradi2g30370.1	Os05g0337400	-
-	-	-	-	-	-	-	-	-	-	-	-	-	-	-	-	-	-	-	-	-	-	-	-	-	Os05g0335800	-
-	-	-	-	-	-	-	-	-	-	-	-	-	-	-	-	-	-	-	-	-	-	-	-	-	Os05g0335100	-
-	-	-	-	-	-	-	-	-	-	-	-	-	-	-	-	-	-	-	-	-	-	-	-	-	Os05g0333200	-
-	-	-	-	-	-	-	-	-	-	-	-	-	-	-	-	-	-	-	-	-	-	-	-	Bradi2g30420.1	-	-
-	-	-	-	-	-	-	-	-	-	-	-	-	-	-	-	-	-	-	-	-	-	-	-	Bradi2g30425.1	-	-
-	-	-	-	-	-	-	-	-	-	-	-	-	-	-	-	-	-	-	-	-	Traes_1BL_69AC96727.1	-	-	Bradi2g27350.1	-	-
-	-	-	-	-	-	-	-	-	-	-	-	-	-	-	-	-	-	-	-	-	Traes_1BL_D0090CAC4.1	-	-	-	Os05g0372000	-
-	-	-	-	-	-	-	-	-	-	-	-	-	-	-	-	-	-	-	-	-	-	-	-	-	Os05g0372100	-
-	-	-	-	-	-	-	-	-	-	-	-	-	-	-	-	-	-	-	-	-	-	-	-	-	Os05g0372300	-
-	-	-	-	-	-	-	-	-	-	-	-	-	-	-	-	-	-	-	-	-	Traes_1BL_CCD0F86BD.1	-	-	Bradi2g27340.1	Os05g0372400	Sb09g018520.1
-	-	-	-	-	-	-	-	-	-	-	-	-	-	-	-	-	-	-	-	-	Traes_1BL_765F3D581.1	-	-	Bradi2g27330.1	Os05g0372800	Sb09g018560.1
-	-	-	-	-	-	-	-	-	-	-	-	-	-	-	-	-	-	-	-	-	Traes_1BL_7402F95C7.1;Traes_1BL_30A8D14FE.1	-	-	-	Os05g0373500	Sb09g018620.1
-	-	-	-	-	-	-	-	-	-	-	-	-	-	-	-	-	-	-	-	-	Traes_1BL_AE6A21360.1	-	-	Bradi2g27190.1	Os05g0373700	-
-	-	-	-	-	-	-	-	-	-	-	-	-	-	-	-	-	-	-	-	-	Traes_1BL_6B21370DA.1	-	-	Bradi2g27180.1	Os05g0373900	Sb09g018630.1
-	-	-	-	-	-	-	-	-	-	-	-	-	-	-	-	-	-	-	-	-	Traes_1BL_872B95FED.1	-	-	Bradi2g27170.1	Os05g0374200	Sb09g018640.1
-	-	-	-	-	-	-	-	-	-	-	-	-	-	-	-	-	-	-	-	-	Traes_1BL_5004990B9.1;Traes_1BL_F02B542D9.1	-	-	Bradi2g27160.1	Os05g0374600	Sb09g018680.1
-	-	-	-	-	-	-	-	-	-	-	-	-	-	-	-	-	-	-	-	-	Traes_1BL_01F7D02E2.1	-	-	Bradi2g27140.1	-	Sb09g018730.1
-	-	-	-	-	-	-	-	-	-	-	-	-	-	-	-	-	-	-	-	-	-	-	-	-	Os05g0375400	-
-	-	-	-	-	-	-	-	-	-	-	-	-	-	-	-	-	-	-	-	-	Traes_1BL_46FB3D95E.1	-	-	Bradi2g27130.1	Os05g0375600	Sb09g018740.1
-	-	-	-	-	-	-	-	-	-	-	-	-	-	-	-	-	-	-	-	-	-	-	-	-	Os05g0376000	-
-	-	-	-	-	-	-	-	-	-	-	-	-	-	-	-	-	-	-	-	-	-	-	-	-	Os05g0376175	-
-	-	-	-	-	-	-	-	-	-	-	-	-	-	-	-	-	-	-	-	-	Traes_1BL_BC5722AAC.1	-	-	-	Os05g0376600	Sb09g018780.1
-	-	-	-	-	-	-	-	-	-	-	-	-	-	-	-	-	-	-	-	-	Traes_1BL_53CECC363.1	-	-	Bradi2g27120.1	-	-
-	-	-	-	-	-	-	-	-	-	-	-	-	-	-	-	-	-	-	-	-	Traes_1BL_ECFAFD376.1	-	-	Bradi2g27090.1	-	Sb09g018800.1
-	-	-	-	-	-	-	-	-	-	-	-	-	-	-	-	-	-	-	-	-	Traes_1BL_5E6348229.1	-	-	-	-	Sb09g018810.1
-	-	-	-	-	-	-	-	-	-	-	-	-	-	-	-	-	-	-	-	-	Traes_1BL_F3BEF57B3.1;Traes_1BL_DD83F4D60.1	wsnp_Ra_c7527_12935330_1B	71.61	Bradi2g27070.1	Os05g0378800	Sb09g018820.1
-	-	-	-	-	-	-	-	-	-	-	-	-	-	-	-	-	-	-	-	-	Traes_1BL_3ED987ED6.1	-	-	Bradi2g27060.1	Os05g0378900	Sb09g018830.1
-	-	-	-	-	-	-	-	-	-	-	-	-	-	-	-	-	-	-	-	-	-	wsnp_Ex_c22006_31180883_1B	72.11	-	-	-
-	-	-	-	-	-	-	-	-	-	-	-	-	-	-	-	-	-	-	-	-	-	wsnp_Ra_c8484_14372772_1B	72.11	-	-	-
-	-	-	-	-	-	-	-	-	-	-	-	-	-	-	-	-	-	-	-	-	-	wsnp_Ex_c17452_26163496_1B	72.11	-	-	-
-	-	-	-	-	-	-	-	-	-	-	-	-	-	-	-	-	-	-	-	-	-	wsnp_CAP11_c76_113375_1B	72.11	-	-	-
-	-	-	-	-	-	-	-	-	-	-	-	-	-	-	-	-	-	-	-	-	-	wsnp_Ex_c17452_26163465_1B	72.11	-	-	-
-	-	-	-	-	-	-	-	-	-	-	-	-	-	-	-	-	-	-	-	-	-	wsnp_Ex_rep_c67036_65492436_1B	72.11	-	-	-
-	-	-	-	-	-	-	-	-	-	-	-	-	-	-	-	-	-	-	-	-	Traes_1BL_4A6ADF82F.1	wsnp_JD_c4485_5618761_1B	72.11	Bradi2g26950.1	Os05g0388600	Sb09g019180.1
-	-	-	-	-	-	-	-	-	-	-	-	-	-	-	-	-	-	-	-	-	Traes_1BL_8AC8D124C.1	-	-	Bradi2g26940.1	Os05g0388500	Sb09g019170.1
-	-	-	-	-	-	-	-	-	-	-	-	-	-	-	-	-	-	-	-	-	-	-	-	-	Os05g0388400	-
-	-	-	-	-	-	-	-	-	-	-	-	-	-	-	-	-	-	-	-	-	Traes_1BL_735ECE522.1	-	-	Bradi2g26930.1	-	Sb09g019130.1
-	-	-	-	-	-	-	-	-	-	-	-	-	-	-	-	-	-	-	-	-	Traes_1BL_9A1A32022.1	-	-	Bradi2g26900.1	Os05g0387900	Sb09g019120.1
-	-	-	-	-	-	-	-	-	-	-	-	-	-	-	-	-	-	-	-	-	-	-	-	-	Os05g0387600	Sb09g019110.1
-	-	-	-	-	-	-	-	-	-	-	-	-	-	-	-	-	-	-	-	-	Traes_1BL_74B2CA073.1	-	-	Bradi2g26870.2	Os05g0387200	Sb09g019100.1
-	-	-	-	-	-	-	-	-	-	-	-	-	-	-	-	-	-	-	-	-	Traes_1BL_D1EA0BFB3.1	-	-	Bradi2g26860.1	-	Sb09g019080.1
-	-	-	-	-	-	-	-	-	-	-	-	-	-	-	-	-	-	-	-	-	-	-	-	Bradi2g26850.1	Os05g0386900	Sb09g019070.1
-	-	-	-	-	-	-	-	-	-	-	-	-	-	-	-	-	-	-	-	-	Traes_1BL_D902EC1E6.1	-	-	-	-	Sb09g019060.1
-	-	-	-	-	-	-	-	-	-	-	-	-	-	-	-	-	-	-	-	-	Traes_1BL_D7214C937.1	-	-	-	Os05g0386201	Sb09g019040.1
-	-	-	-	-	-	-	-	-	-	-	-	-	-	-	-	-	-	-	-	-	Traes_1BL_F6FEB6636.1	-	-	-	Os05g0386000	Sb09g019030.1
-	-	-	-	-	-	-	-	-	-	-	-	-	-	-	-	-	-	-	-	-	-	-	-	-	Os05g0385400	-
-	-	-	-	-	-	-	-	-	-	-	-	-	-	-	-	-	-	-	-	-	Traes_1BL_CC812D7C7.1	wsnp_Ra_c8484_14372815_1B	72.11	Bradi2g26807.1	Os05g0384800	-
-	-	-	-	-	-	-	-	-	-	-	-	-	-	-	-	-	-	-	-	-	Traes_1BL_2D138EB1D.1;Traes_1BL_53B900DFA.1;Traes_1BL_8D600C611.1	-	-	Bradi2g26800.1	Os05g0384600	Sb09g019010.1
-	-	-	-	-	-	-	-	-	-	-	-	-	-	-	-	-	-	-	-	-	Traes_1BL_37939C073.1;Traes_1BL_F17A898D2.1;Traes_1BL_F1A7FDC83.1	wsnp_Ra_c6724_11703420_1B	72.11	Bradi2g26790.1	Os05g0383100	-
-	-	-	-	-	-	-	-	-	-	-	-	-	-	-	-	-	-	-	-	-	-	-	-	-	Os05g0382600	-
-	-	-	-	-	-	-	-	-	-	-	-	-	-	-	-	-	-	-	-	-	-	-	-	Bradi2g26780.2	-	Sb09g018990.1
-	-	-	-	-	-	-	-	-	-	-	-	-	-	-	-	-	-	-	-	-	-	-	-	-	-	Sb09g018950.1
-	-	-	-	-	-	-	-	-	-	-	-	-	-	-	-	-	-	-	-	-	Traes_1BL_4AC8122A0.1	-	-	Bradi2g26740.1	Os05g0382200	Sb09g018910.1
-	-	-	-	-	-	-	-	-	-	-	-	-	-	-	-	-	-	-	-	-	Traes_1BL_369772869.1	-	-	Bradi2g26720.1	Os05g0389300	Sb09g019200.1
-	-	-	-	-	-	-	-	-	-	-	-	-	-	-	-	-	-	-	-	-	Traes_1BL_EC48F290A.1	-	-	Bradi2g26710.1	Os05g0389400	Sb09g019220.1
-	-	-	-	-	-	-	-	-	-	-	-	-	-	-	-	-	-	-	-	-	Traes_1BL_8235399A8.1	-	-	Bradi2g26700.1	Os05g0389500	Sb09g019230.1
-	-	-	-	-	-	-	-	-	-	-	-	-	-	-	-	-	-	-	-	-	Traes_1BL_F6859D49A.1	wsnp_Ku_c4951_8856170_1B	72.11	Bradi2g26690.1	Os05g0389600	Sb09g019240.1
-	-	-	-	-	-	-	-	-	-	-	-	-	-	-	-	-	-	-	-	-	Traes_1BL_786456911.1	-	-	-	Os05g0389950	-
-	-	-	-	-	-	-	-	-	-	-	-	-	-	-	-	-	-	-	-	-	-	-	-	Bradi2g26660.1	Os05g0390000	Sb09g019276.1
-	-	-	-	-	-	-	-	-	-	-	-	-	-	-	-	-	-	-	-	-	Traes_1BL_A127DF6A9.1	-	-	Bradi2g26650.1	Os05g0390100	Sb09g019290.1
-	-	-	-	-	-	-	-	-	-	-	-	-	-	-	-	-	-	-	-	-	-	-	-	-	-	Sb09g019310.1
-	-	-	-	-	-	-	-	-	-	-	-	-	-	-	-	-	-	-	-	-	-	-	-	-	Os05g0390500	-
-	-	-	-	-	-	-	-	-	-	-	-	-	-	-	-	-	-	-	-	-	Traes_1BL_8A2D0DCB1.1	-	-	Bradi2g26627.1	-	-
-	-	-	-	-	-	-	-	-	-	-	-	-	-	-	-	-	-	-	-	-	Traes_1BL_13084CE92.1	wsnp_Ex_c52474_56060204_1B	72.11	Bradi2g26607.1	Os05g0391200	Sb09g019340.1
-	-	-	-	-	-	-	-	-	-	-	-	-	-	-	-	-	-	-	-	-	Traes_1BL_CCD7CCD33.1	wsnp_Ex_c22006_31181239_1B	72.11	Bradi2g26600.1	Os05g0391500	Sb09g019350.1
-	-	-	-	-	-	-	-	-	-	-	-	-	-	-	-	-	-	-	-	-	Traes_1BL_FB33D4531.1	-	-	Bradi2g26590.1	Os05g0391600	Sb09g019360.1
-	-	-	-	-	-	-	-	-	-	-	-	-	-	-	-	-	-	-	-	-	-	-	-	Bradi2g26580.1	-	-
-	-	-	-	-	-	-	-	-	-	-	-	-	-	-	-	-	-	-	-	-	Traes_1BL_AB728099C.1	-	-	Bradi2g26547.1	Os05g0392000	Sb09g019370.1
-	-	-	-	-	-	-	-	-	-	-	-	-	-	-	-	-	-	-	-	-	Traes_1BL_580F7E060.1	-	-	Bradi2g26530.1	Os05g0392100	Sb09g019380.1
-	-	-	-	-	-	-	-	-	-	-	-	-	-	-	-	-	-	-	-	-	-	-	-	-	Os05g0392200	Sb09g019390.1
-	-	-	-	-	-	-	-	-	-	-	-	-	-	-	-	-	-	-	-	-	Traes_1BL_F3035AD07.1	-	-	Bradi2g26510.1	Os05g0392300	Sb09g019400.1
-	-	-	-	-	-	-	-	-	-	-	-	-	-	-	-	-	-	-	-	-	Traes_1BL_4816AE14A.1	-	-	Bradi2g26500.1	Os05g0392400	Sb09g019410.1
-	-	-	-	-	-	-	-	-	-	-	-	-	-	-	-	-	-	-	-	-	Traes_1BL_1DBC89F94.1	-	-	Bradi2g26480.1	Os05g0392700	Sb09g019430.1
-	-	-	-	-	-	-	-	-	-	-	-	-	-	-	-	-	-	-	-	-	Traes_1BL_613E59F39.1	-	-	Bradi2g26467.1	Os05g0393100	Sb09g019440.1
-	-	-	-	-	-	-	-	-	-	-	-	-	-	-	-	-	-	-	-	-	Traes_1BL_3D3FEE699.1;Traes_1BL_376B04B59.1	-	-	Bradi2g26100.1	-	Sb09g019590.1
-	-	-	-	-	-	-	-	-	-	-	-	-	-	-	-	-	-	-	-	-	Traes_1BL_49BF78501.1	-	-	Bradi2g26090.1	Os05g0398000	Sb09g019600.1
-	-	-	-	-	-	-	-	-	-	-	-	-	-	-	-	-	-	-	-	-	-	-	-	Bradi2g26050.1	-	-
-	-	-	-	-	-	-	-	-	-	-	-	-	-	-	-	-	-	-	-	-	Traes_1BL_EBB3D5E4B.1	-	-	-	-	Sb09g019620.1
-	-	-	-	-	-	-	-	-	-	-	-	-	-	-	-	-	-	-	-	-	Traes_1BL_BF3813A4B.1	-	-	Bradi2g26040.1	Os05g0399100	Sb09g019630.1
-	-	-	-	-	-	-	-	-	-	-	-	-	-	-	-	-	-	-	-	-	-	-	-	-	Os05g0399200	Sb09g019640.1
-	-	-	-	-	-	-	-	-	-	-	-	-	-	-	-	-	-	-	-	-	-	-	-	-	Os05g0399300	Sb09g019660.1
-	-	-	-	-	-	-	-	-	-	-	-	-	-	-	-	-	-	-	-	-	-	-	-	Bradi2g26030.1	-	-
-	-	-	-	-	-	-	-	-	-	-	-	-	-	-	-	-	-	-	-	-	Traes_1BL_96B428B12.1	-	-	Bradi2g26020.1	-	-
-	-	-	-	-	-	-	-	-	-	-	-	-	-	-	-	-	-	-	-	-	-	-	-	Bradi2g26000.1	-	-
-	-	-	-	-	-	-	-	-	-	-	-	-	-	-	-	-	-	-	-	-	Traes_1BL_E83F5F559.1	-	-	Bradi2g25990.1	Os05g0400100	Sb09g019670.1
-	-	-	-	-	-	-	-	-	-	-	-	-	-	-	-	-	-	-	-	-	Traes_1BL_080DAF2F1.1	-	-	Bradi2g25980.1	Os05g0400400	-
-	-	-	-	-	-	-	-	-	-	-	-	-	-	-	-	-	-	-	-	-	Traes_1BL_1BA2ED40A.1	-	-	Bradi2g25960.1	-	Sb09g019680.1
-	-	-	-	-	-	-	-	-	-	-	-	-	-	-	-	-	-	-	-	-	Traes_1BL_8F3E42C0A.1	-	-	Bradi2g25950.1	Os05g0400600	-
-	-	-	-	-	-	-	-	-	-	-	-	-	-	-	-	-	-	-	-	-	Traes_1BL_6C7C2F32A.1	-	-	Bradi2g25940.1	Os05g0400700	-
-	-	-	-	-	-	-	-	-	-	-	-	-	-	-	-	-	-	-	-	-	Traes_1BL_65369F9A4.1	-	-	Bradi2g25930.1	Os05g0400800	-
-	-	-	-	-	-	-	-	-	-	-	-	-	-	-	-	-	-	-	-	-	Traes_1BL_67EBDF570.1	-	-	Bradi2g25920.1	Os05g0401000	Sb09g019710.1
-	-	-	-	-	-	-	-	-	-	-	-	-	-	-	-	-	-	-	-	-	-	wsnp_BE443930B_Ta_2_1_1B	72.62	-	-	-
-	-	-	-	-	-	-	-	-	-	-	-	-	-	-	-	-	-	-	-	-	-	wsnp_CAP7_c940_480745_1B	73.12	-	-	-
-	-	-	-	-	-	-	-	-	-	-	-	-	-	-	-	-	-	-	-	-	Traes_1BL_EBB6569F1.1	wsnp_Ex_c34966_43196962_1B	73.12	-	-	-
-	-	-	-	-	-	-	-	-	-	-	-	-	-	-	-	-	-	-	-	-	-	wsnp_Ku_c9971_16598986_1B	73.12	-	-	-
-	-	-	-	-	-	-	-	-	-	-	-	-	-	-	-	-	-	-	-	-	-	wsnp_CAP7_rep_c5502_2471298_1B	73.62	-	-	-
-	-	-	-	-	-	-	-	-	-	-	-	-	-	-	-	-	-	-	-	-	-	wsnp_CAP11_c4558_2144436_1B	73.62	Bradi2g25910.1	Os05g0401100	Sb09g019720.1
-	-	-	-	-	-	-	-	-	-	-	-	-	-	-	-	-	-	-	-	-	Traes_1BL_4EB6DE337.1	-	-	Bradi2g25887.1	-	Sb09g019740.1
-	-	-	-	-	-	-	-	-	-	-	-	-	-	-	-	-	-	-	-	-	Traes_1BL_E623C0FF71.1	-	-	Bradi2g25480.1	Os05g0409800	Sb09g020210.1
-	-	-	-	-	-	-	-	-	-	-	-	-	-	-	-	-	-	-	-	-	Traes_1BL_6A87A3D7A.1	-	-	Bradi2g25490.1	Os05g0409500	Sb09g020200.1
-	-	-	-	-	-	-	-	-	-	-	-	-	-	-	-	-	-	-	-	-	Traes_1BL_BF2C1D553.1	-	-	Bradi2g25500.1	Os05g0409400	Sb09g020180.1
-	-	-	-	-	-	-	-	-	-	-	-	-	-	-	-	-	-	-	-	-	Traes_1BL_96A13C19A.1	-	-	Bradi2g25507.1	Os05g0409300	Sb09g020170.1
-	-	-	-	-	-	-	-	-	-	-	-	-	-	-	-	-	-	-	-	-	-	-	-	Bradi2g25527.1	-	-
-	-	-	-	-	-	-	-	-	-	-	-	-	-	-	-	-	-	-	-	-	Traes_1BL_041BE8A4F1.1	-	-	Bradi2g25540.1	Os05g0409000	Sb09g020150.1
-	-	-	-	-	-	-	-	-	-	-	-	-	-	-	-	-	-	-	-	-	Traes_1BL_4FC8B7868.1;Traes_1BL_86138584B.1;Traes_1BL_7C87A59DF.1	-	-	-	Os05g0408300	Sb09g020120.1
-	-	-	-	-	-	-	-	-	-	-	-	-	-	-	-	-	-	-	-	-	Traes_1BL_8709BB152.1	-	-	Bradi2g25580.1	Os05g0408200	Sb09g020110.1
-	-	-	-	-	-	-	-	-	-	-	-	-	-	-	-	-	-	-	-	-	-	-	-	Bradi2g25590.1	Os05g0407900	Sb09g020090.1
-	-	-	-	-	-	-	-	-	-	-	-	-	-	-	-	-	-	-	-	-	Traes_1BL_932D250E0.1;Traes_1BL_B5F230842.1	-	-	Bradi2g25620.1	Os05g0406800	Sb09g020010.1
-	-	-	-	-	-	-	-	-	-	-	-	-	-	-	-	-	-	-	-	-	Traes_1BL_4529F8CF8.1	-	-	-	Os05g0406400	-
-	-	-	-	-	-	-	-	-	-	-	-	-	-	-	-	-	-	-	-	-	Traes_1BL_3D337FB3E.1	-	-	-	Os05g0406200	Sb09g020040.1
-	-	-	-	-	-	-	-	-	-	-	-	-	-	-	-	-	-	-	-	-	Traes_1BL_DFEF27E88.1;Traes_1BL_6C904CE15.1	-	-	Bradi2g25630.1	Os05g0406100	Sb09g019990.1
-	-	-	-	-	-	-	-	-	-	-	-	-	-	-	-	-	-	-	-	-	Traes_1BL_4EAD98305.1	-	-	Bradi2g25640.1	-	Sb09g019980.1
-	-	-	-	-	-	-	-	-	-	-	-	-	-	-	-	-	-	-	-	-	-	-	-	Bradi2g25650.1	-	-
-	-	-	-	-	-	-	-	-	-	-	-	-	-	-	-	-	-	-	-	-	Traes_1BL_127BBA91B.1	wsnp_Ku_rep_c69901_69397257_1B	74.12	-	-	Sb09g020070.1
-	-	-	-	-	-	-	-	-	-	-	-	-	-	-	-	-	-	-	-	-	-	wsnp_Ex_rep_c67584_66224379_1B	74.12	-	-	-
-	-	-	-	-	-	-	-	-	-	-	-	-	-	-	-	-	-	-	-	-	Traes_1BL_F32B62E49.1	wsnp_Ex_c2004_3770146_1B	74.12	-	-	Sb09g020160.1
-	-	-	-	-	-	-	-	-	-	-	-	-	-	-	-	-	-	-	-	-	Traes_1BL_45E2558BB.1	wsnp_Ex_rep_c66883_65286958_1B	74.12	Bradi2g25677.1	Os05g0405900	Sb09g019970.1
-	-	-	-	-	-	-	-	-	-	-	-	-	-	-	-	-	-	-	-	-	-	-	-	-	-	Sb09g019960.1
-	-	-	-	-	-	-	-	-	-	-	-	-	-	-	-	-	-	-	-	-	Traes_1BL_9F37159CF.1;Traes_1BL_D0694804D1.1;Traes_1BL_7D5F60286.1	-	-	Bradi2g25850.1	Os05g0402900	Sb09g019770.1
-	-	-	-	-	-	-	-	-	-	-	-	-	-	-	-	-	-	-	-	-	Traes_1BL_664BABA7A.1	wsnp_Ex_c31567_40338517_1B	74.12	Bradi2g25857.1	-	Sb09g019760.1
-	-	-	-	-	-	-	-	-	-	-	-	-	-	-	-	-	-	-	-	-	-	-	-	-	Os05g0402800	-
-	-	-	-	-	-	-	-	-	-	-	-	-	-	-	-	-	-	-	-	-	Traes_1BL_942C3A057.1;Traes_1BL_90FE12E2E.1	-	-	Bradi2g25870.1	Os05g0402300	Sb09g019750.1
-	-	-	-	-	-	-	-	-	-	-	-	-	-	-	-	-	-	-	-	-	Traes_1BL_A64CEC09F.1	-	-	Bradi2g26270.1	Os05g0396900	Sb09g019540.1
-	-	-	-	-	-	-	-	-	-	-	-	-	-	-	-	-	-	-	-	-	Traes_1BL_942ADE5C6.1	-	-	Bradi2g26290.1	Os05g0397650	Sb09g019560.1
-	-	-	-	-	-	-	-	-	-	-	-	-	-	-	-	-	-	-	-	-	-	-	-	-	-	Sb09g019580.1
-	-	-	-	-	-	-	-	-	-	-	-	-	-	-	-	-	-	-	-	-	-	wsnp_Ex_c3681_6716255_1B	74.63	-	-	-
-	-	-	-	-	-	-	-	-	-	-	-	-	-	-	-	-	-	-	-	-	-	wsnp_Ex_c3681_6715277_1B	74.63	-	-	-
-	-	-	-	-	-	-	-	-	-	-	-	-	-	-	-	-	-	-	-	-	-	wsnp_Ra_c2027_3945764_1B	74.63	-	-	-
-	-	-	-	-	-	-	-	-	-	-	-	-	-	-	-	-	-	-	-	-	-	wsnp_Ra_c2027_3943817_1B	74.63	-	-	-
-	-	-	-	-	-	-	-	-	-	-	-	-	-	-	-	-	-	-	-	-	-	wsnp_Ra_c2027_3945713_1B	74.63	-	-	-
-	-	-	-	-	-	-	-	-	-	-	-	-	-	-	-	-	-	-	-	-	Traes_1BL_436B2D6FC.1	wsnp_Ra_c2027_3943938_1B	74.63	-	-	-
-	-	-	-	-	-	-	-	-	-	-	-	-	-	-	-	-	-	-	-	-	Traes_1BL_F0F995FE3.1;Traes_1BL_C751FD798.1;Traes_1BL_09ADA1F9A.1;Traes_1BL_7842D27AA.1	wsnp_Ex_rep_c68712_67571580_1B	74.63	Bradi2g26300.1	-	-
-	-	-	-	-	-	-	-	-	-	-	-	-	-	-	-	-	-	-	-	-	-	-	-	Bradi2g26320.1	-	-
-	-	-	-	-	-	-	-	-	-	-	-	-	-	-	-	-	-	-	-	-	Traes_1BL_74FC9D6D1.1	-	-	Bradi2g26440.1	Os05g0393400	Sb09g019470.1
-	-	-	-	-	-	-	-	-	-	-	-	-	-	-	-	-	-	-	-	-	-	wsnp_Ex_rep_c69986_68942866_1B	75.19	-	-	-
-	-	-	-	-	-	-	-	-	-	-	-	-	-	-	-	-	-	-	-	-	-	wsnp_Ex_c2025_3799847_1B	75.19	-	-	-
-	-	-	-	-	-	-	-	-	-	-	-	-	-	-	-	-	-	-	-	-	Traes_1BL_1FE978865.1	wsnp_Ex_rep_c69986_68942834_1B	75.19	Bradi3g34620.1	-	-
-	-	-	-	-	-	-	-	-	-	-	-	-	-	-	-	-	-	-	-	-	Traes_1BL_440F342DB.1	wsnp_Ex_c852_1657319_1B	75.19	Bradi2g26260.1	Os05g0395300	Sb09g019520.1
-	-	-	-	-	-	-	-	-	-	-	-	-	-	-	-	-	-	-	-	-	Traes_1BL_3B94C1872.1	-	-	-	Os05g0394900	-
-	-	-	-	-	-	-	-	-	-	-	-	-	-	-	-	-	-	-	-	-	-	-	-	Bradi2g26250.1	-	-
-	-	-	-	-	-	-	-	-	-	-	-	-	-	-	-	-	-	-	-	-	Traes_1BL_48E0C9B7C.1	-	-	Bradi2g26240.1	-	Sb09g019510.1
-	-	-	-	-	-	-	-	-	-	-	-	-	-	-	-	-	-	-	-	-	Traes_1BL_E1CE9CC41.1	-	-	Bradi2g26200.1	Os05g0394200	Sb09g019490.1
-	-	-	-	-	-	-	-	-	-	-	-	-	-	-	-	-	-	-	-	-	Traes_1BL_B4D1CE76A.1	-	-	Bradi2g26190.1	Os05g0393900	Sb09g019485.1
-	-	-	-	-	-	-	-	-	-	-	-	-	-	-	-	-	-	-	-	-	Traes_1BL_AB519FE3C.1;Traes_1BL_7F9006C51.1	-	-	Bradi2g26180.1	Os05g0393800	Sb09g021010.1
-	-	-	-	-	-	-	-	-	-	-	-	-	-	-	-	-	-	-	-	-	Traes_1BL_55033DAE8.1	-	-	-	-	Sb09g021020.1
-	-	-	-	-	-	-	-	-	-	-	-	-	-	-	-	-	-	-	-	-	Traes_1BL_B7652D772.1;Traes_1BL_67550DBC2.1	-	-	Bradi2g26170.1	Os05g0393700	Sb09g019480.1
-	-	-	-	-	-	-	-	-	-	-	-	-	-	-	-	-	-	-	-	-	-	-	-	Bradi2g26163.1	-	-
-	-	-	-	-	-	-	-	-	-	-	-	-	-	-	-	-	-	-	-	-	-	-	-	Bradi2g26137.1	-	-
-	-	-	-	-	-	-	-	-	-	-	-	-	-	-	-	-	-	-	-	-	Traes_1BL_F00389608.1	-	-	Bradi2g25010.1	Os05g0421100	Sb09g020740.1
-	-	-	-	-	-	-	-	-	-	-	-	-	-	-	-	-	-	-	-	-	Traes_1BL_8A51D18B3.1	-	-	Bradi2g25017.3	-	Sb09g020730.1
-	-	-	-	-	-	-	-	-	-	-	-	-	-	-	-	-	-	-	-	-	-	wsnp_BE443930B_Ta_2_2_1B	76.93	-	-	-
-	-	-	-	-	-	-	-	-	-	-	-	-	-	-	-	-	-	-	-	-	Traes_1BL_B16C84B50.1	wsnp_Ra_c12888_20519578_1B	77.85	-	-	-
-	-	-	-	-	-	-	-	-	-	-	-	-	-	-	-	-	-	-	-	-	Traes_1BL_034535E03.1	wsnp_Ex_c9960_16397347_1B	77.85	Bradi2g25040.1	-	-
-	-	-	-	-	-	-	-	-	-	-	-	-	-	-	-	-	-	-	-	-	Traes_1BL_BB130E7E4.1	-	-	Bradi2g25060.1	Os05g0420200	Sb09g020680.1
-	-	-	-	-	-	-	-	-	-	-	-	-	-	-	-	-	-	-	-	-	Traes_1BL_DE5AFB97A.1	-	-	Bradi2g25070.1	Os05g0419800	Sb09g020670.1
-	-	-	-	-	-	-	-	-	-	-	-	-	-	-	-	-	-	-	-	-	Traes_1BL_3B23C32B6.1	-	-	Bradi2g25080.1	Os05g0419600	Sb09g020660.1
-	-	-	-	-	-	-	-	-	-	-	-	-	-	-	-	-	-	-	-	-	-	-	-	Bradi2g25700.1	-	-
-	-	-	-	-	-	-	-	-	-	-	-	-	-	-	-	-	-	-	-	-	Traes_1BL_0269D9329.1	-	-	Bradi2g25710.1	-	Sb09g019950.1
-	-	-	-	-	-	-	-	-	-	-	-	-	-	-	-	-	-	-	-	-	-	-	-	-	Os05g0405500	-
-	-	-	-	-	-	-	-	-	-	-	-	-	-	-	-	-	-	-	-	-	Traes_1BL_AAC4D956E.1	wsnp_Ra_c21032_30370234_1B	77.85	Bradi2g25745.1	Os05g0405000	Sb09g019930.1
-	-	-	-	-	-	-	-	-	-	-	-	-	-	-	-	-	-	-	-	-	-	-	-	Bradi2g25760.1	-	-
-	-	-	-	-	-	-	-	-	-	-	-	-	-	-	-	-	-	-	-	-	-	-	-	-	Os05g0404700	-
-	-	-	-	-	-	-	-	-	-	-	-	-	-	-	-	-	-	-	-	-	Traes_1BL_A616BC0CA.1;Traes_1BL_A33363CE9.1	-	-	Bradi2g25777.1	Os05g0404600	Sb09g019910.1
-	-	-	-	-	-	-	-	-	-	-	-	-	-	-	-	-	-	-	-	-	-	-	-	-	-	Sb09g019860.1
-	-	-	-	-	-	-	-	-	-	-	-	-	-	-	-	-	-	-	-	-	Traes_1BL_595277E20.1;Traes_1BL_02507996C.1	-	-	Bradi2g25800.1	Os05g0404400	Sb09g019840.1
-	-	-	-	-	-	-	-	-	-	-	-	-	-	-	-	-	-	-	-	-	-	wsnp_Ex_c5388_9526777_1B	78.37	-	-	-
-	-	-	-	-	-	-	-	-	-	-	-	-	-	-	-	-	-	-	-	-	Traes_1BL_914F834BA.1	wsnp_BE443332B_Ta_2_2_1B	78.71	Bradi2g25820.1	Os05g0404200	Sb09g019820.1
-	-	-	-	-	-	-	-	-	-	-	-	-	-	-	-	-	-	-	-	-	-	-	-	Bradi2g25830.1	Os05g0404000	Sb09g019800.1
-	-	-	-	-	-	-	-	-	-	-	-	-	-	-	-	-	-	-	-	-	-	-	-	-	-	Sb09g019790.1
-	-	-	-	-	-	-	-	-	-	-	-	-	-	-	-	-	-	-	-	-	Traes_1BL_628153A81.1;Traes_1BL_19E99972B.1	-	-	Bradi2g25837.1	Os05g0403600	-
-	-	-	-	-	-	-	-	-	-	-	-	-	-	-	-	-	-	-	-	-	Traes_1BL_1B2A57A5B.1	-	-	Bradi2g25120.1	-	Sb09g020610.1
-	-	-	-	-	-	-	-	-	-	-	-	-	-	-	-	-	-	-	-	-	-	-	-	-	Os05g0419200	Sb09g020620.1
-	-	-	-	-	-	-	-	-	-	-	-	-	-	-	-	-	-	-	-	-	Traes_1BL_B562B51D9.1	-	-	Bradi2g25130.1	Os05g0419000	Sb09g020600.1
-	-	-	-	-	-	-	-	-	-	-	-	-	-	-	-	-	-	-	-	-	Traes_1BL_92756E39D.1	-	-	Bradi2g25150.1	Os05g0418800	Sb09g020590.1
-	-	-	-	-	-	-	-	-	-	-	-	-	-	-	-	-	-	-	-	-	-	-	-	-	Os05g0418100	Sb09g020570.1
-	-	-	-	-	-	-	-	-	-	-	-	-	-	-	-	-	-	-	-	-	Traes_1BL_4B5CC109F.1;Traes_1BL_4CD28B280.1	-	-	Bradi2g25180.1	-	Sb09g020580.1
-	-	-	-	-	-	-	-	-	-	-	-	-	-	-	-	-	-	-	-	-	Traes_1BL_AC45360811.1;Traes_1BL_AC4536081.1	wsnp_Ex_c2278_4270123_1B	79.05	-	-	Sb09g020640.1
-	-	-	-	-	-	-	-	-	-	-	-	-	-	-	-	-	-	-	-	-	-	wsnp_CAP11_rep_c8576_3700031_1B	79.05	-	-	-
-	-	-	-	-	-	-	-	-	-	-	-	-	-	-	-	-	-	-	-	-	Traes_1BL_78BBBD334.1	wsnp_BE446240B_Ta_2_3_1B	79.05	Bradi2g25200.1	-	Sb09g020540.1
-	-	-	-	-	-	-	-	-	-	-	-	-	-	-	-	-	-	-	-	-	Traes_1BL_CD6DA1BD3.1	-	-	Bradi2g25210.1	-	Sb09g020530.1
-	-	-	-	-	-	-	-	-	-	-	-	-	-	-	-	-	-	-	-	-	-	-	-	-	Os05g0418000	-
-	-	-	-	-	-	-	-	-	-	-	-	-	-	-	-	-	-	-	-	-	Traes_1BL_D5BD77BE5.1	-	-	Bradi2g25250.1	Os05g0417200	Sb09g020470.1
-	-	-	-	-	-	-	-	-	-	-	-	-	-	-	-	-	-	-	-	-	Traes_1BL_F5A1AAC16.1	-	-	Bradi2g25260.1	Os05g0417100	Sb09g020480.1
-	-	-	-	-	-	-	-	-	-	-	-	-	-	-	-	-	-	-	-	-	-	-	-	Bradi2g25270.1	Os05g0417000	-
-	-	-	-	-	-	-	-	-	-	-	-	-	-	-	-	-	-	-	-	-	-	-	-	Bradi2g25280.1	-	-
-	-	-	-	-	-	-	-	-	-	-	-	-	-	-	-	-	-	-	-	-	-	-	-	Bradi2g25290.1	-	-
-	-	-	-	-	-	-	-	-	-	-	-	-	-	-	-	-	-	-	-	-	-	-	-	-	-	Sb09g020440.1
-	-	-	-	-	-	-	-	-	-	-	-	-	-	-	-	-	-	-	-	-	Traes_1BL_C955569B8.1	-	-	Bradi2g25310.1	Os05g0415700	Sb09g020420.1
-	-	-	-	-	-	-	-	-	-	-	-	-	-	-	-	-	-	-	-	-	Traes_1BL_B08DFCFE9.1	wsnp_Ex_c5388_9527189_1B	79.05	Bradi2g25320.1	Os05g0414700	Sb09g020410.1
-	-	-	-	-	-	-	-	-	-	-	-	-	-	-	-	-	-	-	-	-	Traes_1BL_27164634E.1	-	-	Bradi2g25327.1	Os05g0414200	Sb09g020396.1
-	-	-	-	-	-	-	-	-	-	-	-	-	-	-	-	-	-	-	-	-	-	-	-	-	-	Sb09g020393.1
-	-	-	-	-	-	-	-	-	-	-	-	-	-	-	-	-	-	-	-	-	-	wsnp_JD_c4641_5774711_1B	79.82	-	-	-
-	-	-	-	-	-	-	-	-	-	-	-	-	-	-	-	-	-	-	-	-	Traes_1BL_D0A6FB240.1	wsnp_Ku_c24323_34285350_1B	80.96	Bradi2g25350.1	-	Sb09g020380.1
-	-	-	-	-	-	-	-	-	-	-	-	-	-	-	-	-	-	-	-	-	Traes_1BL_5C0E7A70E.1	-	-	Bradi2g25360.1	Os05g0413400	Sb09g020370.1
-	-	-	-	-	-	-	-	-	-	-	-	-	-	-	-	-	-	-	-	-	-	-	-	-	Os05g0413000	-
-	-	-	-	-	-	-	-	-	-	-	-	-	-	-	-	-	-	-	-	-	Traes_1BL_8A2A5BC90.1	-	-	Bradi2g25370.1	-	-
-	-	-	-	-	-	-	-	-	-	-	-	-	-	-	-	-	-	-	-	-	-	-	-	Bradi2g25374.1	-	-
-	-	-	-	-	-	-	-	-	-	-	-	-	-	-	-	-	-	-	-	-	Traes_1BL_8405346AF.1	-	-	Bradi2g25390.1	Os05g0411600	Sb09g020330.1
-	-	-	-	-	-	-	-	-	-	-	-	-	-	-	-	-	-	-	-	-	Traes_1BL_CB40AE344.1	-	-	Bradi2g25410.1	Os05g0411200	Sb09g020310.1
-	-	-	-	-	-	-	-	-	-	-	-	-	-	-	-	-	-	-	-	-	-	-	-	Bradi2g25417.1	Os05g0410900	Sb09g020300.1
-	-	-	-	-	-	-	-	-	-	-	-	-	-	-	-	-	-	-	-	-	-	-	-	-	Os05g0410800	-
-	-	-	-	-	-	-	-	-	-	-	-	-	-	-	-	-	-	-	-	-	Traes_1BL_22C91FBBA.1	-	-	Bradi2g25450.1	-	-
-	-	-	-	-	-	-	-	-	-	-	-	-	-	-	-	-	-	-	-	-	Traes_1BL_1EEF9FE0F1.1;Traes_1BL_E56458703.1	-	-	Bradi2g25470.1	Os05g0410200	Sb09g020230.1
-	-	-	-	-	-	-	-	-	-	-	-	-	-	-	-	-	-	-	-	-	Traes_1BL_32506F819.1;Traes_1BL_BCA1AABF7.1	-	-	-	Os05g0422050	Sb09g020760.1
-	-	-	-	-	-	-	-	-	-	-	-	-	-	-	-	-	-	-	-	-	Traes_1BL_F95F2B116.1;Traes_1BL_6EC2AB17D.1	-	-	Bradi2g24967.1	Os05g0422300	-
-	-	-	-	-	-	-	-	-	-	-	-	-	-	-	-	-	-	-	-	-	-	-	-	-	Os05g0423400	-
-	-	-	-	-	-	-	-	-	-	-	-	-	-	-	-	-	-	-	-	-	Traes_1BL_2EAFEE9E0.1	wsnp_Ku_c20139_29729256_1B	81.47	-	-	-
-	-	-	-	-	-	-	-	-	-	-	-	-	-	-	-	-	-	-	-	-	Traes_1BL_850B64FB8.1	wsnp_Ex_rep_c67942_66669791_1B	83.13	-	-	-
-	-	-	-	-	-	-	-	-	-	-	-	-	-	-	-	-	-	-	-	-	Traes_1BL_EF5BC4DC8.1;Traes_1BL_0AF8C8DB8.1;Traes_1BL_7C8D56CA8.1;Traes_1BL_DC1C5BFD0.1	wsnp_Ex_c2077_3894016_1B	84.64	Bradi2g24957.2	-	-
-	-	-	-	-	-	-	-	-	-	-	-	-	-	-	-	-	-	-	-	-	-	-	-	Bradi2g24890.1	-	-
-	-	-	-	-	-	-	-	-	-	-	-	-	-	-	-	-	-	-	-	-	Traes_1BL_993EFEE42.1	-	-	Bradi2g24870.1	Os05g0424900	Sb09g020830.1
-	-	-	-	-	-	-	-	-	-	-	-	-	-	-	-	-	-	-	-	-	Traes_1BL_80A1C84CE.1	-	-	-	Os05g0425700	Sb09g020840.1
-	-	-	-	-	-	-	-	-	-	-	-	-	-	-	-	-	-	-	-	-	Traes_1BL_7E934D518.1	-	-	Bradi2g24800.1	Os05g0426100	Sb09g020870.1
-	-	-	-	-	-	-	-	-	-	-	-	-	-	-	-	-	-	-	-	-	-	-	-	-	Os05g0426200	Sb09g020880.1
-	-	-	-	-	-	-	-	-	-	-	-	-	-	-	-	-	-	-	-	-	Traes_1BL_00D45E932.1	-	-	Bradi2g24750.1	Os05g0426300	Sb09g020900.1
-	-	-	-	-	-	-	-	-	-	-	-	-	-	-	-	-	-	-	-	-	-	-	-	-	-	Sb09g020920.1
-	-	-	-	-	-	-	-	-	-	-	-	-	-	-	-	-	-	-	-	-	-	-	-	-	-	Sb09g020923.1
-	-	-	-	-	-	-	-	-	-	-	-	-	-	-	-	-	-	-	-	-	-	-	-	-	Os05g0426400	-
-	-	-	-	-	-	-	-	-	-	-	-	-	-	-	-	-	-	-	-	-	Traes_1BL_5796ED3B1.1	-	-	Bradi2g24737.1	-	-
-	-	-	-	-	-	-	-	-	-	-	-	-	-	-	-	-	-	-	-	-	Traes_1BL_D1C5DA01D.1	-	-	Bradi2g24700.1	Os05g0427200	Sb09g021080.1
-	-	-	-	-	-	-	-	-	-	-	-	-	-	-	-	-	-	-	-	-	Traes_1BL_9994DD10C.1	-	-	Bradi2g24690.4	Os05g0427300	Sb09g021090.1
-	-	-	-	-	-	-	-	-	-	-	-	-	-	-	-	-	-	-	-	-	-	-	-	-	Os05g0427400	-
-	-	-	-	-	-	-	-	-	-	-	-	-	-	-	-	-	-	-	-	-	Traes_1BL_FC293B3EE.1	-	-	Bradi2g24680.1	-	-
-	-	-	-	-	-	-	-	-	-	-	-	-	-	-	-	-	-	-	-	-	Traes_1BL_00CA9190B.1	-	-	Bradi2g24670.1	Os05g0428100	Sb09g021140.1
-	-	-	-	-	-	-	-	-	-	-	-	-	-	-	-	-	-	-	-	-	Traes_1BL_D52E054AF.1	-	-	Bradi2g24460.1	Os05g0428400	Sb09g021150.1
-	-	-	-	-	-	-	-	-	-	-	-	-	-	-	-	-	-	-	-	-	Traes_1BL_EFDDA2877.1	-	-	-	Os05g0428600	-
-	-	-	-	-	-	-	-	-	-	-	-	-	-	-	-	-	-	-	-	-	Traes_1BL_C406A3802.1;Traes_1BL_B6A6BA8D3.1;Traes_1BL_1BA1D4247.1	-	-	Bradi2g24450.1	Os05g0428700	Sb09g021160.1
-	-	-	-	-	-	-	-	-	-	-	-	-	-	-	-	-	-	-	-	-	-	-	-	-	-	Sb09g021190.1
-	-	-	-	-	-	-	-	-	-	-	-	-	-	-	-	-	-	-	-	-	-	-	-	Bradi2g24440.1	-	-
-	-	-	-	-	-	-	-	-	-	-	-	-	-	-	-	-	-	-	-	-	-	-	-	-	-	Sb09g021210.1
-	-	-	-	-	-	-	-	-	-	-	-	-	-	-	-	-	-	-	-	-	Traes_1BL_156B25C6E.1	-	-	Bradi2g24430.2	Os05g0429400	Sb09g021240.1
-	-	-	-	-	-	-	-	-	-	-	-	-	-	-	-	-	-	-	-	-	Traes_1BL_537870B77.1	-	-	Bradi2g24420.1	Os05g0429600	Sb09g021250.1
-	-	-	-	-	-	-	-	-	-	-	-	-	-	-	-	-	-	-	-	-	Traes_1BL_11C7123DA.1	-	-	Bradi2g24410.1	Os05g0429700	Sb09g021260.1
-	-	-	-	-	-	-	-	-	-	-	-	-	-	-	-	-	-	-	-	-	-	-	-	-	-	Sb09g021270.1
-	-	-	-	-	-	-	-	-	-	-	-	-	-	-	-	-	-	-	-	-	Traes_1BL_3EA92CEB0.1	-	-	Bradi2g24390.1	-	-
-	-	-	-	-	-	-	-	-	-	-	-	-	-	-	-	-	-	-	-	-	-	-	-	Bradi2g24350.1	-	-
-	-	-	-	-	-	-	-	-	-	-	-	-	-	-	-	-	-	-	-	-	Traes_1BL_9A01916D0.1	-	-	Bradi2g24340.1	Os05g0430900	Sb09g021320.1
-	-	-	-	-	-	-	-	-	-	-	-	-	-	-	-	-	-	-	-	-	-	-	-	Bradi2g24327.1	-	-
-	-	-	-	-	-	-	-	-	-	-	-	-	-	-	-	-	-	-	-	-	-	-	-	-	-	Sb09g021335.1
-	-	-	-	-	-	-	-	-	-	-	-	-	-	-	-	-	-	-	-	-	Traes_1BL_5D81EF93A.1;Traes_1BL_F2EAC0F30.1	-	-	-	-	Sb09g021340.1
-	-	-	-	-	-	-	-	-	-	-	-	-	-	-	-	-	-	-	-	-	Traes_1BL_4A71F8964.1	-	-	Bradi2g24310.3	-	Sb09g021350.1
-	-	-	-	-	-	-	-	-	-	-	-	-	-	-	-	-	-	-	-	-	Traes_1BL_8AFE964B5.1;Traes_1BL_BEB2EA9F9.1	-	-	Bradi2g24300.1	-	Sb09g021360.1
-	-	-	-	-	-	-	-	-	-	-	-	-	-	-	-	-	-	-	-	-	Traes_1BL_B4D955976.1	-	-	Bradi2g24290.1	Os05g0432400	Sb09g021370.1
-	-	-	-	-	-	-	-	-	-	-	-	-	-	-	-	-	-	-	-	-	Traes_1BL_FA87A84FA.1	-	-	Bradi2g24280.1	Os05g0432500	Sb09g021380.1
-	-	-	-	-	-	-	-	-	-	-	-	-	-	-	-	-	-	-	-	-	Traes_1BL_325A2C8C0.1;Traes_1BL_AC5FE4599.1	-	-	-	-	Sb09g021410.1
-	-	-	-	-	-	-	-	-	-	-	-	-	-	-	-	-	-	-	-	-	Traes_1BL_D20749C1D.1	-	-	-	Os05g0433000	-
-	-	-	-	-	-	-	-	-	-	-	-	-	-	-	-	-	-	-	-	-	-	-	-	-	Os05g0433400	-
-	-	-	-	-	-	-	-	-	-	-	-	-	-	-	-	-	-	-	-	-	-	-	-	Bradi2g24255.1	-	-
-	-	-	-	-	-	-	-	-	-	-	-	-	-	-	-	-	-	-	-	-	Traes_1BL_3AA1188A6.1;Traes_1BL_2B341FF22.1;Traes_1BL_25C4501BF.1;Traes_1BL_CE00DB864.1	-	-	-	Os05g0434000	-
-	-	-	-	-	-	-	-	-	-	-	-	-	-	-	-	-	-	-	-	-	Traes_1BL_FEFB05D27.1	-	-	-	Os05g0434200	-
-	-	-	-	-	-	-	-	-	-	-	-	-	-	-	-	-	-	-	-	-	-	-	-	-	-	Sb09g021440.1
-	-	-	-	-	-	-	-	-	-	-	-	-	-	-	-	-	-	-	-	-	-	-	-	-	-	Sb09g021450.1
-	-	-	-	-	-	-	-	-	-	-	-	-	-	-	-	-	-	-	-	-	Traes_1BL_1DF26F6111.1	-	-	Bradi2g24220.1	Os05g0435800	Sb09g021490.1
-	-	-	-	-	-	-	-	-	-	-	-	-	-	-	-	-	-	-	-	-	-	-	-	Bradi2g24197.1	Os05g0436100	Sb09g021510.1
-	-	-	-	-	-	-	-	-	-	-	-	-	-	-	-	-	-	-	-	-	Traes_1BL_19E07DA0F.1	-	-	Bradi2g24190.1	Os05g0436900	Sb09g021530.1
-	-	-	-	-	-	-	-	-	-	-	-	-	-	-	-	-	-	-	-	-	Traes_1BL_B2A50D174.1	-	-	Bradi2g24160.2	Os05g0437200	Sb09g021550.1
-	-	-	-	-	-	-	-	-	-	-	-	-	-	-	-	-	-	-	-	-	Traes_1BL_A0C3596C6.1	-	-	Bradi2g24150.1	Os05g0437300	Sb09g021560.1
-	-	-	-	-	-	-	-	-	-	-	-	-	-	-	-	-	-	-	-	-	Traes_1BL_EEDA1E41F.1	-	-	Bradi2g24110.1	Os05g0437900	Sb09g021590.1
-	-	-	-	-	-	-	-	-	-	-	-	-	-	-	-	-	-	-	-	-	-	-	-	-	-	Sb09g021640.1
-	-	-	-	-	-	-	-	-	-	-	-	-	-	-	-	-	-	-	-	-	Traes_1BL_FC6D67871.1	-	-	Bradi2g24060.1	Os05g0439300	-
-	-	-	-	-	-	-	-	-	-	-	-	-	-	-	-	-	-	-	-	-	Traes_1BL_FA20AEA33.1;Traes_1BL_28DB0E01C.1;Traes_1BL_EC8F01C78.1;Traes_1BL_36D203BF8.1	-	-	-	-	Sb09g021650.1
-	-	-	-	-	-	-	-	-	-	-	-	-	-	-	-	-	-	-	-	-	Traes_1BL_0DFC787A9.1	-	-	Bradi2g24040.1	Os05g0440000	Sb09g021690.1
-	-	-	-	-	-	-	-	-	-	-	-	-	-	-	-	-	-	-	-	-	Traes_1BL_C40D1B0CC.1	wsnp_Ex_c12774_20272038_1B	85.64	-	-	-
-	-	-	-	-	-	-	-	-	-	-	-	-	-	-	-	-	-	-	-	-	-	wsnp_Ex_rep_c66643_64952627_1B	86.15	-	-	-
-	-	-	-	-	-	-	-	-	-	-	-	-	-	-	-	-	-	-	-	-	-	wsnp_Ex_c26620_35859364_1B	86.15	-	-	-
-	-	-	-	-	-	-	-	-	-	-	-	-	-	-	-	-	-	-	-	-	Traes_1BL_81E02317F.1	wsnp_Ku_c19618_29134473_1B	86.92	-	-	-
-	-	-	-	-	-	-	-	-	-	-	-	-	-	-	-	-	-	-	-	-	-	wsnp_Ku_c39862_48205590_1B	88.42	-	-	-
-	-	-	-	-	-	-	-	-	-	-	-	-	-	-	-	-	-	-	-	-	Traes_1BL_AEE5DCF32.1	wsnp_Ex_c6611_11451949_1B	89.32	-	Os05g0430300	-
-	-	-	-	-	-	-	-	-	-	-	-	-	-	-	-	-	-	-	-	-	Traes_1BL_C33FA810E.1	wsnp_Ex_c30969_39821293_1B	89.82	-	-	-
-	-	-	-	-	-	-	-	-	-	-	-	-	-	-	-	-	-	-	-	-	Traes_1BL_D0A3F2067.1	wsnp_Ex_c4561_8184576_1B	89.82	-	Os05g0438800	-
-	-	-	-	-	-	-	-	-	-	-	-	-	-	-	-	-	-	-	-	-	-	wsnp_Ex_c6611_11452297_1B	89.82	-	-	-
-	-	-	-	-	-	-	-	-	-	-	-	-	-	-	-	-	-	-	-	-	Traes_1BL_AD1AD2198.1	wsnp_BF478690B_Ta_2_1_1B	89.82	Bradi2g24030.1	-	Sb09g021710.1
-	-	-	-	-	-	-	-	-	-	-	-	-	-	-	-	-	-	-	-	-	Traes_1BL_B77909838.1	-	-	Bradi2g24020.1	Os05g0440100	Sb09g021720.1
-	-	-	-	-	-	-	-	-	-	-	-	-	-	-	-	-	-	-	-	-	Traes_1BL_4EA71221F.1	-	-	Bradi2g23990.1	-	Sb09g021760.1
-	-	-	-	-	-	-	-	-	-	-	-	-	-	-	-	-	-	-	-	-	Traes_1BL_1B12D7856.1	-	-	-	Os05g0442400	Sb09g021770.1
-	-	-	-	-	-	-	-	-	-	-	-	-	-	-	-	-	-	-	-	-	-	-	-	Bradi2g23967.1	Os05g0442700	-
-	-	-	-	-	-	-	-	-	-	-	-	-	-	-	-	-	-	-	-	-	-	-	-	-	-	Sb09g021780.1
-	-	-	-	-	-	-	-	-	-	-	-	-	-	-	-	-	-	-	-	-	Traes_1BL_A6F7A9A54.1	-	-	Bradi2g23940.1	-	Sb09g021800.1
-	-	-	-	-	-	-	-	-	-	-	-	-	-	-	-	-	-	-	-	-	-	-	-	-	-	Sb09g021810.1
-	-	-	-	-	-	-	-	-	-	-	-	-	-	-	-	-	-	-	-	-	Traes_1BL_BB3DC8F7C.1	-	-	-	Os05g0443300	-
-	-	-	-	-	-	-	-	-	-	-	-	-	-	-	-	-	-	-	-	-	Traes_1BL_23349A132.1	-	-	Bradi2g23930.1	Os05g0443500	-
-	-	-	-	-	-	-	-	-	-	-	-	-	-	-	-	-	-	-	-	-	Traes_1BL_7CECE1B21.1	-	-	Bradi2g23920.1	Os05g0443700	Sb09g021820.1
-	-	-	-	-	-	-	-	-	-	-	-	-	-	-	-	-	-	-	-	-	Traes_1BL_2FD102B51.1	-	-	Bradi2g23900.1	-	-
-	-	-	-	-	-	-	-	-	-	-	-	-	-	-	-	-	-	-	-	-	Traes_1BL_B03720C3B.1	-	-	Bradi2g23890.1	Os05g0443900	-
-	-	-	-	-	-	-	-	-	-	-	-	-	-	-	-	-	-	-	-	-	Traes_1BL_47E8E023F.1	-	-	-	Os05g0444200	-
-	-	-	-	-	-	-	-	-	-	-	-	-	-	-	-	-	-	-	-	-	Traes_1BL_6AAACE1B3.1;Traes_1BL_4E28629F0.1;Traes_1BL_BBB75418D.1	-	-	Bradi2g23860.1	Os05g0444300	Sb09g021870.1
-	-	-	-	-	-	-	-	-	-	-	-	-	-	-	-	-	-	-	-	-	-	-	-	-	Os05g0445000	-
-	-	-	-	-	-	-	-	-	-	-	-	-	-	-	-	-	-	-	-	-	Traes_1BL_4D5B117F1.1	-	-	-	Os05g0445100	Sb09g021890.1
-	-	-	-	-	-	-	-	-	-	-	-	-	-	-	-	-	-	-	-	-	-	-	-	Bradi2g23850.1	-	-
-	-	-	-	-	-	-	-	-	-	-	-	-	-	-	-	-	-	-	-	-	Traes_1BL_EF514E313.1	-	-	Bradi2g23837.1	-	-
-	-	-	-	-	-	-	-	-	-	-	-	-	-	-	-	-	-	-	-	-	Traes_1BL_3055E41E4.1	-	-	Bradi2g23810.1	-	-
-	-	-	-	-	-	-	-	-	-	-	-	-	-	-	-	-	-	-	-	-	Traes_1BL_05EB7AD97.1;Traes_1BL_263DE6AA9.1;Traes_1BL_F8F8F3793.1	-	-	Bradi2g23797.1	Os05g0445900	Sb09g021920.1
-	-	-	-	-	-	-	-	-	-	-	-	-	-	-	-	-	-	-	-	-	-	-	-	-	Os05g0446300	-
-	-	-	-	-	-	-	-	-	-	-	-	-	-	-	-	-	-	-	-	-	Traes_1BL_F93ABAC51.1	-	-	Bradi2g23790.1	Os05g0446800	Sb09g021940.1
-	-	-	-	-	-	-	-	-	-	-	-	-	-	-	-	-	-	-	-	-	-	-	-	-	-	Sb09g021980.1
-	-	-	-	-	-	-	-	-	-	-	-	-	-	-	-	-	-	-	-	-	Traes_1BL_3CB681BC5.1	-	-	Bradi2g23780.1	-	-
-	-	-	-	-	-	-	-	-	-	-	-	-	-	-	-	-	-	-	-	-	-	-	-	-	-	Sb09g022000.1
-	-	-	-	-	-	-	-	-	-	-	-	-	-	-	-	-	-	-	-	-	Traes_1BL_A9A3B8388.1	-	-	Bradi2g23740.1	Os05g0449200	Sb09g022030.1
-	-	-	-	-	-	-	-	-	-	-	-	-	-	-	-	-	-	-	-	-	Traes_1BL_4B257D004.1	-	-	Bradi2g23730.2	Os05g0449500	Sb09g022040.1
-	-	-	-	-	-	-	-	-	-	-	-	-	-	-	-	-	-	-	-	-	Traes_1BL_21B1A40D3.1	-	-	Bradi2g23720.1	Os05g0449600	Sb09g022050.1
-	-	-	-	-	-	-	-	-	-	-	-	-	-	-	-	-	-	-	-	-	Traes_1BL_1B855A775.1	-	-	Bradi2g23710.1	Os05g0449900	Sb09g022060.1
-	-	-	-	-	-	-	-	-	-	-	-	-	-	-	-	-	-	-	-	-	Traes_1BL_401BAF780.1	-	-	Bradi2g23690.1	Os05g0451100	Sb09g022090.1
-	-	-	-	-	-	-	-	-	-	-	-	-	-	-	-	-	-	-	-	-	Traes_1BL_59141668C.1	-	-	Bradi2g23680.1	Os05g0451300	Sb09g022110.1
-	-	-	-	-	-	-	-	-	-	-	-	-	-	-	-	-	-	-	-	-	Traes_1BL_332C278BD.1;Traes_1BL_2E4E20FFF.1	-	-	Bradi2g23670.1	-	-
-	-	-	-	-	-	-	-	-	-	-	-	-	-	-	-	-	-	-	-	-	-	-	-	-	Os05g0469900	-
-	-	-	-	-	-	-	-	-	-	-	-	-	-	-	-	-	-	-	-	-	Traes_1BL_1ED418218.1	-	-	Bradi2g22690.1	Os05g0468500	Sb09g023010.1
-	-	-	-	-	-	-	-	-	-	-	-	-	-	-	-	-	-	-	-	-	Traes_1BL_4DBB547AA.1	-	-	Bradi2g22710.1	Os05g0467700	-
-	-	-	-	-	-	-	-	-	-	-	-	-	-	-	-	-	-	-	-	-	-	-	-	-	-	Sb09g022980.1
-	-	-	-	-	-	-	-	-	-	-	-	-	-	-	-	-	-	-	-	-	Traes_1BL_C943EF0D8.1	-	-	Bradi2g22740.1	Os05g0467300	Sb09g022970.1
-	-	-	-	-	-	-	-	-	-	-	-	-	-	-	-	-	-	-	-	-	Traes_1BL_4B5CD80AD.1	-	-	-	Os05g0467000	-
-	-	-	-	-	-	-	-	-	-	-	-	-	-	-	-	-	-	-	-	-	Traes_1BL_8431E94FA.1	-	-	Bradi2g22760.1	Os05g0466900	Sb09g022950.1
-	-	-	-	-	-	-	-	-	-	-	-	-	-	-	-	-	-	-	-	-	-	-	-	-	-	Sb09g022940.1
-	-	-	-	-	-	-	-	-	-	-	-	-	-	-	-	-	-	-	-	-	-	-	-	Bradi2g22770.1	Os05g0466800	-
-	-	-	-	-	-	-	-	-	-	-	-	-	-	-	-	-	-	-	-	-	Traes_1BL_B7318A659.1;Traes_1BL_C81F8EFF1.1	-	-	Bradi2g22780.1	Os05g0466700	Sb09g022930.1
-	-	-	-	-	-	-	-	-	-	-	-	-	-	-	-	-	-	-	-	-	-	-	-	Bradi2g22810.1	-	-
-	-	-	-	-	-	-	-	-	-	-	-	-	-	-	-	-	-	-	-	-	Traes_1BL_FDBDB7E17.1;Traes_1BL_4D6AC15A1.1	-	-	-	Os05g0466200	Sb09g022910.1
-	-	-	-	-	-	-	-	-	-	-	-	-	-	-	-	-	-	-	-	-	-	wsnp_Ex_c13310_20984763_1B	90.42	-	-	-
-	-	-	-	-	-	-	-	-	-	-	-	-	-	-	-	-	-	-	-	-	Traes_1BL_20258AC56.1	wsnp_Ku_c39878_48218985_1B	91.99	Bradi2g22820.1	Os05g0465800	-
-	-	-	-	-	-	-	-	-	-	-	-	-	-	-	-	-	-	-	-	-	Traes_1BL_D24BED30B.1;Traes_1BL_A2EB47A26.1	-	-	Bradi2g23027.1	Os05g0462500	Sb09g022750.1
-	-	-	-	-	-	-	-	-	-	-	-	-	-	-	-	-	-	-	-	-	Traes_1BL_A81E91163.1;Traes_1BL_087CA0963.1;Traes_1BL_CC67252AF.1	-	-	Bradi2g23040.1	Os05g0462400	Sb09g022740.1
-	-	-	-	-	-	-	-	-	-	-	-	-	-	-	-	-	-	-	-	-	Traes_1BL_519D11755.1	-	-	Bradi2g23060.1	Os05g0462000	Sb09g022720.1
-	-	-	-	-	-	-	-	-	-	-	-	-	-	-	-	-	-	-	-	-	-	-	-	-	Os05g0461900	-
-	-	-	-	-	-	-	-	-	-	-	-	-	-	-	-	-	-	-	-	-	Traes_1BL_3E65FFB6B.1	-	-	Bradi2g23070.1	-	-
-	-	-	-	-	-	-	-	-	-	-	-	-	-	-	-	-	-	-	-	-	Traes_1BL_CD551493D.1	-	-	Bradi2g23090.1	-	Sb09g022690.1
-	-	-	-	-	-	-	-	-	-	-	-	-	-	-	-	-	-	-	-	-	Traes_1BL_12E37FACA.1	-	-	Bradi2g23150.1	Os05g0461000	Sb09g022650.1
-	-	-	-	-	-	-	-	-	-	-	-	-	-	-	-	-	-	-	-	-	Traes_1BL_5AB8929EC.1;Traes_1BL_4810FD75F.1;Traes_1BL_E1C2BEBE7.1	-	-	Bradi2g23200.1	Os05g0460800	Sb09g022630.1
-	-	-	-	-	-	-	-	-	-	-	-	-	-	-	-	-	-	-	-	-	-	-	-	-	Os05g0460700	-
-	-	-	-	-	-	-	-	-	-	-	-	-	-	-	-	-	-	-	-	-	Traes_1BL_5492EFDDC.1	-	-	Bradi2g23220.1	Os05g0460600	Sb09g022620.1
-	-	-	-	-	-	-	-	-	-	-	-	-	-	-	-	-	-	-	-	-	-	-	-	-	-	Sb09g022610.1
-	-	-	-	-	-	-	-	-	-	-	-	-	-	-	-	-	-	-	-	-	-	-	-	Bradi2g23230.1	-	-
-	-	-	-	-	-	-	-	-	-	-	-	-	-	-	-	-	-	-	-	-	Traes_1BL_2DA32FE78.1;Traes_1BL_EBAF41F1E.1;Traes_1BL_627D564A9.1;Traes_1BL_B4C3711E5.1	-	-	Bradi2g23250.1	Os05g0460000	-
-	-	-	-	-	-	-	-	-	-	-	-	-	-	-	-	-	-	-	-	-	Traes_1BL_0FC423766.1	-	-	Bradi2g23260.3	Os05g0459900	-
-	-	-	-	-	-	-	-	-	-	-	-	-	-	-	-	-	-	-	-	-	-	-	-	-	Os05g0459700	Sb09g022560.1
-	-	-	-	-	-	-	-	-	-	-	-	-	-	-	-	-	-	-	-	-	-	-	-	-	-	Sb09g022550.1
-	-	-	-	-	-	-	-	-	-	-	-	-	-	-	-	-	-	-	-	-	Traes_1BL_28B2386DF.1	wsnp_JD_c5659_6814240_1B	93.12	-	-	-
-	-	-	-	-	-	-	-	-	-	-	-	-	-	-	-	-	-	-	-	-	Traes_1BL_849AC4395.1	wsnp_RFL_Contig2000_1193707_1B	93.95	-	-	-
-	-	-	-	-	-	-	-	-	-	-	-	-	-	-	-	-	-	-	-	-	-	wsnp_CAP11_c6264_2895652_1B	93.95	-	-	-
-	-	-	-	-	-	-	-	-	-	-	-	-	-	-	-	-	-	-	-	-	-	wsnp_Ex_c17707_26454940_1B	93.95	-	-	-
-	-	-	-	-	-	-	-	-	-	-	-	-	-	-	-	-	-	-	-	-	-	wsnp_Ex_c1600_3051075_1B	93.95	-	-	-
-	-	-	-	-	-	-	-	-	-	-	-	-	-	-	-	-	-	-	-	-	-	wsnp_BE495786B_Ta_2_1_1B	93.95	-	-	-
-	-	-	-	-	-	-	-	-	-	-	-	-	-	-	-	-	-	-	-	-	-	wsnp_BE495786B_Ta_2_2_1B	94.72	-	-	-
-	-	-	-	-	-	-	-	-	-	-	-	-	-	-	-	-	-	-	-	-	Traes_1BL_5AD66D520.1	wsnp_Ex_c14871_23001630_1B	95.22	-	-	-
-	-	-	-	-	-	-	-	-	-	-	-	-	-	-	-	-	-	-	-	-	-	wsnp_Ra_c29782_39115548_1B	95.73	-	-	-
-	-	-	-	-	-	-	-	-	-	-	-	-	-	-	-	-	-	-	-	-	Traes_1BL_28A0B9BDC.1;Traes_1BL_335741D9A.1	wsnp_Ra_c19148_28288923_1B	96.5	Bradi2g23277.2	Os05g0459600	-
-	-	-	-	-	-	-	-	-	-	-	-	-	-	-	-	-	-	-	-	-	Traes_1BL_C393ED4EC.1	wsnp_Ex_c5679_9976893_1B	97.38	Bradi2g23290.1	Os05g0459400	Sb09g022530.1
-	-	-	-	-	-	-	-	-	-	-	-	-	-	-	-	-	-	-	-	-	Traes_1BL_ACCA8C6F8.1	-	-	Bradi2g23300.1	-	Sb09g022520.1
-	-	-	-	-	-	-	-	-	-	-	-	-	-	-	-	-	-	-	-	-	Traes_1BL_C25B5DDB4.1;Traes_1BL_4D9406708.1	-	-	Bradi2g23320.1	-	-
-	-	-	-	-	-	-	-	-	-	-	-	-	-	-	-	-	-	-	-	-	-	-	-	Bradi2g23330.1	-	-
-	-	-	-	-	-	-	-	-	-	-	-	-	-	-	-	-	-	-	-	-	Traes_1BL_1DC733937.1	-	-	Bradi2g23350.1	-	Sb09g022510.1
-	-	-	-	-	-	-	-	-	-	-	-	-	-	-	-	-	-	-	-	-	-	-	-	-	Os05g0458500	-
-	-	-	-	-	-	-	-	-	-	-	-	-	-	-	-	-	-	-	-	-	Traes_1BL_058CD5BF0.1	-	-	Bradi2g23357.1	Os05g0458400	Sb09g022490.1
-	-	-	-	-	-	-	-	-	-	-	-	-	-	-	-	-	-	-	-	-	Traes_1BL_9ABA43727.1	-	-	Bradi2g23370.1	-	-
-	-	-	-	-	-	-	-	-	-	-	-	-	-	-	-	-	-	-	-	-	-	-	-	Bradi2g23380.5	Os05g0458100	Sb09g022450.1
-	-	-	-	-	-	-	-	-	-	-	-	-	-	-	-	-	-	-	-	-	Traes_1BL_CE5400281.1	-	-	Bradi2g23390.2	Os05g0458000	Sb09g022440.1
-	-	-	-	-	-	-	-	-	-	-	-	-	-	-	-	-	-	-	-	-	-	-	-	Bradi2g23410.1	-	-
-	-	-	-	-	-	-	-	-	-	-	-	-	-	-	-	-	-	-	-	-	-	-	-	Bradi2g23420.1	-	Sb09g022430.1
-	-	-	-	-	-	-	-	-	-	-	-	-	-	-	-	-	-	-	-	-	Traes_1BL_A37BF077A.1;Traes_1BL_3217CC3F7.1	-	-	Bradi2g23430.1	Os05g0457700	Sb09g022420.1
-	-	-	-	-	-	-	-	-	-	-	-	-	-	-	-	-	-	-	-	-	-	-	-	-	-	Sb09g022410.1
-	-	-	-	-	-	-	-	-	-	-	-	-	-	-	-	-	-	-	-	-	Traes_1BL_52EF1827B.1	-	-	Bradi2g23440.1	-	Sb09g022400.1
-	-	-	-	-	-	-	-	-	-	-	-	-	-	-	-	-	-	-	-	-	Traes_1BL_FCB7413C8.1	-	-	-	Os05g0456900	Sb09g022395.1
-	-	-	-	-	-	-	-	-	-	-	-	-	-	-	-	-	-	-	-	-	Traes_1BL_62F0AAA18.1	-	-	Bradi2g23450.1	Os05g0456500	Sb09g022380.1
-	-	-	-	-	-	-	-	-	-	-	-	-	-	-	-	-	-	-	-	-	Traes_1BL_3CB12266D.1	-	-	-	Os05g0456300	Sb09g022370.1
-	-	-	-	-	-	-	-	-	-	-	-	-	-	-	-	-	-	-	-	-	Traes_1BL_D187A6B97.1;Traes_1BL_7BB61786E.1	-	-	Bradi2g23460.1	Os05g0456200	Sb09g022360.1
-	-	-	-	-	-	-	-	-	-	-	-	-	-	-	-	-	-	-	-	-	-	-	-	-	-	Sb09g022355.1
-	-	-	-	-	-	-	-	-	-	-	-	-	-	-	-	-	-	-	-	-	-	-	-	-	-	Sb09g022350.1
-	-	-	-	-	-	-	-	-	-	-	-	-	-	-	-	-	-	-	-	-	Traes_1BL_2B5D7A31F.1	-	-	Bradi2g23480.1	Os05g0455800	Sb09g022330.1
-	-	-	-	-	-	-	-	-	-	-	-	-	-	-	-	-	-	-	-	-	Traes_1BL_5862DEEC1.1	-	-	Bradi2g23490.1	Os05g0455700	Sb09g022320.1
-	-	-	-	-	-	-	-	-	-	-	-	-	-	-	-	-	-	-	-	-	-	-	-	-	-	Sb09g022310.1
-	-	-	-	-	-	-	-	-	-	-	-	-	-	-	-	-	-	-	-	-	Traes_1BL_31105367B.1	-	-	Bradi2g23507.2	Os05g0455500	Sb09g022290.1
-	-	-	-	-	-	-	-	-	-	-	-	-	-	-	-	-	-	-	-	-	Traes_1BL_2DCDCD191.1	-	-	-	Os05g0455200	Sb09g022270.1
-	-	-	-	-	-	-	-	-	-	-	-	-	-	-	-	-	-	-	-	-	Traes_1BL_1314058E4.1	-	-	Bradi2g23540.1	Os05g0454500	-
-	-	-	-	-	-	-	-	-	-	-	-	-	-	-	-	-	-	-	-	-	-	-	-	Bradi2g23550.1	Os05g0454200	Sb09g022250.1
-	-	-	-	-	-	-	-	-	-	-	-	-	-	-	-	-	-	-	-	-	Traes_1BL_6F4AB886C.1	-	-	Bradi2g23560.1	Os05g0453700	Sb09g022230.1
-	-	-	-	-	-	-	-	-	-	-	-	-	-	-	-	-	-	-	-	-	Traes_1BL_CC5F2A1BD.1	-	-	Bradi2g23570.1	Os05g0453500	Sb09g022210.1
-	-	-	-	-	-	-	-	-	-	-	-	-	-	-	-	-	-	-	-	-	Traes_1BL_1DFC68959.1;Traes_1BL_6B041DCE4.1;Traes_1BL_95B88D1BD.1	-	-	Bradi2g23610.1	Os05g0452800	Sb09g022180.1
-	-	-	-	-	-	-	-	-	-	-	-	-	-	-	-	-	-	-	-	-	-	-	-	-	-	Sb09g025350.1
-	-	-	-	-	-	-	-	-	-	-	-	-	-	-	-	-	-	-	-	-	-	-	-	-	Os05g0452600	Sb09g025380.1
-	-	-	-	-	-	-	-	-	-	-	-	-	-	-	-	-	-	-	-	-	Traes_1BL_D8EBCB398.1	-	-	Bradi2g23630.1	-	-
-	-	-	-	-	-	-	-	-	-	-	-	-	-	-	-	-	-	-	-	-	-	-	-	Bradi2g23640.1	-	-
-	-	-	-	-	-	-	-	-	-	-	-	-	-	-	-	-	-	-	-	-	Traes_1BL_3683C84E8.1	-	-	-	-	Sb09g022130.1
-	-	-	-	-	-	-	-	-	-	-	-	-	-	-	-	-	-	-	-	-	Traes_1BL_472CC21B6.1	-	-	Bradi2g23650.1	Os05g0451900	Sb09g022120.1
-	-	-	-	-	-	-	-	-	-	-	-	-	-	-	-	-	-	-	-	-	-	-	-	Bradi2g22980.1	-	-
-	-	-	-	-	-	-	-	-	-	-	-	-	-	-	-	-	-	-	-	-	-	-	-	-	-	Sb09g022770.1
-	-	-	-	-	-	-	-	-	-	-	-	-	-	-	-	-	-	-	-	-	Traes_1BL_5CE7799FF.1	-	-	Bradi2g22967.1	Os05g0463000	Sb09g022780.1
-	-	-	-	-	-	-	-	-	-	-	-	-	-	-	-	-	-	-	-	-	Traes_1BL_B5933C412.1	-	-	Bradi2g22960.1	Os05g0463400	Sb09g022800.1
-	-	-	-	-	-	-	-	-	-	-	-	-	-	-	-	-	-	-	-	-	-	-	-	Bradi2g22940.1	Os05g0463800	Sb09g022810.1
-	-	-	-	-	-	-	-	-	-	-	-	-	-	-	-	-	-	-	-	-	Traes_1BL_E9549FBDC.1	-	-	Bradi2g22927.2	Os05g0463900	Sb09g022820.1
-	-	-	-	-	-	-	-	-	-	-	-	-	-	-	-	-	-	-	-	-	Traes_1BL_DAB34DF37.1;Traes_1BL_9BBB844CD.1;Traes_1BL_964766D0B.1;Traes_1BL_07C296E67.1	-	-	Bradi2g22907.1	Os05g0464100	Sb09g022830.1
-	-	-	-	-	-	-	-	-	-	-	-	-	-	-	-	-	-	-	-	-	Traes_1BL_9A091BB39.1	-	-	-	-	Sb09g022850.1
-	-	-	-	-	-	-	-	-	-	-	-	-	-	-	-	-	-	-	-	-	-	-	-	-	Os05g0464300	-
-	-	-	-	-	-	-	-	-	-	-	-	-	-	-	-	-	-	-	-	-	-	-	-	Bradi2g22890.1	-	-
-	-	-	-	-	-	-	-	-	-	-	-	-	-	-	-	-	-	-	-	-	Traes_1BL_91AE5E638.1;Traes_1BL_1E2A556E1.1	-	-	Bradi2g22880.1	-	-
-	-	-	-	-	-	-	-	-	-	-	-	-	-	-	-	-	-	-	-	-	-	-	-	Bradi2g22860.1	-	-
-	-	-	-	-	-	-	-	-	-	-	-	-	-	-	-	-	-	-	-	-	Traes_1BL_94AD6D467.1	-	-	-	Os05g0465000	-
-	-	-	-	-	-	-	-	-	-	-	-	-	-	-	-	-	-	-	-	-	-	-	-	-	-	Sb09g022870.1
-	-	-	-	-	-	-	-	-	-	-	-	-	-	-	-	-	-	-	-	-	-	wsnp_Ra_c5088_9081927_1B	99	-	-	-
-	-	-	-	-	-	-	-	-	-	-	-	-	-	-	-	-	-	-	-	-	Traes_1BL_A71ECD6CF.1	wsnp_Ra_c11232_18256748_1B	99	-	-	-
-	-	-	-	-	-	-	-	-	-	-	-	-	-	-	-	-	-	-	-	-	-	wsnp_Ex_c53976_57027796_1B	99	-	-	-
-	-	-	-	-	-	-	-	-	-	-	-	-	-	-	-	-	-	-	-	-	-	wsnp_Ex_c53976_57027635_1B	99	-	-	-
-	-	-	-	-	-	-	-	-	-	-	-	-	-	-	-	-	-	-	-	-	Traes_1BL_1B16D7F86.1	wsnp_Ku_c33028_42580216_1B	99	Bradi2g22850.1	Os05g0465100	Sb09g022880.1
-	-	-	-	-	-	-	-	-	-	-	-	-	-	-	-	-	-	-	-	-	Traes_1BL_05865F944.1	-	-	-	Os05g0470800	Sb09g023080.1
-	-	-	-	-	-	-	-	-	-	-	-	-	-	-	-	-	-	-	-	-	-	-	-	-	Os05g0471800	-
-	-	-	-	-	-	-	-	-	-	-	-	-	-	-	-	-	-	-	-	-	Traes_1BL_1557A6E94.1	-	-	Bradi2g22550.1	Os05g0472200	Sb09g023140.1
-	-	-	-	-	-	-	-	-	-	-	-	-	-	-	-	-	-	-	-	-	Traes_1BL_DB8D5ECC9.1;Traes_1BL_9B5FE2F9C.1;Traes_1BL_F922038DF.1	-	-	Bradi2g22540.1	Os05g0472300	Sb09g023150.1
-	-	-	-	-	-	-	-	-	-	-	-	-	-	-	-	-	-	-	-	-	-	-	-	-	-	Sb09g023170.1
-	-	-	-	-	-	-	-	-	-	-	-	-	-	-	-	-	-	-	-	-	-	-	-	-	Os05g0472700	-
-	-	-	-	-	-	-	-	-	-	-	-	-	-	-	-	-	-	-	-	-	Traes_1BL_CF65BE819.1	-	-	Bradi2g22530.1	-	-
-	-	-	-	-	-	-	-	-	-	-	-	-	-	-	-	-	-	-	-	-	Traes_1BL_2E28AF78A.1	-	-	Bradi2g22490.1	Os05g0473500	Sb09g023210.1
-	-	-	-	-	-	-	-	-	-	-	-	-	-	-	-	-	-	-	-	-	Traes_1BL_547941758.1	-	-	Bradi2g22480.1	-	Sb09g023220.1
-	-	-	-	-	-	-	-	-	-	-	-	-	-	-	-	-	-	-	-	-	Traes_1BL_9D55BB5E0.1	-	-	-	-	Sb09g023230.1
-	-	-	-	-	-	-	-	-	-	-	-	-	-	-	-	-	-	-	-	-	Traes_1BL_0AD0FEF27.1	-	-	Bradi2g22470.1	-	Sb09g023240.1
-	-	-	-	-	-	-	-	-	-	-	-	-	-	-	-	-	-	-	-	-	-	-	-	-	Os05g0474500	-
-	-	-	-	-	-	-	-	-	-	-	-	-	-	-	-	-	-	-	-	-	-	wsnp_Ex_c1495_2864718_1B	99.69	-	-	-
-	-	-	-	-	-	-	-	-	-	-	-	-	-	-	-	-	-	-	-	-	-	wsnp_Ra_c25590_35156699_1B	99.69	-	-	-
-	-	-	-	-	-	-	-	-	-	-	-	-	-	-	-	-	-	-	-	-	Traes_1BL_D391EB3FA.1	wsnp_BG606586B_Ta_2_13_1B	99.69	Bradi2g22460.1	Os05g0474600	Sb09g023250.1
-	-	-	-	-	-	-	-	-	-	-	-	-	-	-	-	-	-	-	-	-	Traes_1BL_7723BF17C.1	-	-	Bradi2g22450.1	-	Sb09g023260.1
-	-	-	-	-	-	-	-	-	-	-	-	-	-	-	-	-	-	-	-	-	Traes_1BL_109EF35BF.1	wsnp_JD_c11014_11565501_1B	99.69	Bradi2g22430.1	Os05g0474900	Sb09g023280.1
-	-	-	-	-	-	-	-	-	-	-	-	-	-	-	-	-	-	-	-	-	Traes_1BL_C6ACA137C.1	-	-	Bradi2g22410.1	Os05g0475400	Sb09g023310.1
-	-	-	-	-	-	-	-	-	-	-	-	-	-	-	-	-	-	-	-	-	-	-	-	-	Os05g0475600	-
-	-	-	-	-	-	-	-	-	-	-	-	-	-	-	-	-	-	-	-	-	Traes_1BL_C14BABF46.1	-	-	Bradi2g22387.1	-	-
-	-	-	-	-	-	-	-	-	-	-	-	-	-	-	-	-	-	-	-	-	Traes_1BL_FEA84395F.1	-	-	-	Os05g0476000	Sb09g023330.1
-	-	-	-	-	-	-	-	-	-	-	-	-	-	-	-	-	-	-	-	-	Traes_1BL_B1C28927D.1	-	-	Bradi2g22367.1	Os05g0476100	Sb09g023350.1
-	-	-	-	-	-	-	-	-	-	-	-	-	-	-	-	-	-	-	-	-	-	-	-	-	-	Sb09g023360.1
-	-	-	-	-	-	-	-	-	-	-	-	-	-	-	-	-	-	-	-	-	-	wsnp_Ex_c23992_33235984_1B	99.91	-	-	-
-	-	-	-	-	-	-	-	-	-	-	-	-	-	-	-	-	-	-	-	-	Traes_1BL_10F7957C1.1	wsnp_Ex_rep_c68857_67737959_1B	99.91	Bradi2g22360.1	Os05g0476200	-
-	-	-	-	-	-	-	-	-	-	-	-	-	-	-	-	-	-	-	-	-	-	-	-	-	Os05g0477600	-
-	-	-	-	-	-	-	-	-	-	-	-	-	-	-	-	-	-	-	-	-	Traes_1BL_A268F0B9A.1	wsnp_Ex_rep_c102909_87976721_1B	99.91	Bradi2g22350.1	-	Sb09g023365.1
-	-	-	-	-	-	-	-	-	-	-	-	-	-	-	-	-	-	-	-	-	Traes_1BL_752D38BA41.1	-	-	Bradi2g22330.1	-	-
-	-	-	-	-	-	-	-	-	-	-	-	-	-	-	-	-	-	-	-	-	-	-	-	Bradi2g22270.1	-	Sb09g023450.1
-	-	-	-	-	-	-	-	-	-	-	-	-	-	-	-	-	-	-	-	-	Traes_1BL_08B2B67FB.1	-	-	Bradi2g22250.1	-	-
-	-	-	-	-	-	-	-	-	-	-	-	-	-	-	-	-	-	-	-	-	Traes_1BL_46340D685.1;Traes_1BL_B4AFDB663.1	-	-	Bradi2g22230.1	-	Sb09g023500.1
-	-	-	-	-	-	-	-	-	-	-	-	-	-	-	-	-	-	-	-	-	Traes_1BL_99288A521.1	-	-	Bradi2g22200.1	-	-
-	-	-	-	-	-	-	-	-	-	-	-	-	-	-	-	-	-	-	-	-	-	-	-	-	-	Sb09g023520.1
-	-	-	-	-	-	-	-	-	-	-	-	-	-	-	-	-	-	-	-	-	Traes_1BL_16CFA64C8.1	-	-	-	Os05g0480200	Sb09g023540.1
-	-	-	-	-	-	-	-	-	-	-	-	-	-	-	-	-	-	-	-	-	Traes_1BL_FAC03ADDA.1;Traes_1BL_FDA44EA3A.1	-	-	Bradi2g22180.1	Os05g0480400	Sb09g023570.1
-	-	-	-	-	-	-	-	-	-	-	-	-	-	-	-	-	-	-	-	-	Traes_1BL_2CC655472.1	-	-	Bradi2g22170.1	Os05g0480600	Sb09g023580.1
-	-	-	-	-	-	-	-	-	-	-	-	-	-	-	-	-	-	-	-	-	Traes_1BL_D31C26D69.1;Traes_1BL_CFD471B75.1;Traes_1BL_8028DEB2B.1	-	-	Bradi2g22140.1	Os05g0481100	Sb09g023620.1
-	-	-	-	-	-	-	-	-	-	-	-	-	-	-	-	-	-	-	-	-	Traes_1BL_A8FC9D468.1	-	-	Bradi2g22130.1	Os05g0481400	Sb09g023630.1
-	-	-	-	-	-	-	-	-	-	-	-	-	-	-	-	-	-	-	-	-	Traes_1BL_60966F6EF.1	-	-	Bradi2g22090.1	Os05g0481500	Sb09g023640.1
-	-	-	-	-	-	-	-	-	-	-	-	-	-	-	-	-	-	-	-	-	Traes_1BL_1EC24F757.1	-	-	-	-	Sb09g023670.1
-	-	-	-	-	-	-	-	-	-	-	-	-	-	-	-	-	-	-	-	-	Traes_1BL_CB7AE51FA.1;Traes_1BL_6977F09C51.1;Traes_1BL_DFFF5D6BA.1	-	-	Bradi2g21470.1	Os05g0491000	Sb09g024030.1
-	-	-	-	-	-	-	-	-	-	-	-	-	-	-	-	-	-	-	-	-	Traes_1BL_B01A3D7BD.1	-	-	Bradi2g21510.1	-	-
-	-	-	-	-	-	-	-	-	-	-	-	-	-	-	-	-	-	-	-	-	Traes_1BL_710AB9F90.1;Traes_1BL_4D25A4554.1	-	-	-	Os05g0490700	Sb09g024010.1
-	-	-	-	-	-	-	-	-	-	-	-	-	-	-	-	-	-	-	-	-	-	-	-	Bradi2g21727.1	Os05g0490500	Sb09g024000.1
-	-	-	-	-	-	-	-	-	-	-	-	-	-	-	-	-	-	-	-	-	-	-	-	Bradi2g21750.1	Os05g0490300	Sb09g023970.1
-	-	-	-	-	-	-	-	-	-	-	-	-	-	-	-	-	-	-	-	-	-	wsnp_CAP12_rep_c4157_1894383_1B	100.82	-	-	-
-	-	-	-	-	-	-	-	-	-	-	-	-	-	-	-	-	-	-	-	-	-	wsnp_CAP11_c543_375403_1B	102.17	-	-	-
-	-	-	-	-	-	-	-	-	-	-	-	-	-	-	-	-	-	-	-	-	-	wsnp_CAP8_rep_c4452_2170021_1B	103.2	-	-	-
AX_94426392	wsnp_BG274294B_Ta_2_3	1B	48.4	1B	77.3935	full-set	0.246926	0.61	0.3084	514	0.281704	0.15	0.9996	0.235121	ATGAAACCATGTTAGCAAATATGCAACTTGTTTTCCCCGGAGGCCAAGGGCCAGCATAAA[T/C]ACACAAAGTACAGGTGGAAACATATAGAAAACCCTTTATAACAATGACAAATATCACAAG	reverse	ta_contig_1BL_3812432	Traes_1BL_4FE03D7B0	Traes_1BL_4FE03D7B0.1	Endoplasmic reticulum-Golgi intermediate compartment protein 3	Traes_1BL_4FE03D7B0.1	wsnp_BG274294B_Ta_2_3_1B	103.2	Bradi2g21760.1	Os05g0490200	Sb09g023960.1
AX_94426392	Excalibur_c8613_1266	1B	48.4	1B	78.1211	full-set	0.611188	0.21	0.2335	514	-0.143845	0.03	0.9996	0.379625	atactcgggaaagtaatatcaaaatttactcttagcctttctcctcttga[T/C]GTGTCTACCACCAACTTAGTCTCGGTTGCTGAATAATAATACGACCTGGT	reverse	ta_contig_1BL_3812432	Traes_1BL_4FE03D7B0	Traes_1BL_4FE03D7B0.1	Endoplasmic reticulum-Golgi intermediate compartment protein 3	Traes_1BL_4FE03D7B0.1	wsnp_BG274294B_Ta_2_3_1B	103.2	Bradi2g21760.1	Os05g0490200	Sb09g023960.1
AX_94426392	GENE_0480_265	1B	48.4	1B	78.1211	full-set	0.683852	0.17	0.2315	514	-0.115897	0.02	0.9996	0.36908	AAACTGTTTAGTACAGAAAGTGTCCTTATATTTGTATTCTGTTGCGTTCT[A/G]TATAAAACTGTGTTGAGTTTTTAGTCGAGGTCTCCACGTAGTGCGCCTTA	forward	ta_contig_1BL_3812432	Traes_1BL_4FE03D7B0	Traes_1BL_4FE03D7B0.1	Endoplasmic reticulum-Golgi intermediate compartment protein 3	Traes_1BL_4FE03D7B0.1	wsnp_BG274294B_Ta_2_3_1B	103.2	Bradi2g21760.1	Os05g0490200	Sb09g023960.1
-	-	-	-	-	-	-	-	-	-	-	-	-	-	-	-	-	-	-	-	-	-	-	-	-	-	Sb09g023950.1
-	-	-	-	-	-	-	-	-	-	-	-	-	-	-	-	-	-	-	-	-	-	-	-	Bradi2g21770.1	Os05g0490100	-
AX_94426392	BS00038643_51	1B	48.4	1B	78.1211	full-set	0.715481	0.15	0.2354	514	-0.102025	0.01	0.9996	0.362498	GACACGGTTCAAGTATAGGCAAGTTCAGCCAAACAGTTTTGGCCTGGAGA[T/C]GTATGAGATACTGCAATCAGATGACAGGGATCTGAACCAATATGTATCCA	forward	ta_contig_1BL_3917696	Traes_1BL_1837085FF	Traes_1BL_1837085FF.6	Protein KRI1 homolog	Traes_1BL_1837085FF.1	-	-	Bradi2g21790.1	Os05g0489900	-
-	-	-	-	-	-	-	-	-	-	-	-	-	-	-	-	-	-	-	-	-	Traes_1BL_30ECC5A18.1	-	-	Bradi2g21790.1	Os05g0489900	-
-	-	-	-	-	-	-	-	-	-	-	-	-	-	-	-	-	-	-	-	-	Traes_1BL_7A479FC55.1	-	-	Bradi2g21810.1	-	-
-	-	-	-	-	-	-	-	-	-	-	-	-	-	-	-	-	-	-	-	-	Traes_1BL_7A479FC55.1	-	-	Bradi2g21810.1	-	-
-	-	-	-	-	-	-	-	-	-	-	-	-	-	-	-	-	-	-	-	-	-	-	-	-	-	Sb09g023940.1
-	-	-	-	-	-	-	-	-	-	-	-	-	-	-	-	-	-	-	-	-	Traes_1BL_DE2CF9613.1	-	-	Bradi2g21820.1	Os05g0489700	Sb09g023920.1
-	-	-	-	-	-	-	-	-	-	-	-	-	-	-	-	-	-	-	-	-	Traes_1BL_F540980BE.1	-	-	-	-	Sb09g023900.1
-	-	-	-	-	-	-	-	-	-	-	-	-	-	-	-	-	-	-	-	-	-	-	-	-	-	Sb09g023890.1
-	-	-	-	-	-	-	-	-	-	-	-	-	-	-	-	-	-	-	-	-	Traes_1BL_4312E00AA.1	-	-	-	Os05g0489600	-
-	-	-	-	-	-	-	-	-	-	-	-	-	-	-	-	-	-	-	-	-	Traes_1BL_CF019A219.1	-	-	-	-	Sb09g023680.1
-	-	-	-	-	-	-	-	-	-	-	-	-	-	-	-	-	-	-	-	-	Traes_1BL_5AE63535D.1	-	-	Bradi2g22040.1	Os05g0482600	Sb09g023710.1
-	-	-	-	-	-	-	-	-	-	-	-	-	-	-	-	-	-	-	-	-	Traes_1BL_65B76BAF0.1	-	-	Bradi2g22030.1	Os05g0484800	Sb09g023720.1
-	-	-	-	-	-	-	-	-	-	-	-	-	-	-	-	-	-	-	-	-	Traes_1BL_FF75C5412.1;Traes_1BL_FE3E68ED7.1	-	-	Bradi2g22020.1	Os05g0485000	Sb09g023730.1
-	-	-	-	-	-	-	-	-	-	-	-	-	-	-	-	-	-	-	-	-	-	-	-	-	-	Sb09g023780.1
-	-	-	-	-	-	-	-	-	-	-	-	-	-	-	-	-	-	-	-	-	-	-	-	-	-	Sb09g023790.1
-	-	-	-	-	-	-	-	-	-	-	-	-	-	-	-	-	-	-	-	-	Traes_1BL_13E2A6068.1	-	-	Bradi2g21990.1	-	-
-	-	-	-	-	-	-	-	-	-	-	-	-	-	-	-	-	-	-	-	-	-	-	-	-	Os05g0487600	-
-	-	-	-	-	-	-	-	-	-	-	-	-	-	-	-	-	-	-	-	-	Traes_1BL_CD389571C.1	-	-	-	-	Sb09g023793.1
-	-	-	-	-	-	-	-	-	-	-	-	-	-	-	-	-	-	-	-	-	Traes_1BL_C0F4A948C.1	-	-	Bradi2g21880.2	Os05g0488600	Sb09g023830.1
-	-	-	-	-	-	-	-	-	-	-	-	-	-	-	-	-	-	-	-	-	Traes_1BL_03512FE8C.1	wsnp_Ku_c6158_10825959_1B	103.71	-	-	-
-	-	-	-	-	-	-	-	-	-	-	-	-	-	-	-	-	-	-	-	-	-	wsnp_Ex_c12336_19686808_1B	103.71	-	-	-
-	-	-	-	-	-	-	-	-	-	-	-	-	-	-	-	-	-	-	-	-	Traes_1BL_7175F3833.1	wsnp_BF485168B_Ta_2_1_1B	103.71	Bradi2g21870.1	Os05g0488800	Sb09g023840.1
-	-	-	-	-	-	-	-	-	-	-	-	-	-	-	-	-	-	-	-	-	Traes_1BL_35C0B2A74.1;Traes_1BL_2073CB7FD.1	-	-	Bradi2g21860.1	Os05g0488900	Sb09g023850.1
AX_94426392	AX_94519635	unm	unm	1B	26.22	full-set	0.265732	0.58	0.2208	514	-0.314	0.13	0.9965	0.309496	GCGCAGTCATCCTACTTCCGTGGGGAGTCTAAATT[C/T]TCTGACCATCGTCCTGTCTGTGGATCATTCACTGT	forward	ta_contig_1BL_3916764	Traes_1BL_EC9A57F9E	Traes_1BL_EC9A57F9E.1	Inositol-1,4,5-trisphosphate 5-phosphatase 1	Traes_1BL_EC9A57F9E.1	-	-	Bradi2g21850.1	Os05g0489000	-
-	-	-	-	-	-	-	-	-	-	-	-	-	-	-	-	-	-	-	-	-	Traes_1BL_569B2BCB0.1	-	-	Bradi2g21837.1	Os05g0489100	Sb09g023860.1
-	-	-	-	-	-	-	-	-	-	-	-	-	-	-	-	-	-	-	-	-	Traes_1BL_611DF0433.1	-	-	Bradi2g20460.1	Os05g0508300	Sb09g024940.1
AX_94426392	Tdurum_contig85620_277	unm	unm	1B	81.609	full-set	0.568394	0.25	0.1031	514	-0.201383	0.04	0.9996	0.264871	ATGACATGGATTCAAGTATCATAGCATTTTCACATGCTAATCACTTGGGA[T/C]ATCACAATAGCCATAGCCTATAGCCGAACAACTGAATTCGATCAGCTCCT	reverse	-	Traes_1BL_AF4C87032	-	-	Traes_1BL_AF4C87032.1	-	-	Bradi2g20440.1	Os05g0508500	Sb09g024960.1
AX_94426392	Excalibur_c9149_1326	1B	56.4	1B	84.4331	full-set	0.333351	0.48	0.4893	514	0.228636	0.1	0.9996	0.410226	ATGGAGGCCAACTCATCAGCATTTTCAGCTGATTCTACTGCTATGAATGG[T/C]ATTCACAGCAAAATAAACAATTTGCCAGACAGCAGAAATCACGTGTCACC	forward	ta_contig_1BL_3901259	Traes_1BL_8012EBC5A	Traes_1BL_8012EBC5A.2	Ubiquitin carboxyl-terminal hydrolase 12	Traes_1BL_8012EBC5A.1	-	-	Bradi2g20415.1	Os05g0508700	-
AX_94426392	Excalibur_c9149_1789	1B	56.4	1B	84.4331	full-set	0.470316	0.33	0.4796	514	0.1707	0.06	0.9996	0.403246	ATGGAACAGCCAATAAGGAGGTCCCTCTGGCCAATGGTGTGCCAGAAGAA[T/G]CTGTTTCAGGCATGCCAGCCACCACGAGTACTGAAGCTGTGCCTGTTAAG	forward	ta_contig_1BL_3901259	Traes_1BL_8012EBC5A	Traes_1BL_8012EBC5A.2	Ubiquitin carboxyl-terminal hydrolase 12	Traes_1BL_8012EBC5A.1	-	-	Bradi2g20415.1	Os05g0508700	-
AX_94426392	Tdurum_contig30517_174	1B	56.4	1B	84.4331	full-set	0.493897	0.31	0.4757	514	0.160522	0.05	0.9996	0.400092	ataaagctattccagtcactccaaaatctccactgactgataaagctact[T/G]CAGTTCCTCCGAAATCTCCACCAGCTGCTAAAGCTGCTGTGGTTCCTCTG	forward	ta_contig_1BL_3901259	Traes_1BL_8012EBC5A	Traes_1BL_8012EBC5A.2	Ubiquitin carboxyl-terminal hydrolase 12	Traes_1BL_8012EBC5A.1	-	-	Bradi2g20415.1	Os05g0508700	-
AX_94426392	AX_95085043	1B	56.4	1B	38.86	full-set	0.51761	0.29	0.4854	514	0.149	0.05	0.9965	0.408072	GGGATGATATATGCCTGTATACAGTCAGTCTTACA[C/G]TCGAAGGAAATAATGCTTGTTGTAACAGATGCTTG	forward	ta_contig_1BL_3901259	Traes_1BL_8012EBC5A	Traes_1BL_8012EBC5A.2	Ubiquitin carboxyl-terminal hydrolase 12	Traes_1BL_8012EBC5A.1	-	-	Bradi2g20415.1	Os05g0508700	-
AX_94426392	AX_94950274	unm	unm	unm	unm	full-set	0.725815	0.14	0.106	514	-0.119	0.01	0.9965	0.271879	AGTCCCGGTCGGTTCAATTCCACGGACCGGTACTA[C/T]GATGATGGGTTCTCGAGGGCCTATGACATGAGCCC	forward	ta_contig_1BL_3901259	Traes_1BL_8012EBC5A	Traes_1BL_8012EBC5A.2	Ubiquitin carboxyl-terminal hydrolase 12	Traes_1BL_8012EBC5A.1	-	-	Bradi2g20415.1	Os05g0508700	-
AX_94426392	Tdurum_contig52782_382	unm	unm	unm	unm	full-set	0.844336	0.07	0.1041	514	-0.0686646	0	0.9996	0.269882	CTCGCCCCCTGGAGAGGGCTCATGTCATAGGCCCTCGAGAACCCATCATC[A/G]TAGTACCGGTCCGTGGAATTGAACCGACCGGGACTGCTGACAGAAGCCAT	reverse	ta_contig_1BL_3901259	Traes_1BL_8012EBC5A	Traes_1BL_8012EBC5A.2	Ubiquitin carboxyl-terminal hydrolase 12	Traes_1BL_8012EBC5A.1	-	-	Bradi2g20415.1	Os05g0508700	-
-	-	-	-	-	-	-	-	-	-	-	-	-	-	-	-	-	-	-	-	-	-	-	-	-	-	Sb09g024970.1
-	-	-	-	-	-	-	-	-	-	-	-	-	-	-	-	-	-	-	-	-	-	-	-	-	Os05g0508800	Sb09g024990.1
-	-	-	-	-	-	-	-	-	-	-	-	-	-	-	-	-	-	-	-	-	-	-	-	-	-	Sb09g025000.1
-	-	-	-	-	-	-	-	-	-	-	-	-	-	-	-	-	-	-	-	-	Traes_1BL_DE906E2A6.1;Traes_1BL_1D76EAF00.1;Traes_1BL_AAC8E347E.1	-	-	Bradi2g20390.1	-	-
-	-	-	-	-	-	-	-	-	-	-	-	-	-	-	-	-	-	-	-	-	Traes_1BL_336FE4054.1	-	-	Bradi2g20360.2	-	Sb09g025030.1
-	-	-	-	-	-	-	-	-	-	-	-	-	-	-	-	-	-	-	-	-	-	-	-	-	-	Sb09g025060.1
-	-	-	-	-	-	-	-	-	-	-	-	-	-	-	-	-	-	-	-	-	Traes_1BL_8EE11D9E2.1	-	-	Bradi2g20340.1	Os05g0509500	-
-	-	-	-	-	-	-	-	-	-	-	-	-	-	-	-	-	-	-	-	-	Traes_1BL_B1CA8951B.1	-	-	Bradi2g20290.1	Os05g0510200	Sb09g025100.1
-	-	-	-	-	-	-	-	-	-	-	-	-	-	-	-	-	-	-	-	-	Traes_1BL_460532617.1	-	-	Bradi2g20270.1	Os05g0510400	Sb09g025120.1
-	-	-	-	-	-	-	-	-	-	-	-	-	-	-	-	-	-	-	-	-	Traes_1BL_71EF97B701.1	-	-	-	-	Sb09g025130.1
-	-	-	-	-	-	-	-	-	-	-	-	-	-	-	-	-	-	-	-	-	-	-	-	Bradi2g20250.1	Os05g0511700	Sb09g025160.1
-	-	-	-	-	-	-	-	-	-	-	-	-	-	-	-	-	-	-	-	-	Traes_1BL_FD25E32FE.1	wsnp_RFL_Contig2686_2383517_1B	103.71	Bradi2g20240.1	Os10g0486600	-
-	-	-	-	-	-	-	-	-	-	-	-	-	-	-	-	-	-	-	-	-	Traes_1BL_77DE58D25.1;Traes_1BL_A26DFAA78.1	-	-	Bradi2g20230.1	-	-
-	-	-	-	-	-	-	-	-	-	-	-	-	-	-	-	-	-	-	-	-	Traes_1BL_023898C19.1	-	-	-	-	Sb09g025185.1
-	-	-	-	-	-	-	-	-	-	-	-	-	-	-	-	-	-	-	-	-	-	-	-	Bradi2g20220.1	-	Sb09g025190.1
-	-	-	-	-	-	-	-	-	-	-	-	-	-	-	-	-	-	-	-	-	Traes_1BL_E9A5CDC40.1;Traes_1BL_EB561E7B4.1	-	-	Bradi2g21017.1	-	Sb09g024450.1
-	-	-	-	-	-	-	-	-	-	-	-	-	-	-	-	-	-	-	-	-	Traes_1BL_9B6C5D2DA.1	-	-	Bradi2g21050.1	-	-
-	-	-	-	-	-	-	-	-	-	-	-	-	-	-	-	-	-	-	-	-	-	-	-	Bradi2g21100.1	-	-
-	-	-	-	-	-	-	-	-	-	-	-	-	-	-	-	-	-	-	-	-	-	-	-	-	-	Sb09g024370.1
-	-	-	-	-	-	-	-	-	-	-	-	-	-	-	-	-	-	-	-	-	Traes_1BL_34F131C83.1	-	-	Bradi2g21110.1	Os05g0496400	Sb09g024350.1
-	-	-	-	-	-	-	-	-	-	-	-	-	-	-	-	-	-	-	-	-	-	wsnp_Ex_c7447_12752449_1B	104.36	-	-	-
-	-	-	-	-	-	-	-	-	-	-	-	-	-	-	-	-	-	-	-	-	-	wsnp_Ex_c7447_12751589_1B	104.36	-	-	-
-	-	-	-	-	-	-	-	-	-	-	-	-	-	-	-	-	-	-	-	-	Traes_1BL_0B751B859.1	wsnp_Ex_c18462_27305612_1B	105.03	-	-	-
-	-	-	-	-	-	-	-	-	-	-	-	-	-	-	-	-	-	-	-	-	-	wsnp_Ku_c23096_32987510_1B	105.53	-	-	-
-	-	-	-	-	-	-	-	-	-	-	-	-	-	-	-	-	-	-	-	-	-	wsnp_JD_c6331_7499060_1B	106.03	-	-	-
-	-	-	-	-	-	-	-	-	-	-	-	-	-	-	-	-	-	-	-	-	-	wsnp_Ex_c402_791233_1B	106.03	-	-	-
-	-	-	-	-	-	-	-	-	-	-	-	-	-	-	-	-	-	-	-	-	-	wsnp_JD_c6331_7499499_1B	106.03	-	-	-
-	-	-	-	-	-	-	-	-	-	-	-	-	-	-	-	-	-	-	-	-	-	wsnp_Ku_c7266_12549538_1B	106.03	-	-	-
-	-	-	-	-	-	-	-	-	-	-	-	-	-	-	-	-	-	-	-	-	-	wsnp_Ku_c33530_43012957_1B	106.03	-	-	-
-	-	-	-	-	-	-	-	-	-	-	-	-	-	-	-	-	-	-	-	-	-	wsnp_Ex_c402_791183_1B	106.03	-	-	-
-	-	-	-	-	-	-	-	-	-	-	-	-	-	-	-	-	-	-	-	-	-	wsnp_Ex_rep_c102633_87756283_1B	107.84	-	-	-
-	-	-	-	-	-	-	-	-	-	-	-	-	-	-	-	-	-	-	-	-	-	wsnp_Ex_c5245_9283053_1B	107.84	-	-	-
-	-	-	-	-	-	-	-	-	-	-	-	-	-	-	-	-	-	-	-	-	-	wsnp_Ex_rep_c69766_68723140_1B	108.55	-	-	-
-	-	-	-	-	-	-	-	-	-	-	-	-	-	-	-	-	-	-	-	-	-	wsnp_CAP11_rep_c4185_1977142_1B	108.55	-	-	-
-	-	-	-	-	-	-	-	-	-	-	-	-	-	-	-	-	-	-	-	-	-	wsnp_BE446240B_Ta_2_1_1B	109.45	-	-	-
-	-	-	-	-	-	-	-	-	-	-	-	-	-	-	-	-	-	-	-	-	Traes_1BL_A2DA07F32.1	wsnp_Ku_c34980_44256215_1B	110.62	-	-	-
-	-	-	-	-	-	-	-	-	-	-	-	-	-	-	-	-	-	-	-	-	Traes_1BL_D1954B55C.1;Traes_1BL_1C2281DB6.1;Traes_1BL_F7884B670.1	wsnp_CAP12_c257_143515_1B	110.62	Bradi2g21120.1	Os05g0496200	Sb09g024340.1
-	-	-	-	-	-	-	-	-	-	-	-	-	-	-	-	-	-	-	-	-	-	-	-	-	Os05g0496000	Sb09g024330.1
-	-	-	-	-	-	-	-	-	-	-	-	-	-	-	-	-	-	-	-	-	-	-	-	-	Os05g0495900	-
-	-	-	-	-	-	-	-	-	-	-	-	-	-	-	-	-	-	-	-	-	Traes_1BL_6F04DAB5B.1	-	-	Bradi2g21136.2	-	-
-	-	-	-	-	-	-	-	-	-	-	-	-	-	-	-	-	-	-	-	-	Traes_1BL_C81B12EC9.1	-	-	Bradi2g21142.1	-	Sb09g024320.1
-	-	-	-	-	-	-	-	-	-	-	-	-	-	-	-	-	-	-	-	-	Traes_1BL_24EDD4855.1	-	-	Bradi2g21150.1	Os05g0495700	Sb09g024310.1
-	-	-	-	-	-	-	-	-	-	-	-	-	-	-	-	-	-	-	-	-	Traes_1BL_8AA305D41.1;Traes_1BL_9772C6F45.1	-	-	Bradi2g21180.1	Os05g0495600	Sb09g024300.1
-	-	-	-	-	-	-	-	-	-	-	-	-	-	-	-	-	-	-	-	-	Traes_1BL_1A885E733.1	-	-	-	Os05g0495200	Sb09g024290.1
-	-	-	-	-	-	-	-	-	-	-	-	-	-	-	-	-	-	-	-	-	Traes_1BL_5752F93B6.1	-	-	Bradi2g21210.1	Os05g0495100	-
-	-	-	-	-	-	-	-	-	-	-	-	-	-	-	-	-	-	-	-	-	Traes_1BL_79727CFEF.1	-	-	Bradi2g21217.1	Os05g0494900	Sb09g024270.1
-	-	-	-	-	-	-	-	-	-	-	-	-	-	-	-	-	-	-	-	-	Traes_1BL_15286F615.1	-	-	Bradi2g21250.1	Os05g0494500	Sb09g024250.1
-	-	-	-	-	-	-	-	-	-	-	-	-	-	-	-	-	-	-	-	-	Traes_1BL_BEEBE83B7.1;Traes_1BL_7513DC3F9.1	-	-	Bradi2g21280.1	-	Sb09g024230.1
-	-	-	-	-	-	-	-	-	-	-	-	-	-	-	-	-	-	-	-	-	Traes_1BL_58687EE1F.1	-	-	Bradi2g21300.1	Os05g0494000	Sb09g024210.1
-	-	-	-	-	-	-	-	-	-	-	-	-	-	-	-	-	-	-	-	-	-	-	-	-	Os05g0493600	-
-	-	-	-	-	-	-	-	-	-	-	-	-	-	-	-	-	-	-	-	-	Traes_1BL_3B560A3B9.1	-	-	-	Os05g0493100	Sb09g024140.1
-	-	-	-	-	-	-	-	-	-	-	-	-	-	-	-	-	-	-	-	-	Traes_1BL_39C1317F0.1	-	-	Bradi2g21317.1	-	Sb09g024190.1
-	-	-	-	-	-	-	-	-	-	-	-	-	-	-	-	-	-	-	-	-	-	-	-	-	Os05g0492600	-
-	-	-	-	-	-	-	-	-	-	-	-	-	-	-	-	-	-	-	-	-	Traes_1BL_3C0C70B25.1;Traes_1BL_B451F0CE3.1;Traes_1BL_56E2C6815.1	-	-	Bradi2g21360.1	Os05g0492200	Sb09g024125.1
-	-	-	-	-	-	-	-	-	-	-	-	-	-	-	-	-	-	-	-	-	Traes_1BL_28216FBDC.1	-	-	Bradi2g21390.1	-	Sb09g024100.1
-	-	-	-	-	-	-	-	-	-	-	-	-	-	-	-	-	-	-	-	-	Traes_1BL_8E8190A0F.1	-	-	Bradi2g21407.1	Os05g0491500	Sb09g024090.1
-	-	-	-	-	-	-	-	-	-	-	-	-	-	-	-	-	-	-	-	-	-	-	-	-	-	Sb09g024080.1
-	-	-	-	-	-	-	-	-	-	-	-	-	-	-	-	-	-	-	-	-	Traes_1BL_8A01D4BD8.1;Traes_1BL_1411C071A.1;Traes_1BL_1A6C264CE.1	-	-	-	-	Sb09g024070.1
-	-	-	-	-	-	-	-	-	-	-	-	-	-	-	-	-	-	-	-	-	-	-	-	-	Os05g0491400	-
-	-	-	-	-	-	-	-	-	-	-	-	-	-	-	-	-	-	-	-	-	Traes_1BL_01F541217.1	-	-	Bradi2g21420.1	Os05g0491200	Sb09g024060.1
-	-	-	-	-	-	-	-	-	-	-	-	-	-	-	-	-	-	-	-	-	Traes_1BL_148233785.1	-	-	Bradi2g20997.1	-	-
-	-	-	-	-	-	-	-	-	-	-	-	-	-	-	-	-	-	-	-	-	-	-	-	Bradi2g20977.1	-	-
-	-	-	-	-	-	-	-	-	-	-	-	-	-	-	-	-	-	-	-	-	Traes_1BL_AD5307626.1	-	-	Bradi2g20920.2	-	-
-	-	-	-	-	-	-	-	-	-	-	-	-	-	-	-	-	-	-	-	-	-	wsnp_Ex_c24663_33916344_1B	111.12	-	-	-
-	-	-	-	-	-	-	-	-	-	-	-	-	-	-	-	-	-	-	-	-	-	wsnp_Ex_rep_c101231_86636951_1B	113.14	-	-	-
-	-	-	-	-	-	-	-	-	-	-	-	-	-	-	-	-	-	-	-	-	-	wsnp_BG313767B_Ta_2_1_1B	114.02	-	-	-
-	-	-	-	-	-	-	-	-	-	-	-	-	-	-	-	-	-	-	-	-	-	wsnp_BF428726B_Ta_2_2_1B	114.02	-	-	-
-	-	-	-	-	-	-	-	-	-	-	-	-	-	-	-	-	-	-	-	-	Traes_1BL_D4A0D0191.1	wsnp_Ex_c58292_59652859_1B	114.92	Bradi2g20890.1	Os05g0498700	-
-	-	-	-	-	-	-	-	-	-	-	-	-	-	-	-	-	-	-	-	-	-	-	-	-	Os05g0498800	-
-	-	-	-	-	-	-	-	-	-	-	-	-	-	-	-	-	-	-	-	-	Traes_1BL_EF854041C.1	-	-	Bradi2g20880.1	Os05g0498900	Sb09g024560.1
-	-	-	-	-	-	-	-	-	-	-	-	-	-	-	-	-	-	-	-	-	-	-	-	-	-	Sb09g024570.1
-	-	-	-	-	-	-	-	-	-	-	-	-	-	-	-	-	-	-	-	-	Traes_1BL_63874F598.1;Traes_1BL_BD721F2E3.1;Traes_1BL_A63F6394F.1;Traes_1BL_9C0934A77.1;Traes_1BL_1CCE08A29.1	-	-	Bradi2g20850.1	Os05g0499300	Sb09g024580.1
-	-	-	-	-	-	-	-	-	-	-	-	-	-	-	-	-	-	-	-	-	-	-	-	Bradi2g20840.1	-	-
-	-	-	-	-	-	-	-	-	-	-	-	-	-	-	-	-	-	-	-	-	-	-	-	Bradi2g20830.1	-	-
-	-	-	-	-	-	-	-	-	-	-	-	-	-	-	-	-	-	-	-	-	Traes_1BL_7DB957BCB.1;Traes_1BL_488EB8124.1	-	-	Bradi2g20820.1	Os05g0499400	Sb09g024590.1
-	-	-	-	-	-	-	-	-	-	-	-	-	-	-	-	-	-	-	-	-	-	-	-	Bradi2g20800.1	Os05g0499600	Sb09g024640.1
-	-	-	-	-	-	-	-	-	-	-	-	-	-	-	-	-	-	-	-	-	Traes_1BL_804FC5C57.1	-	-	-	Os05g0500400	Sb09g024650.1
-	-	-	-	-	-	-	-	-	-	-	-	-	-	-	-	-	-	-	-	-	Traes_1BL_DDD04E7BC.1	-	-	Bradi2g20780.1	Os05g0500450	Sb09g024670.1
-	-	-	-	-	-	-	-	-	-	-	-	-	-	-	-	-	-	-	-	-	Traes_1BL_B46168393.1	-	-	Bradi2g20767.1	Os05g0500500	Sb09g024680.1
-	-	-	-	-	-	-	-	-	-	-	-	-	-	-	-	-	-	-	-	-	Traes_1BL_DF66FC4FE.1;Traes_1BL_666832ADE.1	-	-	Bradi2g20760.1	Os05g0500600	Sb09g024690.1
-	-	-	-	-	-	-	-	-	-	-	-	-	-	-	-	-	-	-	-	-	-	-	-	Bradi2g20750.1	Os05g0500700	-
-	-	-	-	-	-	-	-	-	-	-	-	-	-	-	-	-	-	-	-	-	Traes_1BL_F63A1C348.1	-	-	-	Os05g0501300	Sb09g024730.1
-	-	-	-	-	-	-	-	-	-	-	-	-	-	-	-	-	-	-	-	-	-	-	-	Bradi2g20740.1	-	-
-	-	-	-	-	-	-	-	-	-	-	-	-	-	-	-	-	-	-	-	-	Traes_1BL_94497FD5D.1	-	-	Bradi2g20680.1	-	-
-	-	-	-	-	-	-	-	-	-	-	-	-	-	-	-	-	-	-	-	-	Traes_1BL_8957FCE32.1;Traes_1BL_4B39056D7.1	-	-	Bradi2g20660.1	-	Sb09g024770.1
-	-	-	-	-	-	-	-	-	-	-	-	-	-	-	-	-	-	-	-	-	-	-	-	-	Os05g0501700	-
-	-	-	-	-	-	-	-	-	-	-	-	-	-	-	-	-	-	-	-	-	-	wsnp_Ex_c4808_8584651_1B	115.93	-	-	-
-	-	-	-	-	-	-	-	-	-	-	-	-	-	-	-	-	-	-	-	-	-	wsnp_RFL_Contig3469_3608001_1B	116.43	-	-	-
-	-	-	-	-	-	-	-	-	-	-	-	-	-	-	-	-	-	-	-	-	Traes_1BL_0EE51E57F.1	wsnp_Ex_c4808_8584315_1B	116.43	-	-	-
-	-	-	-	-	-	-	-	-	-	-	-	-	-	-	-	-	-	-	-	-	Traes_1BL_B359E0740.1	wsnp_Ra_rep_c101899_87126448_1B	117.25	Bradi2g20650.1	Os05g0502200	Sb09g024780.1
AX_94426392	AX_95629856	unm	unm	1B	35.63	full-set	0.162895	0.79	0.2714	514	-0.367	0.21	0.9965	0.363017	TATAAAGATCAGCCCAGCAACCTGAACTGGAGTCC[A/G]ACAGCAACATAACAAAAACAGAGACACACAATGCC	forward	ta_contig_1BL_3897780	Traes_1BL_5F74C58ED	Traes_1BL_5F74C58ED.1	Secretory carrier-associated membrane protein 3	Traes_1BL_5F74C58ED.1	-	-	-	-	Sb09g024810.1
AX_94426392	BS00021710_51	unm	unm	1B	81.609	full-set	0.296996	0.53	0.2724	514	-0.284206	0.12	0.9996	0.360243	AGAGGCGATGTAACTTATAAAGATCAGCCCAGCAACCTGAACTGGAGTCC[A/G]ACAGCAACATAACAAAAACAGAGACACACAATGCCTCTCGACTACTCCTT	forward	ta_contig_1BL_3897780	Traes_1BL_5F74C58ED	Traes_1BL_5F74C58ED.1	Secretory carrier-associated membrane protein 3	Traes_1BL_5F74C58ED.1	-	-	-	-	Sb09g024810.1
-	-	-	-	-	-	-	-	-	-	-	-	-	-	-	-	-	-	-	-	-	-	-	-	Bradi2g20640.1	-	-
-	-	-	-	-	-	-	-	-	-	-	-	-	-	-	-	-	-	-	-	-	Traes_1BL_2DE1B0930.1	-	-	Bradi2g20550.1	Os05g0503300	Sb09g024840.1
-	-	-	-	-	-	-	-	-	-	-	-	-	-	-	-	-	-	-	-	-	Traes_1BL_6741F0C8B.1	-	-	Bradi2g20540.1	Os05g0506000	Sb09g024870.1
-	-	-	-	-	-	-	-	-	-	-	-	-	-	-	-	-	-	-	-	-	Traes_1BL_6BCBD1BB2.1	-	-	-	Os05g0506100	Sb09g024880.1
-	-	-	-	-	-	-	-	-	-	-	-	-	-	-	-	-	-	-	-	-	-	-	-	-	Os05g0507000	Sb09g024920.1
-	-	-	-	-	-	-	-	-	-	-	-	-	-	-	-	-	-	-	-	-	-	wsnp_Ex_rep_c66389_64588992_1B	117.75	-	-	-
-	-	-	-	-	-	-	-	-	-	-	-	-	-	-	-	-	-	-	-	-	Traes_1BL_DCF57144B.1	wsnp_Ex_rep_c66389_64589189_1B	117.75	-	-	-
-	-	-	-	-	-	-	-	-	-	-	-	-	-	-	-	-	-	-	-	-	Traes_1BL_94BB89FB0.1	wsnp_Ku_c207_407862_1B	118.58	-	-	-
-	-	-	-	-	-	-	-	-	-	-	-	-	-	-	-	-	-	-	-	-	-	wsnp_BM140362B_Ta_1_1_1B	119.08	-	-	-
-	-	-	-	-	-	-	-	-	-	-	-	-	-	-	-	-	-	-	-	-	-	wsnp_Ku_c15419_24019436_1B	119.08	-	-	-
-	-	-	-	-	-	-	-	-	-	-	-	-	-	-	-	-	-	-	-	-	-	wsnp_Ex_c1440_2764867_1B	119.08	-	-	-
-	-	-	-	-	-	-	-	-	-	-	-	-	-	-	-	-	-	-	-	-	-	wsnp_Ex_rep_c66389_64588691_1B	119.08	-	-	-
-	-	-	-	-	-	-	-	-	-	-	-	-	-	-	-	-	-	-	-	-	Traes_1BL_6A9AD2485.1	wsnp_Ex_c1440_2764269_1B	119.08	-	-	-
-	-	-	-	-	-	-	-	-	-	-	-	-	-	-	-	-	-	-	-	-	-	wsnp_Ex_c14172_22104887_1B	119.3	-	-	-
-	-	-	-	-	-	-	-	-	-	-	-	-	-	-	-	-	-	-	-	-	Traes_1BL_2B1696617.1	wsnp_Ex_c3229_5950864_1B	120.25	-	-	-
AX_94426392	AX_95629053	unm	unm	1B	35.34	full-set	0.346593	0.46	0.3619	514	-0.212	0.1	0.9965	0.329718	TGGGGCAAGGCAACTTTGGTCAGTTTCCACACATG[A/G]CTGGCAACCAAGCGCCACCTGCTGGATTTCCCAAC	forward	ta_contig_1BL_3407795	Traes_1BL_BED8CA36E	Traes_1BL_BED8CA36E.2	H/ACA ribonucleoprotein complex non-core subunit NAF1	Traes_1BL_BED8CA36E.1	wsnp_Ex_c39616_46871127_1B	120.95	-	-	-
AX_94426392	wsnp_Ex_c39616_46871127	unm	unm	1B	81.609	full-set	0.478056	0.32	0.3628	514	-0.164465	0.05	0.9996	0.327089	AAACATGATGCCATTTGGTGGACCGCCGGTAAATCATCCTTTTGGTCAGGCATCTCAATTTCCTATGGGGCAAGGCAACTTTGGTCAGTTTCCACACATG[A/G]CTGGCAACCAAGCGCCACCTGCTGGATTTCCCAACACCCCAAGGATTTGGGCGCTTCCCATCACAACATGAAGATGGAGATCAGCCTCCTGGAAATGCAA	forward	ta_contig_1BL_3407795	Traes_1BL_BED8CA36E	Traes_1BL_BED8CA36E.2	H/ACA ribonucleoprotein complex non-core subunit NAF1	Traes_1BL_BED8CA36E.1	wsnp_Ex_c39616_46871127_1B	120.95	-	-	-
-	-	-	-	-	-	-	-	-	-	-	-	-	-	-	-	-	-	-	-	-	-	wsnp_Ex_c21559_30710510_1B	121.17	-	-	-
-	-	-	-	-	-	-	-	-	-	-	-	-	-	-	-	-	-	-	-	-	-	wsnp_Ex_c22439_31632880_1B	121.17	-	-	-
-	-	-	-	-	-	-	-	-	-	-	-	-	-	-	-	-	-	-	-	-	Traes_1BL_7AA5EFD05.1;Traes_1BL_73413599D.1;Traes_1BL_5AEE95D4C.1	wsnp_Ex_c8625_14468525_1B	121.17	-	-	-
-	-	-	-	-	-	-	-	-	-	-	-	-	-	-	-	-	-	-	-	-	-	wsnp_Ku_c8235_14030979_1B	121.52	-	-	-
-	-	-	-	-	-	-	-	-	-	-	-	-	-	-	-	-	-	-	-	-	-	wsnp_JD_c2636_3554874_1B	123.34	-	-	-
-	-	-	-	-	-	-	-	-	-	-	-	-	-	-	-	-	-	-	-	-	-	wsnp_Ex_c22377_31571527_1B	123.9	-	-	-
-	-	-	-	-	-	-	-	-	-	-	-	-	-	-	-	-	-	-	-	-	-	wsnp_Ex_c26860_36084209_1B	125.05	-	-	-
-	-	-	-	-	-	-	-	-	-	-	-	-	-	-	-	-	-	-	-	-	-	wsnp_Ex_c23235_32471358_1B	126.06	-	-	-
-	-	-	-	-	-	-	-	-	-	-	-	-	-	-	-	-	-	-	-	-	Traes_1BL_E9E9EF1C2.1;Traes_1BL_28FC38E43.1	wsnp_Ex_c13109_20725640_1B	126.06	-	-	-
-	-	-	-	-	-	-	-	-	-	-	-	-	-	-	-	-	-	-	-	-	-	wsnp_Ex_c23235_32471767_1B	126.06	-	-	-
-	-	-	-	-	-	-	-	-	-	-	-	-	-	-	-	-	-	-	-	-	-	wsnp_CAP11_c287_244799_1B	126.26	-	-	-
AX_94426392	AX_95025932	1B	56.4	1B	38.86	full-set	5.79e-05	4.24	0.3045	514	-1.001	1.77	0.0894	0.990755	GAAAATCTGCAGAACCCAGTGAAGGGTATGCTAAT[A/G]ATAGTATTTCCTGCGATAAGTTGGATGCTGATTCA	forward	ta_contig_1BL_3912022	Traes_1BL_DBC65131C	Traes_1BL_DBC65131C.1	Ubiquitin carboxyl-terminal hydrolase 25	Traes_1BL_DBC65131C.1	wsnp_Ku_c13043_20902807_1B	126.26	-	Os05g0510300	Sb09g025110.1
AX_94426392	BS00086083_51	1B	56.4	1B	84.4331	full-set	0.000450717	3.35	0.3025	514	-0.928912	1.35	0.3373	0.990751	ACGGATGCGGACCTGGAAAATCTGCAGAACCCAGTGAAGGGTATGCTAAT[A/G]ATAGTATTTCCTGCGATAAGTTGGATGCTGATTCACAAAGAATGTTGCAA	forward	ta_contig_1BL_3912022	Traes_1BL_DBC65131C	Traes_1BL_DBC65131C.1	Ubiquitin carboxyl-terminal hydrolase 25	Traes_1BL_DBC65131C.1	wsnp_Ku_c13043_20902807_1B	126.26	-	Os05g0510300	Sb09g025110.1
AX_94426392	Kukri_c13043_1084	1B	56.4	1B	85.3553	full-set	0.000450717	3.35	0.3025	514	-0.928912	1.35	0.3373	0.990751	CTGGCTTTCTCAAAATGGGGTGCGGTTTGCCATTTGATGCAACCTTCTCT[A/G]TTCCTGTATTCTTCAAGTGGATCGGCTTGAACTGTAGACCTGGTGCAATC	reverse	ta_contig_1BL_3912022	Traes_1BL_DBC65131C	Traes_1BL_DBC65131C.1	Ubiquitin carboxyl-terminal hydrolase 25	Traes_1BL_DBC65131C.1	wsnp_Ku_c13043_20902807_1B	126.26	-	Os05g0510300	Sb09g025110.1
AX_94426392	Kukri_c13043_832	1B	56.4	1B	85.3553	full-set	0.000601028	3.22	0.3084	514	-0.904325	1.29	0.3719	0.976949	ATGTTGAGGTAACAACACTAGATGGCTGTTCAGGGGGTTTTTCAGCACAC[A/G]TGGCCTTGGCACCACTGGTCTCTTGGAGGCCAACAAAATGAACTGGATGT	reverse	ta_contig_1BL_3912022	Traes_1BL_DBC65131C	Traes_1BL_DBC65131C.1	Ubiquitin carboxyl-terminal hydrolase 25	Traes_1BL_DBC65131C.1	wsnp_Ku_c13043_20902807_1B	126.26	-	Os05g0510300	Sb09g025110.1
AX_94426392	Kukri_c13043_1293	unm	unm	1B	84.4331	full-set	0.000212335	3.67	0.1556	514	-1.26749	1.5	0.2654	0.410796	TTCCCATTGGTGTTGGAAGATTTAACTGCACTAGAAGAGTAACCATTTGT[A/G]CTATTTTTTTGAGTTTTGGAACTCAGTATATAGAATAGGATATAGACCTT	reverse	ta_contig_1BL_3912022	Traes_1BL_DBC65131C	Traes_1BL_DBC65131C.1	Ubiquitin carboxyl-terminal hydrolase 25	Traes_1BL_DBC65131C.1	wsnp_Ku_c13043_20902807_1B	126.26	-	Os05g0510300	Sb09g025110.1
AX_94426392	IAAV3802	unm	unm	1B	84.4331	full-set	0.000212335	3.67	0.1556	514	-1.26749	1.5	0.2654	0.410796	GGATATCGTCGACCCACGCGTCCGGACTGAGAAGGTCCATATCCTATTCTATATACTGAGTTCCAAAACTCAAAAAAATAG[T/C]ACAAATGGTTACTCTTCTAGTGCAGTTAAATCTTCCAACACCAATGGGAATGGCATATCAAGTGCCGCATGTAGTGAGCCTCTGAAGATACCATTAGTGA	forward	ta_contig_1BL_3912022	Traes_1BL_DBC65131C	Traes_1BL_DBC65131C.1	Ubiquitin carboxyl-terminal hydrolase 25	Traes_1BL_DBC65131C.1	wsnp_Ku_c13043_20902807_1B	126.26	-	Os05g0510300	Sb09g025110.1
AX_94426392	wsnp_Ku_c13043_20902807	unm	unm	1B	84.4331	full-set	0.00118765	2.93	0.2685	514	-0.86049	1.15	0.5861	0.830308	CACTTATTAGCTGCTTCCTGATTGCCTCACTATCTTGAGACGTGCCTGTGTTCTGTATACACTGCCTCTTTGCAGAACGCATAAAACTACATACATCATC[T/C]GCCCAACCAGAGGACCGAAGCTCAGAAGATGCTGATTCAGCAAGCATTTCCTTAAACTTTCCTTCTTCAAGATGATGCTTCAAGTCCTTGGCTGAAGCCA	reverse	ta_contig_1BL_3912022	Traes_1BL_DBC65131C	Traes_1BL_DBC65131C.1	Ubiquitin carboxyl-terminal hydrolase 25	Traes_1BL_DBC65131C.1	wsnp_Ku_c13043_20902807_1B	126.26	-	Os05g0510300	Sb09g025110.1
-	-	-	-	-	-	-	-	-	-	-	-	-	-	-	-	-	-	-	-	-	-	wsnp_Ex_c15611_23928961_1B	126.26	-	-	-
-	-	-	-	-	-	-	-	-	-	-	-	-	-	-	-	-	-	-	-	-	-	wsnp_Ex_rep_c107911_91350930_1B	126.26	-	-	-
-	-	-	-	-	-	-	-	-	-	-	-	-	-	-	-	-	-	-	-	-	Traes_1BL_DED873B03.1	wsnp_Ex_rep_c107911_91350866_1B	126.26	-	-	-
-	-	-	-	-	-	-	-	-	-	-	-	-	-	-	-	-	-	-	-	-	-	wsnp_Ku_c36191_45258467_1B	126.26	-	-	-
AX_94426392	AX_94426392	1B	56.4	1B	38.86	full-set	5.66e-05	4.25	0.3045	514	-1.006	1.78	0.0894	1	ATCCGGAAAAACCAATCTGTGATGCTGATCTCAGT[A/G]CCTTTAGTCACCAAGTCCAATAGAATGTCCTGGTT	reverse	ta_contig_1BL_3916187	Traes_1BL_8F3BBD25E	Traes_1BL_8F3BBD25E.1	Serine/threonine-protein kinase tel1	Traes_1BL_8F3BBD25E.1	wsnp_Ku_c4175_7603236_1B	126.26	-	-	-
AX_94426392	wsnp_Ku_c4175_7603236	unm	unm	1B	84.4331	full-set	0.000156935	3.8	0.1566	514	-1.28663	1.57	0.2654	0.410274	CGGCCCGTGCGATACTCCGCGTCAAACAGAAGCTGGACGGTTATGAGGACGGCGAGATGAGGAGCGTAGAGGGGCAGGTCCAGCAGCTCATACAGGACGC[T/G]GTAGACACTGATCGGTTATGCCAGATGTTCCCAGGGTGGGCACCTTGGCTGTGAAGCACCCATGAGAAAGAACATAGATGGGAGATTCCGAACCCGCGGT	forward	ta_contig_1BL_3916187	Traes_1BL_8F3BBD25E	Traes_1BL_8F3BBD25E.1	Serine/threonine-protein kinase tel1	Traes_1BL_8F3BBD25E.1	wsnp_Ku_c4175_7603236_1B	126.26	-	-	-
-	-	-	-	-	-	-	-	-	-	-	-	-	-	-	-	-	-	-	-	-	-	wsnp_Ex_c9577_15857679_1B	126.26	-	-	-
-	-	-	-	-	-	-	-	-	-	-	-	-	-	-	-	-	-	-	-	-	-	wsnp_Ku_rep_c89089_82009285_1B	126.26	-	-	-
-	-	-	-	-	-	-	-	-	-	-	-	-	-	-	-	-	-	-	-	-	-	wsnp_Ku_rep_c89089_82009060_1B	126.26	-	-	-
-	-	-	-	-	-	-	-	-	-	-	-	-	-	-	-	-	-	-	-	-	-	wsnp_Ex_c7585_12957020_1B	126.26	-	-	-
-	-	-	-	-	-	-	-	-	-	-	-	-	-	-	-	-	-	-	-	-	-	wsnp_Ex_c24318_33562395_1B	126.26	-	-	-
-	-	-	-	-	-	-	-	-	-	-	-	-	-	-	-	-	-	-	-	-	-	wsnp_Ex_c21198_30326388_1B	126.26	-	-	-
-	-	-	-	-	-	-	-	-	-	-	-	-	-	-	-	-	-	-	-	-	Traes_1BL_8C045AB78.1	wsnp_Ra_c2748_5223434_1B	126.26	-	-	Sb09g023590.1
-	-	-	-	-	-	-	-	-	-	-	-	-	-	-	-	-	-	-	-	-	-	wsnp_Ex_c5101_9053178_1B	126.26	-	-	-
-	-	-	-	-	-	-	-	-	-	-	-	-	-	-	-	-	-	-	-	-	Traes_1BL_78381D50F.1	wsnp_Ex_c23230_32466568_1B	126.26	-	Os05g0509900	-
AX_94426392	wsnp_Ex_c15611_23929128	1B	56.4	1B	84.4331	full-set	9.1e-05	4.04	0.1877	514	-1.27926	1.68	0.2654	0.527307	TGAGACTCATGTTAATGAAGTAGAACAGTAGGTTTCAGGAGATAGGTTGTCTATCCATGTTGTGCCCAGGATTATGCTGGCATGAATCTATCTTTACCTG[T/G]GGTTTCATATGTCAACATTAACATTTACCTGCTTCACCTTCTGAGAATTGCATAATGTCAACATGGCTGATACTTCTACTTTACCAAACAATTAAACATC	forward	ta_contig_1BL_3858550	Traes_1BL_B4400C4B7	Traes_1BL_B4400C4B7.1	FAR1-related sequence 5 LENGTH=788	Traes_1BL_B4400C4B7.1	wsnp_Ex_c5101_9052671_1B	126.26	-	-	-
AX_94426392	wsnp_Ex_c5101_9053178	1B	56.4	1B	84.4331	full-set	0.000129975	3.89	0.1916	514	-1.23868	1.61	0.2654	0.525143	AGTTCACTAGGGATGGTATACCGTGCTGCCACATATTCAGACTTTTCACACAGTTTGGGGTCAATGAAATACCAGGGCAATACATAGTGCCCAGGTGGAC[T/C]GCCAAATTTAAAGAAGAGCAGATGAAACAGTACAGGGAGAAATGCTTGGACAGCCCTGGCATAGACCAATCAGAAAATACCATGAGGTATGCAATGCTGC	forward	ta_contig_1BL_3858550	Traes_1BL_B4400C4B7	Traes_1BL_B4400C4B7.1	FAR1-related sequence 5 LENGTH=788	Traes_1BL_B4400C4B7.1	wsnp_Ex_c5101_9052671_1B	126.26	-	-	-
AX_94426392	wsnp_Ex_c5101_9052671	1B	56.4	1B	84.4331	full-set	0.000260039	3.58	0.1907	514	-1.18296	1.46	0.2868	0.528534	TGCGCTGATTGAGAGATACAGTGCAAGTGAAAATGAGTACCTGCAACTCCTGTGGGAAAACAAGGAAAGAGTGGGTGCCTGTTTATTTCAGAGAAGATTT[A/C]TATCCATTTGTGGAAACGACTGGATGTTGCGAGGGGGCAAACTCATTATTCAAGGACTATGTGCTTCCTAAGGACAGAATAGAGAAGTTCCTTGAAAGAT	forward	ta_contig_1BL_3858550	Traes_1BL_B4400C4B7	Traes_1BL_B4400C4B7.1	FAR1-related sequence 5 LENGTH=788	Traes_1BL_B4400C4B7.1	wsnp_Ex_c5101_9052671_1B	126.26	-	-	-
AX_94426392	Kukri_c9133_534	1B	56.4	1B	85.3553	full-set	0.000450717	3.35	0.3025	514	-0.928912	1.35	0.3373	0.990751	TGACTCTCCTAACTAAGATTCGTCCTGGTTGCTGATGTCCATCAACAGTT[A/G]ACAACAGGCTTTTATTGATTCAGACAATAGCAACTTCACGGGAGCGCCAG	reverse	ta_contig_1BL_3858550	Traes_1BL_B4400C4B7	Traes_1BL_B4400C4B7.1	FAR1-related sequence 5 LENGTH=788	Traes_1BL_B4400C4B7.1	wsnp_Ex_c5101_9052671_1B	126.26	-	-	-
AX_94426392	wsnp_Ex_c15611_23928961	1B	56.4	1B	84.4331	full-set	0.000450717	3.35	0.3025	514	-0.928912	1.35	0.3373	0.990751	TGTATGCGGGCTCTGAGAATTGTCGCTTTGGCAGCAGCAGCGGCTGGGCACTGGCGCTCCCGTGAAGTTGCTATTGTCTGAATCAATAAAAGCCTGTTGT[T/C]AACTGTTGATGGACATCAGCAACCAGGACGAATCTTAGTTAGGAGAGTCAGTTAAATCGTTGTCATTGAGACTCATGTTAATGAAGTAGAACAGTAGGTT	forward	ta_contig_1BL_3858550	Traes_1BL_B4400C4B7	Traes_1BL_B4400C4B7.1	FAR1-related sequence 5 LENGTH=788	Traes_1BL_B4400C4B7.1	wsnp_Ex_c5101_9052671_1B	126.26	-	-	-
AX_94426392	Kukri_c9133_2211	1B	56.4	1B	85.3553	full-set	0.000935304	3.03	0.3035	514	-0.87325	1.2	0.474	0.988424	ACTACTTTGTTGCAGAGCTCTTAAAAACGATTTTTCTTCAGCTGACATGT[A/G]TTTGCAGCTAAGGAAGAATTTTGTGAGTGACGGGCTTGGACATAACGGAT	reverse	ta_contig_1BL_3858550	Traes_1BL_B4400C4B7	Traes_1BL_B4400C4B7.1	FAR1-related sequence 5 LENGTH=788	Traes_1BL_B4400C4B7.1	wsnp_Ex_c5101_9052671_1B	126.26	-	-	-
-	-	-	-	-	-	-	-	-	-	-	-	-	-	-	-	-	-	-	-	-	-	wsnp_Ex_c15611_23929128_1B	126.26	-	-	-
-	-	-	-	-	-	-	-	-	-	-	-	-	-	-	-	-	-	-	-	-	Traes_1BL_397FD5269.1	wsnp_Ex_c21198_30327016_1B	126.26	-	-	-
AX_94426392	wsnp_Ex_c7585_12957020	1B	56.4	1B	84.4331	full-set	0.000197285	3.7	0.2014	514	-1.17487	1.52	0.2654	0.507088	TAATCATCAAATCAGTACTGGACAGAGCAACTGAGCTACTGGCCGATCCCCATTCTGCAGCCAACTACAGCAGGTCAACCCGTTCGCTTTGGCAGGCGTC[A/G]TTCGATGCCTTCTTTGGGCTTCTGACAAAATACTGCGACAGCAAGTATGGGAGCATTCTGCAGAGGTTCAGCATGCAGGGATCCAACTCAATGGCTGGAC	forward	ta_contig_1BL_3796082	Traes_1BL_7CD8883D4	Traes_1BL_7CD8883D4.2	UPI0002B41831 related cluster n=2 Tax=unknown RepID=UPI0002B41831	Traes_1BL_7CD8883D4.1	wsnp_Ex_c7585_12955306_1B	126.26	-	-	-
AX_94426392	wsnp_Ku_c17017_26019611	unm	unm	1B	85.3553	full-set	0.00481143	2.32	0.1469	514	-0.989175	0.87	0.9461	0.304469	CGATGCTTTCTTTTTAGTGAATTTGTTAAAACAAAATCCATCCCCTGTCTCCAAAATAGTATGGTGTTTGATGTTAGCAGTGATGCCTGTTTGGTTCGCC[T/G]TATGTTGGTTTGACAGTCTCGGCGATGGGTCCCCGGCTATTACTGGCTACAGCATAAGTGTATACTGTTACCAGCTCTGACGAGCATGTGTATTACAATT	forward	ta_contig_1BL_3881071	Traes_1BL_8331B9643	Traes_1BL_8331B9643.1	Protein kinase family protein LENGTH=562	Traes_1BL_8331B9643.1	wsnp_Ku_c17017_26019611_1B	126.26	Bradi2g20200.1	Os05g0511400	Sb09g025200.1
-	-	-	-	-	-	-	-	-	-	-	-	-	-	-	-	-	-	-	-	-	-	-	-	Bradi2g20190.1	Os05g0511300	Sb09g025210.1
-	-	-	-	-	-	-	-	-	-	-	-	-	-	-	-	-	-	-	-	-	Traes_1BL_67933EB37.1;Traes_1BL_2DC5F0295.1	-	-	Bradi2g20150.1	-	-
-	-	-	-	-	-	-	-	-	-	-	-	-	-	-	-	-	-	-	-	-	Traes_1BL_155A55F7F.1	-	-	-	Os05g0510600	Sb09g025140.1
-	-	-	-	-	-	-	-	-	-	-	-	-	-	-	-	-	-	-	-	-	Traes_1BL_155A55F7F.1	-	-	-	Os05g0510600	Sb09g025140.1
-	-	-	-	-	-	-	-	-	-	-	-	-	-	-	-	-	-	-	-	-	Traes_1BL_1EBCFC51A.1	-	-	-	Os05g0510600	Sb09g025140.1
-	-	-	-	-	-	-	-	-	-	-	-	-	-	-	-	-	-	-	-	-	Traes_1BL_9DDD4D7DE.1	-	-	Bradi2g20134.1	Os05g0510700	Sb09g025270.1
-	-	-	-	-	-	-	-	-	-	-	-	-	-	-	-	-	-	-	-	-	Traes_1BL_F36F48985.1	-	-	Bradi2g20050.1	Os05g0513200	-
-	-	-	-	-	-	-	-	-	-	-	-	-	-	-	-	-	-	-	-	-	Traes_1BL_4F70898B6.1	wsnp_BE517729D_Ta_2_4_1B	126.26	Bradi2g19980.1	Os05g0513900	-
-	-	-	-	-	-	-	-	-	-	-	-	-	-	-	-	-	-	-	-	-	Traes_1BL_069897A73.1	-	-	Bradi2g19970.1	Os05g0514200	Sb09g025420.1
-	-	-	-	-	-	-	-	-	-	-	-	-	-	-	-	-	-	-	-	-	Traes_1BL_BDF2FCEC7.1	-	-	Bradi2g19960.1	Os05g0514300	Sb09g025430.1
-	-	-	-	-	-	-	-	-	-	-	-	-	-	-	-	-	-	-	-	-	-	-	-	-	Os05g0514600	-
-	-	-	-	-	-	-	-	-	-	-	-	-	-	-	-	-	-	-	-	-	Traes_1BL_37FC4C2ED.1	-	-	-	-	Sb09g025480.1
-	-	-	-	-	-	-	-	-	-	-	-	-	-	-	-	-	-	-	-	-	Traes_1BL_361B2867D.1	-	-	Bradi2g19910.1	-	Sb09g025490.1
-	-	-	-	-	-	-	-	-	-	-	-	-	-	-	-	-	-	-	-	-	-	-	-	Bradi2g19900.1	-	Sb09g025470.1
-	-	-	-	-	-	-	-	-	-	-	-	-	-	-	-	-	-	-	-	-	-	-	-	-	Os05g0515200	-
-	-	-	-	-	-	-	-	-	-	-	-	-	-	-	-	-	-	-	-	-	-	-	-	-	Os05g0515500	Sb09g025510.1
-	-	-	-	-	-	-	-	-	-	-	-	-	-	-	-	-	-	-	-	-	Traes_1BL_42AB72951.1	-	-	Bradi2g19857.2	Os05g0515600	Sb09g025540.1
-	-	-	-	-	-	-	-	-	-	-	-	-	-	-	-	-	-	-	-	-	-	-	-	-	-	Sb09g025550.1
-	-	-	-	-	-	-	-	-	-	-	-	-	-	-	-	-	-	-	-	-	-	-	-	Bradi2g19850.1	-	-
-	-	-	-	-	-	-	-	-	-	-	-	-	-	-	-	-	-	-	-	-	-	-	-	Bradi2g19840.1	-	-
-	-	-	-	-	-	-	-	-	-	-	-	-	-	-	-	-	-	-	-	-	Traes_1BL_309E199E7.1;Traes_1BL_CBCAE7DC6.1	-	-	Bradi2g19830.1	-	-
-	-	-	-	-	-	-	-	-	-	-	-	-	-	-	-	-	-	-	-	-	Traes_1BL_3699A930D.1	-	-	-	-	Sb09g025560.1
-	-	-	-	-	-	-	-	-	-	-	-	-	-	-	-	-	-	-	-	-	-	-	-	-	-	Sb09g025570.1
-	-	-	-	-	-	-	-	-	-	-	-	-	-	-	-	-	-	-	-	-	Traes_1BL_67DE12110.1	wsnp_Ra_c26947_36495207_1B	126.77	Bradi2g19820.1	Os05g0515700	Sb09g025580.1
-	-	-	-	-	-	-	-	-	-	-	-	-	-	-	-	-	-	-	-	-	Traes_1BL_212EC3A2C.1	-	-	Bradi2g19750.8	Os05g0516600	Sb09g025620.1
-	-	-	-	-	-	-	-	-	-	-	-	-	-	-	-	-	-	-	-	-	Traes_1BL_68729B056.1	-	-	Bradi2g19710.1	Os05g0517200	Sb09g025660.1
-	-	-	-	-	-	-	-	-	-	-	-	-	-	-	-	-	-	-	-	-	-	-	-	-	-	Sb09g025670.1
-	-	-	-	-	-	-	-	-	-	-	-	-	-	-	-	-	-	-	-	-	-	-	-	-	-	Sb09g025680.1
-	-	-	-	-	-	-	-	-	-	-	-	-	-	-	-	-	-	-	-	-	-	-	-	-	Os05g0517500	Sb09g025690.1
-	-	-	-	-	-	-	-	-	-	-	-	-	-	-	-	-	-	-	-	-	Traes_1BL_6C39CF535.1	-	-	Bradi2g19690.1	Os05g0517600	Sb09g025730.1
-	-	-	-	-	-	-	-	-	-	-	-	-	-	-	-	-	-	-	-	-	Traes_1BL_2C43B822A.1;Traes_1BL_410B15EE0.1	-	-	Bradi2g19670.1	-	-
-	-	-	-	-	-	-	-	-	-	-	-	-	-	-	-	-	-	-	-	-	Traes_1BL_4C0C7CA0A.1	-	-	Bradi2g19650.1	-	-
AX_94426392	AX_94381448	1B	58	1B	38.86	full-set	0.301837	0.52	0.1693	514	-0.305	0.12	0.9965	0.29026	AGAGGTCTCGCAGCAAACGGAACGGGGAGGAGACT[A/T]TGACACTCTGTGACTGTGAGTGATCCCGAGGAGAG	forward	-	Traes_1BL_3071A7152	-	-	Traes_1BL_3071A7152.1	-	-	Bradi2g19640.1	Os05g0518600	Sb09g025790.1
-	-	-	-	-	-	-	-	-	-	-	-	-	-	-	-	-	-	-	-	-	Traes_1BL_917AE6D41.1	-	-	Bradi2g19590.1	Os05g0519200	Sb09g025830.1
-	-	-	-	-	-	-	-	-	-	-	-	-	-	-	-	-	-	-	-	-	Traes_1BL_69187716F.1	-	-	Bradi2g19580.1	-	-
-	-	-	-	-	-	-	-	-	-	-	-	-	-	-	-	-	-	-	-	-	Traes_1BL_0302D9F63.1	-	-	Bradi2g19570.1	Os05g0519400	-
-	-	-	-	-	-	-	-	-	-	-	-	-	-	-	-	-	-	-	-	-	Traes_1BL_3CF664331.1	-	-	-	Os05g0519500	Sb09g025880.1
-	-	-	-	-	-	-	-	-	-	-	-	-	-	-	-	-	-	-	-	-	Traes_1BL_4D98420E8.1	-	-	Bradi2g19510.1	Os05g0519900	Sb09g025920.1
-	-	-	-	-	-	-	-	-	-	-	-	-	-	-	-	-	-	-	-	-	Traes_1BL_EA8FAB9C8.1	-	-	Bradi2g19500.1	Os05g0520100	Sb09g025930.1
-	-	-	-	-	-	-	-	-	-	-	-	-	-	-	-	-	-	-	-	-	Traes_1BL_5588D2BD6.1	-	-	-	-	Sb09g026000.1
-	-	-	-	-	-	-	-	-	-	-	-	-	-	-	-	-	-	-	-	-	Traes_1BL_448F0C113.1;Traes_1BL_795782083.1	-	-	Bradi2g19440.1	-	-
-	-	-	-	-	-	-	-	-	-	-	-	-	-	-	-	-	-	-	-	-	-	-	-	-	Os05g0521400	-
-	-	-	-	-	-	-	-	-	-	-	-	-	-	-	-	-	-	-	-	-	-	-	-	-	-	Sb09g026010.1
-	-	-	-	-	-	-	-	-	-	-	-	-	-	-	-	-	-	-	-	-	Traes_1BL_987C54D65.1	-	-	-	-	Sb09g026020.1
-	-	-	-	-	-	-	-	-	-	-	-	-	-	-	-	-	-	-	-	-	Traes_1BL_CA556A39D.1;Traes_1BL_64564A6D8.1	-	-	-	-	Sb09g026050.1
-	-	-	-	-	-	-	-	-	-	-	-	-	-	-	-	-	-	-	-	-	Traes_1BL_631A70243.1	-	-	Bradi2g19410.1	Os05g0521900	Sb09g026070.1
-	-	-	-	-	-	-	-	-	-	-	-	-	-	-	-	-	-	-	-	-	Traes_1BL_FFEA08837.1;Traes_1BL_A21EB7E92.1	-	-	Bradi2g19400.2	Os05g0522500	Sb09g026080.1
-	-	-	-	-	-	-	-	-	-	-	-	-	-	-	-	-	-	-	-	-	-	-	-	-	Os05g0523100	-
-	-	-	-	-	-	-	-	-	-	-	-	-	-	-	-	-	-	-	-	-	Traes_1BL_BFB6F2ABC.1	-	-	Bradi2g19367.2	Os05g0523300	Sb09g026100.1
-	-	-	-	-	-	-	-	-	-	-	-	-	-	-	-	-	-	-	-	-	-	-	-	Bradi2g19340.1	-	-
-	-	-	-	-	-	-	-	-	-	-	-	-	-	-	-	-	-	-	-	-	-	-	-	Bradi2g19332.2	Os05g0524300	Sb09g026148.1
-	-	-	-	-	-	-	-	-	-	-	-	-	-	-	-	-	-	-	-	-	Traes_1BL_682638D5F.1;Traes_1BL_085EFF468.1	-	-	Bradi2g19326.2	Os05g0524400	Sb09g026150.1
-	-	-	-	-	-	-	-	-	-	-	-	-	-	-	-	-	-	-	-	-	-	-	-	-	-	Sb09g026160.1
-	-	-	-	-	-	-	-	-	-	-	-	-	-	-	-	-	-	-	-	-	-	-	-	-	-	Sb09g026170.1
-	-	-	-	-	-	-	-	-	-	-	-	-	-	-	-	-	-	-	-	-	Traes_1BL_05216DD49.1;Traes_1BL_F5C61E8A2.1;Traes_1BL_A7A180B22.1	-	-	Bradi2g19297.2	Os05g0524500	Sb09g026180.1
-	-	-	-	-	-	-	-	-	-	-	-	-	-	-	-	-	-	-	-	-	-	-	-	-	-	Sb09g026140.1
-	-	-	-	-	-	-	-	-	-	-	-	-	-	-	-	-	-	-	-	-	-	-	-	-	Os05g0524600	Sb09g026141.1
-	-	-	-	-	-	-	-	-	-	-	-	-	-	-	-	-	-	-	-	-	Traes_1BL_8BDEB895D.1	-	-	-	Os05g0525000	-
-	-	-	-	-	-	-	-	-	-	-	-	-	-	-	-	-	-	-	-	-	-	-	-	-	Os05g0525550	-
-	-	-	-	-	-	-	-	-	-	-	-	-	-	-	-	-	-	-	-	-	-	-	-	Bradi2g19290.1	Os05g0525600	-
-	-	-	-	-	-	-	-	-	-	-	-	-	-	-	-	-	-	-	-	-	-	-	-	-	Os05g0525700	-
-	-	-	-	-	-	-	-	-	-	-	-	-	-	-	-	-	-	-	-	-	-	-	-	-	Os05g0525800	-
-	-	-	-	-	-	-	-	-	-	-	-	-	-	-	-	-	-	-	-	-	Traes_1BL_0F963B20E.1	-	-	Bradi2g19260.1	Os05g0526200	-
-	-	-	-	-	-	-	-	-	-	-	-	-	-	-	-	-	-	-	-	-	-	-	-	-	Os05g0526300	-
-	-	-	-	-	-	-	-	-	-	-	-	-	-	-	-	-	-	-	-	-	-	-	-	-	Os05g0526700	Sb09g026230.1
-	-	-	-	-	-	-	-	-	-	-	-	-	-	-	-	-	-	-	-	-	-	-	-	-	Os05g0527300	-
-	-	-	-	-	-	-	-	-	-	-	-	-	-	-	-	-	-	-	-	-	-	-	-	Bradi2g19250.1	-	-
-	-	-	-	-	-	-	-	-	-	-	-	-	-	-	-	-	-	-	-	-	Traes_1BL_52343A948.1	-	-	Bradi2g19240.1	-	-
-	-	-	-	-	-	-	-	-	-	-	-	-	-	-	-	-	-	-	-	-	-	-	-	Bradi2g19200.1	-	-
-	-	-	-	-	-	-	-	-	-	-	-	-	-	-	-	-	-	-	-	-	Traes_1BL_7D5BA18B0.1	-	-	Bradi2g19140.1	-	-
-	-	-	-	-	-	-	-	-	-	-	-	-	-	-	-	-	-	-	-	-	-	-	-	Bradi2g19130.1	-	-
-	-	-	-	-	-	-	-	-	-	-	-	-	-	-	-	-	-	-	-	-	Traes_1BL_614793F37.1;Traes_1BL_613359434.1	-	-	Bradi2g19120.1	-	-
-	-	-	-	-	-	-	-	-	-	-	-	-	-	-	-	-	-	-	-	-	-	wsnp_RFL_Contig1047_63602_1B	127.27	-	-	Sb09g025530.1
-	-	-	-	-	-	-	-	-	-	-	-	-	-	-	-	-	-	-	-	-	-	wsnp_Ex_c9577_15855968_1B	127.77	-	-	-
-	-	-	-	-	-	-	-	-	-	-	-	-	-	-	-	-	-	-	-	-	-	wsnp_Ex_c9577_15857465_1B	128.27	-	-	-
-	-	-	-	-	-	-	-	-	-	-	-	-	-	-	-	-	-	-	-	-	-	wsnp_Ex_c24318_33561600_1B	128.62	-	-	-
AX_94426392	IAAV2757	unm	unm	1B	84.4331	full-set	0.00383741	2.42	0.1381	514	-1.05458	0.91	0.9461	0.333816	ATCAGAAAGCCATAGGGATTCAGCGATCCAGTCATGAGGTCGAGTTTAGAAATAGAGAAACAGGGGAAGGCTGTAGTAAGAAGTGCAGAGCAGATTCTGA[T/G]ACCATACTGGGATTTTTCTGGACCGACTGTCCCACTTGTGATGTCATAATTATAAAAACAAGTGGGTTAGATCTGCTTGTCTATGAGCCTCAGTCAAATG	forward	ta_contig_1BL_3828773	Traes_1BL_B510CA877	Traes_1BL_B510CA877.1	UPI0001983E8D related cluster n=1 Tax=unknown RepID=UPI0001983E8D	Traes_1BL_B510CA877.1	wsnp_Ex_c10334_16924223_1B	128.62	-	-	-
AX_94426392	AX_94999132	1B	58	1B	38.86	full-set	0.272637	0.56	0.1702	514	-0.323	0.13	0.9965	0.288083	GTAGCATCCAACAAAGGCAGCACTCACGTGGAAAA[C/T]CATAGCACCAAGGAGAATCCTAATGAATGCAAAAG	forward	ta_contig_1BL_3917032	Traes_1BL_469FA45C6	Traes_1BL_469FA45C6.2	Homeobox protein HOX1A	Traes_1BL_469FA45C6.1	wsnp_Ex_c28733_37836638_1B	129.19	-	-	-
AX_94426392	TA004264_0825	1B	58	1B	88.5017	full-set	0.361682	0.44	0.1693	514	-0.268695	0.09	0.9996	0.29026	TCATTCAgAGCATCaCTTTTGCATtCATTAGGATTCTCCTTGGTGCTATG[A/G]TTT	reverse	ta_contig_1BL_3917032	Traes_1BL_469FA45C6	Traes_1BL_469FA45C6.2	Homeobox protein HOX1A	Traes_1BL_469FA45C6.1	wsnp_Ex_c28733_37836638_1B	129.19	-	-	-
AX_94426392	Excalibur_c27915_560	1B	58	1B	90.2568	full-set	0.383685	0.42	0.1683	514	-0.257372	0.08	0.9996	0.288346	CAAACTCCAACAGAAAAAGCCGCAAAGAAGCCACCTAGCGACTCTGTGGA[T/C]ACTCTAGTAAAACCAGCTGCTAAAAGAATAAAGAGGGATAGACCCACAAA	forward	ta_contig_1BL_3917032	Traes_1BL_469FA45C6	Traes_1BL_469FA45C6.2	Homeobox protein HOX1A	Traes_1BL_469FA45C6.1	wsnp_Ex_c28733_37836638_1B	129.19	-	-	-
-	-	-	-	-	-	-	-	-	-	-	-	-	-	-	-	-	-	-	-	-	-	wsnp_Ex_rep_c67299_65844168_1B	130.51	-	-	-
-	-	-	-	-	-	-	-	-	-	-	-	-	-	-	-	-	-	-	-	-	Traes_1BL_E3C06435A.1;Traes_1BL_84EEAC5D5.1	wsnp_Ex_rep_c67299_65845319_1B	130.51	-	-	-
-	-	-	-	-	-	-	-	-	-	-	-	-	-	-	-	-	-	-	-	-	-	wsnp_Ex_rep_c71376_70138381_1B	132.02	-	-	-
-	-	-	-	-	-	-	-	-	-	-	-	-	-	-	-	-	-	-	-	-	Traes_1BL_9F0C578EF.1	wsnp_Ex_c32284_40970312_1B	132.02	-	-	-
-	-	-	-	-	-	-	-	-	-	-	-	-	-	-	-	-	-	-	-	-	-	wsnp_Ex_c6378_11087794_1B	132.02	-	-	-
-	-	-	-	-	-	-	-	-	-	-	-	-	-	-	-	-	-	-	-	-	-	wsnp_Ku_c30494_40319867_1B	132.02	-	-	-
-	-	-	-	-	-	-	-	-	-	-	-	-	-	-	-	-	-	-	-	-	-	wsnp_Ex_c27644_36826484_1B	132.02	-	-	-
-	-	-	-	-	-	-	-	-	-	-	-	-	-	-	-	-	-	-	-	-	-	wsnp_Ex_c6378_11086366_1B	132.02	-	-	-
AX_94426392	BS00010148_51	unm	unm	1B	90.2568	full-set	0.152943	0.82	0.1031	514	-0.553562	0.22	0.9996	0.206948	GTTCTGGCGCAGGAACTAAGCAACCTTTGCCATGAGTTCAATGGCAAATG[T/C]ACGACAAAATTCGAATTCCACAAGGAGCATTTCTGAAACAGGTAAACCTC	forward	ta_contig_1BL_2936220	Traes_1BL_722A8B838	Traes_1BL_722A8B838.2	respiratory burst oxidase protein F LENGTH=944	Traes_1BL_722A8B838.1	wsnp_Ex_c35886_43950102_1B	132.02	Bradi2g19090.3	-	Sb09g026320.1
-	-	-	-	-	-	-	-	-	-	-	-	-	-	-	-	-	-	-	-	-	Traes_1BL_1D865A8CC.1;Traes_1BL_A93F9F079.1	-	-	Bradi2g19070.1	-	Sb09g026350.1
-	-	-	-	-	-	-	-	-	-	-	-	-	-	-	-	-	-	-	-	-	Traes_1BL_3DC62DA27.1;Traes_1BL_E0A8D41F4.1;Traes_1BL_DCFB989E4.1	-	-	-	Os05g0528200	Sb09g026330.1
-	-	-	-	-	-	-	-	-	-	-	-	-	-	-	-	-	-	-	-	-	Traes_1BL_1EA3D111C.1;Traes_1BL_279485B9C.1;Traes_1BL_0C8D1B6F4.1;Traes_1BL_9CF19B986.1	-	-	Bradi2g19060.1	Os05g0529000	Sb09g026360.1
-	-	-	-	-	-	-	-	-	-	-	-	-	-	-	-	-	-	-	-	-	Traes_1BL_1C3F70DC6.1	-	-	Bradi2g19040.1	Os05g0529300	Sb09g026380.1
-	-	-	-	-	-	-	-	-	-	-	-	-	-	-	-	-	-	-	-	-	Traes_1BL_4DE15ADC6.1	-	-	Bradi2g19020.1	Os05g0529600	-
-	-	-	-	-	-	-	-	-	-	-	-	-	-	-	-	-	-	-	-	-	Traes_1BL_25DD5A44D.1	-	-	Bradi2g18990.1	-	Sb09g026430.1
-	-	-	-	-	-	-	-	-	-	-	-	-	-	-	-	-	-	-	-	-	-	-	-	-	Os05g0530300	-
-	-	-	-	-	-	-	-	-	-	-	-	-	-	-	-	-	-	-	-	-	-	-	-	-	Os05g0530400	-
-	-	-	-	-	-	-	-	-	-	-	-	-	-	-	-	-	-	-	-	-	Traes_1BL_805626CBB.1	-	-	Bradi2g18970.1	Os05g0530500	Sb09g026450.1
-	-	-	-	-	-	-	-	-	-	-	-	-	-	-	-	-	-	-	-	-	-	-	-	-	Os05g0531400	-
-	-	-	-	-	-	-	-	-	-	-	-	-	-	-	-	-	-	-	-	-	Traes_1BL_2E51753AE.1	-	-	Bradi2g18900.1	Os05g0531500	Sb09g026520.1
-	-	-	-	-	-	-	-	-	-	-	-	-	-	-	-	-	-	-	-	-	Traes_1BL_8DBFE3A02.1	-	-	Bradi2g18890.1	Os05g0532500	-
-	-	-	-	-	-	-	-	-	-	-	-	-	-	-	-	-	-	-	-	-	Traes_1BL_1EE3F9746.1	-	-	-	Os05g0532800	Sb09g026540.1
-	-	-	-	-	-	-	-	-	-	-	-	-	-	-	-	-	-	-	-	-	Traes_1BL_324D6C292.1	-	-	Bradi2g18877.1	-	-
-	-	-	-	-	-	-	-	-	-	-	-	-	-	-	-	-	-	-	-	-	-	-	-	Bradi2g18850.1	-	-
-	-	-	-	-	-	-	-	-	-	-	-	-	-	-	-	-	-	-	-	-	Traes_1BL_21A77C735.1	-	-	Bradi2g18840.1	-	-
-	-	-	-	-	-	-	-	-	-	-	-	-	-	-	-	-	-	-	-	-	-	-	-	Bradi2g18830.1	-	-
-	-	-	-	-	-	-	-	-	-	-	-	-	-	-	-	-	-	-	-	-	Traes_1BL_7D371727A.1;Traes_1BL_C8FE2382C.1	-	-	-	Os05g0533100	-
-	-	-	-	-	-	-	-	-	-	-	-	-	-	-	-	-	-	-	-	-	Traes_1BL_709B74768.1	-	-	Bradi2g18810.1	Os05g0533600	Sb09g026570.1
-	-	-	-	-	-	-	-	-	-	-	-	-	-	-	-	-	-	-	-	-	Traes_1BL_31E5DDE48.1;Traes_1BL_AA77D6F83.1	-	-	Bradi2g18790.1	Os05g0533700	Sb09g026580.1
-	-	-	-	-	-	-	-	-	-	-	-	-	-	-	-	-	-	-	-	-	Traes_1BL_14AC77134.1	-	-	Bradi2g18780.1	Os05g0533800	Sb09g026610.1
-	-	-	-	-	-	-	-	-	-	-	-	-	-	-	-	-	-	-	-	-	Traes_1BL_8C16A8002.1;Traes_1BL_C7C61E117.1	-	-	Bradi2g18767.1	Os05g0533900	Sb09g026620.1
-	-	-	-	-	-	-	-	-	-	-	-	-	-	-	-	-	-	-	-	-	Traes_1BL_035D6FCE4.1	-	-	-	-	Sb09g026640.1
-	-	-	-	-	-	-	-	-	-	-	-	-	-	-	-	-	-	-	-	-	Traes_1BL_F96233782.1;Traes_1BL_AE5EA0313.1	-	-	Bradi2g18740.1	Os05g0534400	Sb09g026650.1
-	-	-	-	-	-	-	-	-	-	-	-	-	-	-	-	-	-	-	-	-	Traes_1BL_8F4752D78.1;Traes_1BL_F9D93E1F8.1	-	-	Bradi2g18735.1	Os05g0534500	Sb09g026655.1
-	-	-	-	-	-	-	-	-	-	-	-	-	-	-	-	-	-	-	-	-	Traes_1BL_DE5F194E1.1	-	-	Bradi2g18717.2	Os05g0534900	Sb09g026680.1
-	-	-	-	-	-	-	-	-	-	-	-	-	-	-	-	-	-	-	-	-	-	-	-	Bradi2g18700.1	Os05g0535100	Sb09g026690.1
-	-	-	-	-	-	-	-	-	-	-	-	-	-	-	-	-	-	-	-	-	Traes_1BL_921B59F2E.1	-	-	-	-	Sb09g026700.1
-	-	-	-	-	-	-	-	-	-	-	-	-	-	-	-	-	-	-	-	-	-	-	-	-	Os05g0535500	Sb09g026710.1
-	-	-	-	-	-	-	-	-	-	-	-	-	-	-	-	-	-	-	-	-	-	-	-	-	Os05g0535600	-
-	-	-	-	-	-	-	-	-	-	-	-	-	-	-	-	-	-	-	-	-	-	-	-	-	Os05g0535700	-
-	-	-	-	-	-	-	-	-	-	-	-	-	-	-	-	-	-	-	-	-	Traes_1BL_3EEA722DF.1;Traes_1BL_CA7AA51CD.1	-	-	-	-	Sb09g026730.1
-	-	-	-	-	-	-	-	-	-	-	-	-	-	-	-	-	-	-	-	-	-	-	-	-	-	Sb09g026750.1
-	-	-	-	-	-	-	-	-	-	-	-	-	-	-	-	-	-	-	-	-	Traes_1BL_29B4E633D.1	-	-	Bradi2g18640.2	Os05g0535900	Sb09g026770.1
-	-	-	-	-	-	-	-	-	-	-	-	-	-	-	-	-	-	-	-	-	Traes_1BL_22B15A022.1	-	-	Bradi2g18630.1	Os05g0536200	Sb09g026790.1
-	-	-	-	-	-	-	-	-	-	-	-	-	-	-	-	-	-	-	-	-	Traes_1BL_3EFA4A82D.1	-	-	Bradi2g18570.1	-	Sb09g026800.1
-	-	-	-	-	-	-	-	-	-	-	-	-	-	-	-	-	-	-	-	-	Traes_1BL_46DCF8472.1	-	-	Bradi2g18550.1	Os05g0536400	Sb09g026810.1
-	-	-	-	-	-	-	-	-	-	-	-	-	-	-	-	-	-	-	-	-	-	-	-	-	Os05g0536800	-
-	-	-	-	-	-	-	-	-	-	-	-	-	-	-	-	-	-	-	-	-	Traes_1BL_12E87565E.1;Traes_1BL_FB319DFB2.1	-	-	Bradi2g18540.1	Os05g0536900	-
-	-	-	-	-	-	-	-	-	-	-	-	-	-	-	-	-	-	-	-	-	-	-	-	Bradi2g18530.1	Os05g0537100	Sb09g026830.1
-	-	-	-	-	-	-	-	-	-	-	-	-	-	-	-	-	-	-	-	-	Traes_1BL_29C51413C.1	-	-	Bradi2g18520.1	Os05g0537200	Sb09g026840.1
-	-	-	-	-	-	-	-	-	-	-	-	-	-	-	-	-	-	-	-	-	-	-	-	-	Os05g0537300	-
-	-	-	-	-	-	-	-	-	-	-	-	-	-	-	-	-	-	-	-	-	Traes_1BL_6F279DDC1.1;Traes_1BL_09E966560.1	-	-	Bradi2g18510.1	Os05g0537400	Sb09g026860.1
-	-	-	-	-	-	-	-	-	-	-	-	-	-	-	-	-	-	-	-	-	Traes_1BL_CE6B3DAEB.1	-	-	Bradi2g18500.1	-	-
-	-	-	-	-	-	-	-	-	-	-	-	-	-	-	-	-	-	-	-	-	-	-	-	Bradi2g18447.1	-	-
-	-	-	-	-	-	-	-	-	-	-	-	-	-	-	-	-	-	-	-	-	Traes_1BL_C6F202394.1	-	-	-	Os05g0539400	Sb09g026870.1
-	-	-	-	-	-	-	-	-	-	-	-	-	-	-	-	-	-	-	-	-	Traes_1BL_3FA57FDDC.1	-	-	Bradi2g18430.1	Os05g0539500	Sb09g026890.1
-	-	-	-	-	-	-	-	-	-	-	-	-	-	-	-	-	-	-	-	-	-	-	-	Bradi2g18400.1	-	-
-	-	-	-	-	-	-	-	-	-	-	-	-	-	-	-	-	-	-	-	-	Traes_1BL_1DDB97143.1	-	-	Bradi2g18390.1	-	-
-	-	-	-	-	-	-	-	-	-	-	-	-	-	-	-	-	-	-	-	-	-	-	-	Bradi2g18370.1	-	-
-	-	-	-	-	-	-	-	-	-	-	-	-	-	-	-	-	-	-	-	-	Traes_1BL_C94CBC376.1	-	-	Bradi2g18347.1	-	Sb09g026900.1
-	-	-	-	-	-	-	-	-	-	-	-	-	-	-	-	-	-	-	-	-	Traes_1BL_CEDA6A19F.1	-	-	Bradi2g18330.1	Os05g0539700	Sb09g026910.1
-	-	-	-	-	-	-	-	-	-	-	-	-	-	-	-	-	-	-	-	-	Traes_1BL_058EB225D.1	-	-	Bradi2g18300.1	Os05g0540000	Sb09g026940.1
-	-	-	-	-	-	-	-	-	-	-	-	-	-	-	-	-	-	-	-	-	Traes_1BL_998A0563D.1	-	-	Bradi2g18290.1	Os05g0540100	Sb09g026950.1
-	-	-	-	-	-	-	-	-	-	-	-	-	-	-	-	-	-	-	-	-	Traes_1BL_DA18DC9AF.1;Traes_1BL_7E31D01C6.1	-	-	Bradi2g18280.1	Os05g0540200	Sb09g026960.1
-	-	-	-	-	-	-	-	-	-	-	-	-	-	-	-	-	-	-	-	-	Traes_1BL_32F10AE2C.1	-	-	Bradi2g18250.1	Os05g0540800	-
-	-	-	-	-	-	-	-	-	-	-	-	-	-	-	-	-	-	-	-	-	Traes_1BL_D3AC4481B.1	-	-	Bradi2g18227.1	-	-
-	-	-	-	-	-	-	-	-	-	-	-	-	-	-	-	-	-	-	-	-	Traes_1BL_B727F12D0.1	-	-	Bradi2g18220.1	Os05g0541100	-
-	-	-	-	-	-	-	-	-	-	-	-	-	-	-	-	-	-	-	-	-	Traes_1BL_96CD95159.1	-	-	-	Os05g0541200	Sb09g027020.1
-	-	-	-	-	-	-	-	-	-	-	-	-	-	-	-	-	-	-	-	-	Traes_1BL_FF34C01A5.1	-	-	Bradi2g18210.3	-	-
-	-	-	-	-	-	-	-	-	-	-	-	-	-	-	-	-	-	-	-	-	Traes_1BL_FFCAA34BC.1	-	-	Bradi2g18170.1	-	Sb09g027040.1
-	-	-	-	-	-	-	-	-	-	-	-	-	-	-	-	-	-	-	-	-	Traes_1BL_0C3B42F80.1	-	-	Bradi2g18160.1	-	Sb09g027055.1
-	-	-	-	-	-	-	-	-	-	-	-	-	-	-	-	-	-	-	-	-	Traes_1BL_C3F87630D.1	wsnp_RFL_Contig2220_1597321_1B	132.31	-	-	-
-	-	-	-	-	-	-	-	-	-	-	-	-	-	-	-	-	-	-	-	-	Traes_1BL_F9AB8E025.1	wsnp_BG606986B_Ta_2_1_1B	134.3	-	-	-
-	-	-	-	-	-	-	-	-	-	-	-	-	-	-	-	-	-	-	-	-	-	wsnp_CAP8_c2023_1110474_1B	134.3	-	-	-
-	-	-	-	-	-	-	-	-	-	-	-	-	-	-	-	-	-	-	-	-	-	wsnp_BE444305B_Ta_2_3_1B	135.14	-	-	-
-	-	-	-	-	-	-	-	-	-	-	-	-	-	-	-	-	-	-	-	-	Traes_1BL_1B6B1E1E3.1;Traes_1BL_A8701451D.1	wsnp_JD_rep_c63201_40318622_1B	137.65	Bradi2g18150.1	-	Sb09g027060.1
-	-	-	-	-	-	-	-	-	-	-	-	-	-	-	-	-	-	-	-	-	-	-	-	-	Os05g0541900	-
-	-	-	-	-	-	-	-	-	-	-	-	-	-	-	-	-	-	-	-	-	Traes_1BL_1B2B3806B.1	-	-	Bradi2g18130.1	Os05g0542200	Sb09g027080.1
-	-	-	-	-	-	-	-	-	-	-	-	-	-	-	-	-	-	-	-	-	-	-	-	-	Os05g0542300	-
-	-	-	-	-	-	-	-	-	-	-	-	-	-	-	-	-	-	-	-	-	Traes_1BL_5CD8FB94C.1;Traes_1BL_EBAF68B2D.1	-	-	Bradi2g18090.1	Os05g0542500	Sb09g027110.1
-	-	-	-	-	-	-	-	-	-	-	-	-	-	-	-	-	-	-	-	-	-	-	-	-	-	Sb09g027120.1
-	-	-	-	-	-	-	-	-	-	-	-	-	-	-	-	-	-	-	-	-	Traes_1BL_B8E5E66B9.1;Traes_1BL_9DA22ABF9.1	-	-	Bradi2g18080.1	Os05g0542600	Sb09g027130.1
-	-	-	-	-	-	-	-	-	-	-	-	-	-	-	-	-	-	-	-	-	-	-	-	Bradi2g18060.1	Os05g0542800	Sb09g027150.1
-	-	-	-	-	-	-	-	-	-	-	-	-	-	-	-	-	-	-	-	-	Traes_1BL_CB8FE7FBD.1;Traes_1BL_35E764B3E.1	-	-	Bradi2g18050.1	-	-
-	-	-	-	-	-	-	-	-	-	-	-	-	-	-	-	-	-	-	-	-	-	-	-	-	Os05g0543200	-
-	-	-	-	-	-	-	-	-	-	-	-	-	-	-	-	-	-	-	-	-	Traes_1BL_D007109EB.1	-	-	Bradi2g18000.2	Os05g0543300	Sb09g027180.1
-	-	-	-	-	-	-	-	-	-	-	-	-	-	-	-	-	-	-	-	-	Traes_1BL_2EDC5C26F.1	-	-	Bradi2g17982.1	-	Sb09g027200.1
-	-	-	-	-	-	-	-	-	-	-	-	-	-	-	-	-	-	-	-	-	-	-	-	-	Os05g0543600	-
-	-	-	-	-	-	-	-	-	-	-	-	-	-	-	-	-	-	-	-	-	Traes_1BL_27CE533B7.1	-	-	Bradi2g17970.1	Os05g0543700	Sb09g027210.1
-	-	-	-	-	-	-	-	-	-	-	-	-	-	-	-	-	-	-	-	-	-	-	-	-	Os05g0545200	-
-	-	-	-	-	-	-	-	-	-	-	-	-	-	-	-	-	-	-	-	-	-	-	-	Bradi2g17932.1	-	-
-	-	-	-	-	-	-	-	-	-	-	-	-	-	-	-	-	-	-	-	-	Traes_1BL_DD7D021A7.1	-	-	Bradi2g17847.1	-	Sb09g027250.1
-	-	-	-	-	-	-	-	-	-	-	-	-	-	-	-	-	-	-	-	-	Traes_1BL_6F28C0314.1;Traes_1BL_70D3FC76B.1	-	-	Bradi2g17790.1	Os05g0547850	Sb09g027280.1
-	-	-	-	-	-	-	-	-	-	-	-	-	-	-	-	-	-	-	-	-	Traes_1BL_CD53F17BF.1	-	-	Bradi2g17730.1	Os05g0548200	Sb09g027310.1
-	-	-	-	-	-	-	-	-	-	-	-	-	-	-	-	-	-	-	-	-	-	-	-	Bradi2g17710.1	-	-
-	-	-	-	-	-	-	-	-	-	-	-	-	-	-	-	-	-	-	-	-	-	-	-	-	-	Sb09g027330.1
-	-	-	-	-	-	-	-	-	-	-	-	-	-	-	-	-	-	-	-	-	Traes_1BL_2CEFA426D.1	-	-	Bradi2g17700.1	Os05g0548600	Sb09g027340.1
-	-	-	-	-	-	-	-	-	-	-	-	-	-	-	-	-	-	-	-	-	Traes_1BL_BCC829D4E.1	-	-	Bradi2g17687.1	Os05g0548800	Sb09g027350.1
-	-	-	-	-	-	-	-	-	-	-	-	-	-	-	-	-	-	-	-	-	-	-	-	-	-	Sb09g027360.1
-	-	-	-	-	-	-	-	-	-	-	-	-	-	-	-	-	-	-	-	-	Traes_1BL_22EDF8650.1	-	-	Bradi2g17680.1	-	-
-	-	-	-	-	-	-	-	-	-	-	-	-	-	-	-	-	-	-	-	-	-	wsnp_Ex_c3147_5816957_1B	139.26	-	-	-
-	-	-	-	-	-	-	-	-	-	-	-	-	-	-	-	-	-	-	-	-	-	wsnp_BE590634B_Ta_2_1_1B	139.97	-	-	-
-	-	-	-	-	-	-	-	-	-	-	-	-	-	-	-	-	-	-	-	-	-	wsnp_BE590634B_Ta_2_5_1B	139.97	-	-	-
-	-	-	-	-	-	-	-	-	-	-	-	-	-	-	-	-	-	-	-	-	-	wsnp_Ku_c56140_59771244_1B	139.97	-	-	-
-	-	-	-	-	-	-	-	-	-	-	-	-	-	-	-	-	-	-	-	-	-	wsnp_Ku_c56140_59771186_1B	139.97	-	-	-
-	-	-	-	-	-	-	-	-	-	-	-	-	-	-	-	-	-	-	-	-	Traes_1BL_5AD7A51E2.1	wsnp_RFL_Contig2736_2456215_1B	140.32	-	-	-
-	-	-	-	-	-	-	-	-	-	-	-	-	-	-	-	-	-	-	-	-	-	wsnp_Ex_c9091_15135511_1B	141.26	-	-	-
-	-	-	-	-	-	-	-	-	-	-	-	-	-	-	-	-	-	-	-	-	Traes_1BL_DF78E98F6.1	wsnp_RFL_Contig2818_2601481_1B	141.26	Bradi2g17670.1	Os05g0549000	Sb09g027370.1
-	-	-	-	-	-	-	-	-	-	-	-	-	-	-	-	-	-	-	-	-	Traes_1BL_A192B4948.1	-	-	Bradi2g17660.3	Os05g0549100	Sb09g027380.1
-	-	-	-	-	-	-	-	-	-	-	-	-	-	-	-	-	-	-	-	-	-	-	-	-	Os05g0549300	Sb09g027410.1
-	-	-	-	-	-	-	-	-	-	-	-	-	-	-	-	-	-	-	-	-	-	-	-	Bradi2g17500.1	-	-
-	-	-	-	-	-	-	-	-	-	-	-	-	-	-	-	-	-	-	-	-	-	wsnp_Ku_c41261_49287074_1B	141.48	-	-	-
-	-	-	-	-	-	-	-	-	-	-	-	-	-	-	-	-	-	-	-	-	-	wsnp_Ex_c18384_27213023_1B	141.87	-	-	-
-	-	-	-	-	-	-	-	-	-	-	-	-	-	-	-	-	-	-	-	-	-	wsnp_CAP11_rep_c4253_2009273_1B	141.87	-	-	-
-	-	-	-	-	-	-	-	-	-	-	-	-	-	-	-	-	-	-	-	-	-	wsnp_Ex_c194_381656_1B	142.25	-	-	-
-	-	-	-	-	-	-	-	-	-	-	-	-	-	-	-	-	-	-	-	-	-	wsnp_Ex_c28149_37293117_1B	142.47	-	-	-
-	-	-	-	-	-	-	-	-	-	-	-	-	-	-	-	-	-	-	-	-	-	wsnp_Ex_c2569_4780450_1B	142.47	-	-	-
-	-	-	-	-	-	-	-	-	-	-	-	-	-	-	-	-	-	-	-	-	-	wsnp_BE494527B_Ta_2_1_1B	142.47	-	-	-
-	-	-	-	-	-	-	-	-	-	-	-	-	-	-	-	-	-	-	-	-	-	wsnp_Ex_c3147_5817088_1B	142.47	-	-	-
-	-	-	-	-	-	-	-	-	-	-	-	-	-	-	-	-	-	-	-	-	Traes_1BL_9BFD3E47A.1	wsnp_Ex_rep_c66255_64400455_1B	143.36	-	-	-
-	-	-	-	-	-	-	-	-	-	-	-	-	-	-	-	-	-	-	-	-	-	wsnp_JD_c100_159424_1B	145.84	-	-	-
-	-	-	-	-	-	-	-	-	-	-	-	-	-	-	-	-	-	-	-	-	-	wsnp_RFL_Contig1493_681815_1B	146.85	-	-	-
-	-	-	-	-	-	-	-	-	-	-	-	-	-	-	-	-	-	-	-	-	-	wsnp_JD_c1544_2179305_1B	146.85	-	-	-
-	-	-	-	-	-	-	-	-	-	-	-	-	-	-	-	-	-	-	-	-	Traes_1BL_CA56BE0F8.1;Traes_1BL_65CB8FB81.1;Traes_1BL_9E24FD25B.1	wsnp_JD_c1544_2180289_1B	146.85	-	-	-
-	-	-	-	-	-	-	-	-	-	-	-	-	-	-	-	-	-	-	-	-	Traes_1BL_467D0EA6B.1;Traes_1BL_C5E0E9FE8.1	wsnp_Ku_c18227_27490539_1B	147.52	Bradi2g17507.1	Os05g0551000	Sb09g027620.1
-	-	-	-	-	-	-	-	-	-	-	-	-	-	-	-	-	-	-	-	-	Traes_1BL_C1D621CDA.1	-	-	Bradi2g17530.1	Os05g0550600	Sb09g027600.1
-	-	-	-	-	-	-	-	-	-	-	-	-	-	-	-	-	-	-	-	-	Traes_1BL_66B0B8F491.1	-	-	Bradi2g17540.1	Os05g0550300	Sb09g027590.1
-	-	-	-	-	-	-	-	-	-	-	-	-	-	-	-	-	-	-	-	-	Traes_1BL_0FDC38712.1	-	-	-	Os05g0550000	-
-	-	-	-	-	-	-	-	-	-	-	-	-	-	-	-	-	-	-	-	-	Traes_1BL_B8B4C1FB6.1;Traes_1BL_53C31B54B.1;Traes_1BL_F14523046.1	-	-	-	Os05g0549800	Sb09g027530.1
-	-	-	-	-	-	-	-	-	-	-	-	-	-	-	-	-	-	-	-	-	Traes_1BL_2484B91FA.1;Traes_1BL_998F2411E.1	-	-	Bradi2g17560.1	-	-
-	-	-	-	-	-	-	-	-	-	-	-	-	-	-	-	-	-	-	-	-	-	-	-	Bradi2g17590.1	-	Sb09g027550.1
-	-	-	-	-	-	-	-	-	-	-	-	-	-	-	-	-	-	-	-	-	-	-	-	Bradi3g25910.1	-	-
-	-	-	-	-	-	-	-	-	-	-	-	-	-	-	-	-	-	-	-	-	Traes_1BL_1DB79A424.1;Traes_1BL_0B5CE5D08.1	-	-	Bradi3g26160.1	-	-
-	-	-	-	-	-	-	-	-	-	-	-	-	-	-	-	-	-	-	-	-	Traes_1BL_42346E5C8.1;Traes_1BL_67D464BAC.1;Traes_1BL_1FCBEDE66.1	-	-	Bradi3g26400.1	-	-
-	-	-	-	-	-	-	-	-	-	-	-	-	-	-	-	-	-	-	-	-	Traes_1BL_03A70CEEA.1	-	-	Bradi3g26410.1	-	-
-	-	-	-	-	-	-	-	-	-	-	-	-	-	-	-	-	-	-	-	-	Traes_1BL_E0B1B71EC.1	-	-	Bradi3g26413.1	-	-
-	-	-	-	-	-	-	-	-	-	-	-	-	-	-	-	-	-	-	-	-	Traes_1BL_AEC7AB288.1	-	-	Bradi3g26416.1	-	-
-	-	-	-	-	-	-	-	-	-	-	-	-	-	-	-	-	-	-	-	-	-	-	-	Bradi3g26420.2	-	-
-	-	-	-	-	-	-	-	-	-	-	-	-	-	-	-	-	-	-	-	-	-	-	-	Bradi3g26680.1	-	-
-	-	-	-	-	-	-	-	-	-	-	-	-	-	-	-	-	-	-	-	-	Traes_1BL_61300EA7B.1	-	-	Bradi3g26750.1	-	-
-	-	-	-	-	-	-	-	-	-	-	-	-	-	-	-	-	-	-	-	-	Traes_1BL_081C896A0.1	-	-	Bradi3g26810.1	Os10g0416100	-
-	-	-	-	-	-	-	-	-	-	-	-	-	-	-	-	-	-	-	-	-	Traes_1BL_1CCF44ECE.1	-	-	Bradi3g26860.1	Os10g0417600	Sb01g021890.1
-	-	-	-	-	-	-	-	-	-	-	-	-	-	-	-	-	-	-	-	-	Traes_1BL_4AB17FFF4.1	-	-	Bradi3g26880.3	Os10g0418000	-
-	-	-	-	-	-	-	-	-	-	-	-	-	-	-	-	-	-	-	-	-	-	-	-	Bradi3g26890.1	Os10g0418100	Sb01g021870.1
-	-	-	-	-	-	-	-	-	-	-	-	-	-	-	-	-	-	-	-	-	-	-	-	-	-	Sb01g021460.1
-	-	-	-	-	-	-	-	-	-	-	-	-	-	-	-	-	-	-	-	-	Traes_1BL_5D8D6B865.1	-	-	Bradi3g26920.1	Os10g0419300	Sb01g021490.1
-	-	-	-	-	-	-	-	-	-	-	-	-	-	-	-	-	-	-	-	-	-	-	-	-	-	Sb01g021500.1
-	-	-	-	-	-	-	-	-	-	-	-	-	-	-	-	-	-	-	-	-	Traes_1BL_0E506AB7D.1	wsnp_Ex_c26083_35336771_1B	147.66	-	-	-
-	-	-	-	-	-	-	-	-	-	-	-	-	-	-	-	-	-	-	-	-	-	wsnp_Ex_c5296_9365528_1B	149.19	-	-	-
-	-	-	-	-	-	-	-	-	-	-	-	-	-	-	-	-	-	-	-	-	-	wsnp_Ex_c15796_24173348_1B	149.3	-	-	-
-	-	-	-	-	-	-	-	-	-	-	-	-	-	-	-	-	-	-	-	-	Traes_1BL_4E9E676BB.1	wsnp_Ex_c5296_9365847_1B	149.38	Bradi3g26930.1	Os10g0419500	-
-	-	-	-	-	-	-	-	-	-	-	-	-	-	-	-	-	-	-	-	-	Traes_1BL_0A8BC494B.1	-	-	-	Os10g0422000	Sb01g021680.1
-	-	-	-	-	-	-	-	-	-	-	-	-	-	-	-	-	-	-	-	-	-	-	-	-	Os10g0423300	-
-	-	-	-	-	-	-	-	-	-	-	-	-	-	-	-	-	-	-	-	-	-	-	-	-	Os10g0425500	-
-	-	-	-	-	-	-	-	-	-	-	-	-	-	-	-	-	-	-	-	-	-	-	-	-	Os10g0426600	-
-	-	-	-	-	-	-	-	-	-	-	-	-	-	-	-	-	-	-	-	-	-	-	-	-	Os10g0426800	-
-	-	-	-	-	-	-	-	-	-	-	-	-	-	-	-	-	-	-	-	-	Traes_1BL_A9AA80A55.1	-	-	-	Os10g0427200	-
-	-	-	-	-	-	-	-	-	-	-	-	-	-	-	-	-	-	-	-	-	-	-	-	-	Os10g0427300	-
-	-	-	-	-	-	-	-	-	-	-	-	-	-	-	-	-	-	-	-	-	-	-	-	-	Os10g0427400	-
-	-	-	-	-	-	-	-	-	-	-	-	-	-	-	-	-	-	-	-	-	-	-	-	-	Os10g0427800	-
-	-	-	-	-	-	-	-	-	-	-	-	-	-	-	-	-	-	-	-	-	-	-	-	-	Os10g0428500	-
-	-	-	-	-	-	-	-	-	-	-	-	-	-	-	-	-	-	-	-	-	-	-	-	-	Os10g0428900	-
-	-	-	-	-	-	-	-	-	-	-	-	-	-	-	-	-	-	-	-	-	-	-	-	-	-	Sb01g021780.1
-	-	-	-	-	-	-	-	-	-	-	-	-	-	-	-	-	-	-	-	-	-	-	-	-	-	Sb01g021790.1
-	-	-	-	-	-	-	-	-	-	-	-	-	-	-	-	-	-	-	-	-	-	-	-	-	-	Sb01g021830.1
-	-	-	-	-	-	-	-	-	-	-	-	-	-	-	-	-	-	-	-	-	-	-	-	Bradi3g27074.1	Os10g0429500	Sb01g021850.1
-	-	-	-	-	-	-	-	-	-	-	-	-	-	-	-	-	-	-	-	-	-	-	-	-	-	Sb01g021860.1
-	-	-	-	-	-	-	-	-	-	-	-	-	-	-	-	-	-	-	-	-	Traes_1BL_5E29B7C4A.1;Traes_1BL_5A307D575.1;Traes_1BL_DCCBC427D.1	-	-	Bradi3g27120.1	Os10g0430900	-
-	-	-	-	-	-	-	-	-	-	-	-	-	-	-	-	-	-	-	-	-	-	-	-	-	Os10g0431900	-
-	-	-	-	-	-	-	-	-	-	-	-	-	-	-	-	-	-	-	-	-	Traes_1BL_001395045.1	-	-	-	Os10g0432200	-
-	-	-	-	-	-	-	-	-	-	-	-	-	-	-	-	-	-	-	-	-	-	-	-	-	Os10g0434200	-
-	-	-	-	-	-	-	-	-	-	-	-	-	-	-	-	-	-	-	-	-	Traes_1BL_6F07564F1.1	-	-	-	-	Sb01g021350.1
-	-	-	-	-	-	-	-	-	-	-	-	-	-	-	-	-	-	-	-	-	Traes_1BL_4181BF481.1	-	-	Bradi3g27210.2	Os10g0436800	Sb01g021290.1
-	-	-	-	-	-	-	-	-	-	-	-	-	-	-	-	-	-	-	-	-	Traes_1BL_B5495D723.1	-	-	-	-	Sb01g021280.1
-	-	-	-	-	-	-	-	-	-	-	-	-	-	-	-	-	-	-	-	-	Traes_1BL_5EDEAEC1C.1	-	-	Bradi3g27240.1	Os10g0437000	Sb01g021260.1
-	-	-	-	-	-	-	-	-	-	-	-	-	-	-	-	-	-	-	-	-	-	-	-	-	-	Sb01g021220.1
-	-	-	-	-	-	-	-	-	-	-	-	-	-	-	-	-	-	-	-	-	Traes_1BL_A302ED3E7.1;Traes_1BL_447468BDE.1	-	-	Bradi3g27260.1	Os10g0437600	Sb01g021190.1
-	-	-	-	-	-	-	-	-	-	-	-	-	-	-	-	-	-	-	-	-	Traes_1BL_E1133EA59.1	-	-	Bradi3g27266.1	-	-
-	-	-	-	-	-	-	-	-	-	-	-	-	-	-	-	-	-	-	-	-	Traes_1BL_C1041B64F.1	-	-	Bradi3g27272.1	-	-
-	-	-	-	-	-	-	-	-	-	-	-	-	-	-	-	-	-	-	-	-	Traes_1BL_9A4E0F038.1;Traes_1BL_C85DDD48D.1;Traes_1BL_2006C6D1E.1;Traes_1BL_CB359046A.1;Traes_1BL_BD63909EE.1	-	-	Bradi3g27290.1	-	-
-	-	-	-	-	-	-	-	-	-	-	-	-	-	-	-	-	-	-	-	-	Traes_1BL_65A89094D.1	-	-	Bradi3g27295.1	-	-
-	-	-	-	-	-	-	-	-	-	-	-	-	-	-	-	-	-	-	-	-	Traes_1BL_57DB0CF30.1;Traes_1BL_5CC41805F.1	-	-	Bradi3g27300.1	-	-
-	-	-	-	-	-	-	-	-	-	-	-	-	-	-	-	-	-	-	-	-	Traes_1BL_7CA45B1AD.1	-	-	Bradi3g27305.1	-	-
-	-	-	-	-	-	-	-	-	-	-	-	-	-	-	-	-	-	-	-	-	Traes_1BL_43C7643F7.1;Traes_1BL_FAF0D3449.1;Traes_1BL_A11163BB8.1;Traes_1BL_EEB8BBB6B.1;Traes_1BL_4B3B4FE8F.1;Traes_1BL_8DB7678BC.1;Traes_1BL_C85D0067A.1;Traes_1BL_1808FCF0D.1;Traes_1BL_4E621A250.1	-	-	Bradi3g27310.1	-	-
-	-	-	-	-	-	-	-	-	-	-	-	-	-	-	-	-	-	-	-	-	-	-	-	Bradi3g27320.1	-	-
-	-	-	-	-	-	-	-	-	-	-	-	-	-	-	-	-	-	-	-	-	Traes_1BL_17CC8CBAB.1	-	-	Bradi3g27325.1	-	-
-	-	-	-	-	-	-	-	-	-	-	-	-	-	-	-	-	-	-	-	-	Traes_1BL_5320E59A6.1	-	-	Bradi3g27345.1	-	-
-	-	-	-	-	-	-	-	-	-	-	-	-	-	-	-	-	-	-	-	-	Traes_1BL_088B3D185.1	-	-	Bradi3g27380.1	Os10g0438100	-
-	-	-	-	-	-	-	-	-	-	-	-	-	-	-	-	-	-	-	-	-	Traes_1BL_C3935E6C9.1	-	-	Bradi3g27390.1	-	-
-	-	-	-	-	-	-	-	-	-	-	-	-	-	-	-	-	-	-	-	-	Traes_1BL_1D8E27919.1	-	-	Bradi3g27400.1	Os10g0438500	Sb01g021140.1
-	-	-	-	-	-	-	-	-	-	-	-	-	-	-	-	-	-	-	-	-	Traes_1BL_766DBEED3.1	-	-	Bradi3g27407.1	Os10g0438600	Sb01g021130.1
-	-	-	-	-	-	-	-	-	-	-	-	-	-	-	-	-	-	-	-	-	-	-	-	-	Os10g0439200	-
-	-	-	-	-	-	-	-	-	-	-	-	-	-	-	-	-	-	-	-	-	-	-	-	Bradi3g27420.1	-	-
-	-	-	-	-	-	-	-	-	-	-	-	-	-	-	-	-	-	-	-	-	Traes_1BL_56BFDECCE.1;Traes_1BL_B8857C721.1	-	-	Bradi3g27430.1	-	-
-	-	-	-	-	-	-	-	-	-	-	-	-	-	-	-	-	-	-	-	-	-	-	-	Bradi3g27440.1	-	-
-	-	-	-	-	-	-	-	-	-	-	-	-	-	-	-	-	-	-	-	-	Traes_1BL_8E49613E0.1	-	-	Bradi3g27480.1	-	Sb01g021020.1
-	-	-	-	-	-	-	-	-	-	-	-	-	-	-	-	-	-	-	-	-	Traes_1BL_6F280C355.1	-	-	Bradi3g27520.1	Os10g0440100	-
-	-	-	-	-	-	-	-	-	-	-	-	-	-	-	-	-	-	-	-	-	Traes_1BL_C9DE3E14F.1	-	-	Bradi3g27550.1	Os10g0440500	Sb01g020970.1
-	-	-	-	-	-	-	-	-	-	-	-	-	-	-	-	-	-	-	-	-	Traes_1BL_FD1AB0C10.1	-	-	Bradi3g27560.1	-	-
AX_94426392	AX_94981461	unm	unm	1B	38.86	full-set	0.0277768	1.56	0.4202	514	-0.522	0.52	0.9149	0.601452	CTCACCTGGAGGGACGACGTCAAGGTGCCCTGCGG[A/C]AAGCTGGTGCCGTCGGGGAACGAGGACGGCCCGCT	forward	ta_contig_1BL_3876816	Traes_1BL_7C9EC3E70	Traes_1BL_7C9EC3E70.1	Poly [ADP-ribose] polymerase 3	Traes_1BL_7C9EC3E70.1	-	-	Bradi3g27560.1	-	-
-	-	-	-	-	-	-	-	-	-	-	-	-	-	-	-	-	-	-	-	-	Traes_1BL_AEE71A89C.1	-	-	Bradi3g27570.2	Os10g0441800	-
-	-	-	-	-	-	-	-	-	-	-	-	-	-	-	-	-	-	-	-	-	Traes_1BL_DCD58B6C1.1;Traes_1BL_B000F3F22.1;Traes_1BL_A5163FFD6.1	-	-	Bradi3g27600.1	Os10g0442100	Sb01g020930.1
-	-	-	-	-	-	-	-	-	-	-	-	-	-	-	-	-	-	-	-	-	-	-	-	Bradi3g27620.1	-	-
-	-	-	-	-	-	-	-	-	-	-	-	-	-	-	-	-	-	-	-	-	Traes_1BL_12A316969.1;Traes_1BL_77F42FFD3.1;Traes_1BL_CA121EB7F.1;Traes_1BL_B9AAE80DC.1;Traes_1BL_340FADB99.1	-	-	-	Os10g0442600	-
-	-	-	-	-	-	-	-	-	-	-	-	-	-	-	-	-	-	-	-	-	Traes_1BL_C435BB8C3.1	-	-	Bradi3g27630.1	Os10g0442700	-
-	-	-	-	-	-	-	-	-	-	-	-	-	-	-	-	-	-	-	-	-	-	-	-	-	-	Sb01g020920.1
-	-	-	-	-	-	-	-	-	-	-	-	-	-	-	-	-	-	-	-	-	Traes_1BL_89775D637.1	-	-	-	-	Sb01g020910.1
-	-	-	-	-	-	-	-	-	-	-	-	-	-	-	-	-	-	-	-	-	Traes_1BL_1FC4B72FE.1	-	-	Bradi3g27640.1	Os10g0442800	Sb01g020900.1
-	-	-	-	-	-	-	-	-	-	-	-	-	-	-	-	-	-	-	-	-	Traes_1BL_61B30AFFE.1	-	-	-	-	Sb01g020850.1
-	-	-	-	-	-	-	-	-	-	-	-	-	-	-	-	-	-	-	-	-	Traes_1BL_57819993D.1	-	-	Bradi3g27647.1	Os10g0442900	Sb01g020835.1
-	-	-	-	-	-	-	-	-	-	-	-	-	-	-	-	-	-	-	-	-	Traes_1BL_77727C83A.1	-	-	Bradi3g27660.1	Os10g0443200	Sb01g020820.1
-	-	-	-	-	-	-	-	-	-	-	-	-	-	-	-	-	-	-	-	-	-	-	-	-	-	Sb01g020800.1
-	-	-	-	-	-	-	-	-	-	-	-	-	-	-	-	-	-	-	-	-	-	-	-	-	Os10g0443800	-
-	-	-	-	-	-	-	-	-	-	-	-	-	-	-	-	-	-	-	-	-	-	-	-	-	Os10g0444100	-
-	-	-	-	-	-	-	-	-	-	-	-	-	-	-	-	-	-	-	-	-	Traes_1BL_C08BDC1AF.1	-	-	-	Os10g0444400	-
-	-	-	-	-	-	-	-	-	-	-	-	-	-	-	-	-	-	-	-	-	Traes_1BL_CD5D4DEB7.1;Traes_1BL_219B2BB6D.1	-	-	Bradi3g27740.1	Os10g0446200	Sb01g020480.1
-	-	-	-	-	-	-	-	-	-	-	-	-	-	-	-	-	-	-	-	-	-	-	-	-	-	Sb01g020470.1
-	-	-	-	-	-	-	-	-	-	-	-	-	-	-	-	-	-	-	-	-	Traes_1BL_499872FCF.1	-	-	-	-	Sb01g020450.1
-	-	-	-	-	-	-	-	-	-	-	-	-	-	-	-	-	-	-	-	-	Traes_1BL_9598A76CB.1	-	-	Bradi2g17350.1	-	Sb09g027690.1
-	-	-	-	-	-	-	-	-	-	-	-	-	-	-	-	-	-	-	-	-	Traes_1BL_EE2D0204A.1	-	-	-	Os05g0551900	-
-	-	-	-	-	-	-	-	-	-	-	-	-	-	-	-	-	-	-	-	-	-	-	-	-	Os05g0552200	Sb09g027700.1
-	-	-	-	-	-	-	-	-	-	-	-	-	-	-	-	-	-	-	-	-	Traes_1BL_0AD6E1FEB.1	-	-	-	-	Sb09g027720.1
-	-	-	-	-	-	-	-	-	-	-	-	-	-	-	-	-	-	-	-	-	Traes_1BL_986C4F158.1	-	-	Bradi2g17337.1	Os05g0552400	Sb09g027740.1
-	-	-	-	-	-	-	-	-	-	-	-	-	-	-	-	-	-	-	-	-	Traes_1BL_E8554BB57.1	-	-	Bradi2g17330.2	Os05g0552500	Sb09g027750.1
-	-	-	-	-	-	-	-	-	-	-	-	-	-	-	-	-	-	-	-	-	Traes_1BL_099B595EA.1	-	-	-	Os05g0552900	-
-	-	-	-	-	-	-	-	-	-	-	-	-	-	-	-	-	-	-	-	-	-	wsnp_BF200640B_Ta_2_1_1B	149.89	-	-	-
-	-	-	-	-	-	-	-	-	-	-	-	-	-	-	-	-	-	-	-	-	-	wsnp_Ex_c5296_9365860_1B	150.39	-	-	-
-	-	-	-	-	-	-	-	-	-	-	-	-	-	-	-	-	-	-	-	-	-	wsnp_JD_c20621_18304110_1B	151.46	-	-	-
-	-	-	-	-	-	-	-	-	-	-	-	-	-	-	-	-	-	-	-	-	Traes_1BL_45DF41500.1	wsnp_Ex_rep_c78209_74462664_1B	151.46	Bradi2g17290.1	Os05g0553000	Sb09g027790.1
-	-	-	-	-	-	-	-	-	-	-	-	-	-	-	-	-	-	-	-	-	Traes_1BL_8C17B7372.1;Traes_1BL_079C49828.1	-	-	-	Os05g0553700	Sb09g027810.1
-	-	-	-	-	-	-	-	-	-	-	-	-	-	-	-	-	-	-	-	-	Traes_1BL_9BB5D5965.1	-	-	Bradi2g17260.1	-	Sb09g027830.1
-	-	-	-	-	-	-	-	-	-	-	-	-	-	-	-	-	-	-	-	-	Traes_1BL_46A3D7BAD.1	-	-	Bradi2g17240.5	-	Sb09g027840.1
-	-	-	-	-	-	-	-	-	-	-	-	-	-	-	-	-	-	-	-	-	Traes_1BL_5906EB7C2.1	-	-	-	Os05g0553800	Sb09g027820.1
-	-	-	-	-	-	-	-	-	-	-	-	-	-	-	-	-	-	-	-	-	-	-	-	-	Os05g0554000	-
-	-	-	-	-	-	-	-	-	-	-	-	-	-	-	-	-	-	-	-	-	-	-	-	-	Os05g0554100	-
-	-	-	-	-	-	-	-	-	-	-	-	-	-	-	-	-	-	-	-	-	Traes_1BL_6419FCF64.1	-	-	Bradi2g17230.1	Os05g0554400	Sb09g027850.1
-	-	-	-	-	-	-	-	-	-	-	-	-	-	-	-	-	-	-	-	-	Traes_1BL_56631A96A.1	-	-	Bradi2g17220.1	Os05g0554500	Sb09g027860.1
-	-	-	-	-	-	-	-	-	-	-	-	-	-	-	-	-	-	-	-	-	Traes_1BL_6CE303905.1;Traes_1BL_2F647DC49.1	-	-	Bradi2g17187.1	-	-
-	-	-	-	-	-	-	-	-	-	-	-	-	-	-	-	-	-	-	-	-	-	-	-	-	-	Sb09g027900.1
-	-	-	-	-	-	-	-	-	-	-	-	-	-	-	-	-	-	-	-	-	Traes_1BL_D73DA0D19.1	-	-	Bradi2g17180.1	Os05g0556900	Sb09g027930.1
-	-	-	-	-	-	-	-	-	-	-	-	-	-	-	-	-	-	-	-	-	Traes_1BL_26BC686B8.1	-	-	Bradi2g17170.1	Os05g0556000	Sb09g027950.1
-	-	-	-	-	-	-	-	-	-	-	-	-	-	-	-	-	-	-	-	-	-	-	-	Bradi2g17150.1	-	-
-	-	-	-	-	-	-	-	-	-	-	-	-	-	-	-	-	-	-	-	-	Traes_1BL_99D161BBA.1;Traes_1BL_42C7AFE7A.1;Traes_1BL_12152123C.1;Traes_1BL_15CDE1320.1	-	-	Bradi2g17100.1	-	-
-	-	-	-	-	-	-	-	-	-	-	-	-	-	-	-	-	-	-	-	-	-	wsnp_RFL_Contig2171_1489615_1B	155.66	-	-	-
-	-	-	-	-	-	-	-	-	-	-	-	-	-	-	-	-	-	-	-	-	-	wsnp_Ex_rep_c67098_65573819_1B	157.63	-	-	-
-	-	-	-	-	-	-	-	-	-	-	-	-	-	-	-	-	-	-	-	-	Traes_1BL_0CE9B415D.1	wsnp_RFL_Contig3738_3992954_1B	157.63	Bradi2g17090.1	Os05g0556100	Sb09g027960.1
-	-	-	-	-	-	-	-	-	-	-	-	-	-	-	-	-	-	-	-	-	Traes_1BL_DA91AD5D7.1	-	-	Bradi2g17067.1	Os05g0556400	Sb09g027990.1
-	-	-	-	-	-	-	-	-	-	-	-	-	-	-	-	-	-	-	-	-	-	-	-	-	Os05g0556500	Sb09g028000.1
-	-	-	-	-	-	-	-	-	-	-	-	-	-	-	-	-	-	-	-	-	-	-	-	-	-	Sb09g028020.1
-	-	-	-	-	-	-	-	-	-	-	-	-	-	-	-	-	-	-	-	-	Traes_1BL_37E54758C.1	-	-	Bradi2g17050.1	Os05g0556800	-
-	-	-	-	-	-	-	-	-	-	-	-	-	-	-	-	-	-	-	-	-	Traes_1BL_5F980803B.1	-	-	Bradi2g16970.3	Os05g0557800	Sb09g028120.1
-	-	-	-	-	-	-	-	-	-	-	-	-	-	-	-	-	-	-	-	-	-	-	-	-	Os05g0557900	Sb09g028130.1
-	-	-	-	-	-	-	-	-	-	-	-	-	-	-	-	-	-	-	-	-	-	-	-	-	Os05g0557700	Sb09g028110.1
-	-	-	-	-	-	-	-	-	-	-	-	-	-	-	-	-	-	-	-	-	Traes_1BL_8F1155D94.1	-	-	Bradi2g16950.1	Os05g0557600	-
-	-	-	-	-	-	-	-	-	-	-	-	-	-	-	-	-	-	-	-	-	-	-	-	-	-	Sb09g028030.1
-	-	-	-	-	-	-	-	-	-	-	-	-	-	-	-	-	-	-	-	-	Traes_1BL_DF1807D97.1	wsnp_Ra_c13959_21943006_1B	157.63	Bradi2g16940.1	Os05g0557500	Sb09g028090.1
-	-	-	-	-	-	-	-	-	-	-	-	-	-	-	-	-	-	-	-	-	Traes_1BL_24850CFA6.1	-	-	Bradi2g16920.1	-	Sb09g028140.1
-	-	-	-	-	-	-	-	-	-	-	-	-	-	-	-	-	-	-	-	-	-	-	-	Bradi2g16910.1	-	-
-	-	-	-	-	-	-	-	-	-	-	-	-	-	-	-	-	-	-	-	-	-	-	-	-	Os05g0558900	-
-	-	-	-	-	-	-	-	-	-	-	-	-	-	-	-	-	-	-	-	-	Traes_1BL_9B9351344.1	-	-	Bradi2g16900.1	Os05g0559000	-
-	-	-	-	-	-	-	-	-	-	-	-	-	-	-	-	-	-	-	-	-	-	-	-	-	Os05g0559300	-
-	-	-	-	-	-	-	-	-	-	-	-	-	-	-	-	-	-	-	-	-	-	-	-	Bradi2g16870.1	-	-
-	-	-	-	-	-	-	-	-	-	-	-	-	-	-	-	-	-	-	-	-	Traes_1BL_4B1CFEF1C.1	-	-	Bradi2g16850.1	Os05g0559400	Sb09g028210.1
-	-	-	-	-	-	-	-	-	-	-	-	-	-	-	-	-	-	-	-	-	-	wsnp_Ex_c27176_36393952_1B	158.87	-	-	-
-	-	-	-	-	-	-	-	-	-	-	-	-	-	-	-	-	-	-	-	-	-	wsnp_JD_c19419_17536513_1B	159.61	-	-	-
-	-	-	-	-	-	-	-	-	-	-	-	-	-	-	-	-	-	-	-	-	-	wsnp_Ex_rep_c67747_66422973_1B	159.61	-	-	-
-	-	-	-	-	-	-	-	-	-	-	-	-	-	-	-	-	-	-	-	-	-	wsnp_Ex_c30552_39457767_1B	159.61	-	-	-
-	-	-	-	-	-	-	-	-	-	-	-	-	-	-	-	-	-	-	-	-	-	wsnp_Ex_rep_c67747_66422078_1B	159.61	-	-	-
-	-	-	-	-	-	-	-	-	-	-	-	-	-	-	-	-	-	-	-	-	Traes_1BL_2977DC4B6.1	wsnp_Ex_c34765_43024979_1B	159.61	-	-	-
-	-	-	-	-	-	-	-	-	-	-	-	-	-	-	-	-	-	-	-	-	-	wsnp_Ex_c27176_36392758_1B	159.61	-	-	-
-	-	-	-	-	-	-	-	-	-	-	-	-	-	-	-	-	-	-	-	-	-	wsnp_JD_c954_1401620_1B	159.61	-	-	-
-	-	-	-	-	-	-	-	-	-	-	-	-	-	-	-	-	-	-	-	-	-	wsnp_Ex_c27176_36392532_1B	159.61	-	-	-
-	-	-	-	-	-	-	-	-	-	-	-	-	-	-	-	-	-	-	-	-	Traes_1BL_2A75F2765.1	wsnp_Ku_rep_c107952_93214466_1B	159.71	Bradi2g16840.1	-	-
-	-	-	-	-	-	-	-	-	-	-	-	-	-	-	-	-	-	-	-	-	-	-	-	Bradi2g16800.1	Os05g0560100	-
-	-	-	-	-	-	-	-	-	-	-	-	-	-	-	-	-	-	-	-	-	-	-	-	-	-	Sb09g028310.1
-	-	-	-	-	-	-	-	-	-	-	-	-	-	-	-	-	-	-	-	-	Traes_1BL_EAC2B15DB.1	-	-	-	-	Sb09g028320.1
-	-	-	-	-	-	-	-	-	-	-	-	-	-	-	-	-	-	-	-	-	Traes_1BL_E7DE12DB0.1	-	-	Bradi2g16780.1	Os05g0560600	Sb09g028350.1
-	-	-	-	-	-	-	-	-	-	-	-	-	-	-	-	-	-	-	-	-	Traes_1BL_30B67FC09.1	-	-	Bradi2g16770.1	-	-
-	-	-	-	-	-	-	-	-	-	-	-	-	-	-	-	-	-	-	-	-	Traes_1BL_4DAEB4A34.1;Traes_1BL_A1CF1385F.1	-	-	Bradi2g16750.1	Os05g0560900	Sb09g028360.1
-	-	-	-	-	-	-	-	-	-	-	-	-	-	-	-	-	-	-	-	-	Traes_1BL_2DE020CC0.1	-	-	Bradi2g16710.1	Os05g0561500	Sb09g028380.1
-	-	-	-	-	-	-	-	-	-	-	-	-	-	-	-	-	-	-	-	-	Traes_1BL_0F2EF5BC6.1	-	-	Bradi2g16660.1	Os05g0562300	Sb09g028410.1
-	-	-	-	-	-	-	-	-	-	-	-	-	-	-	-	-	-	-	-	-	Traes_1BL_3DBCF27F6.1	-	-	-	Os05g0562400	-
-	-	-	-	-	-	-	-	-	-	-	-	-	-	-	-	-	-	-	-	-	Traes_1BL_B6D397967.1	-	-	-	Os05g0562800	Sb09g028420.1
-	-	-	-	-	-	-	-	-	-	-	-	-	-	-	-	-	-	-	-	-	Traes_1BL_4FBC07444.1	-	-	Bradi2g16627.1	Os05g0563100	Sb09g028440.1
-	-	-	-	-	-	-	-	-	-	-	-	-	-	-	-	-	-	-	-	-	Traes_1BL_CC47D67B51.1;Traes_1BL_38FE8B094.1	-	-	Bradi2g16520.1	Os05g0564200	Sb09g028530.1
-	-	-	-	-	-	-	-	-	-	-	-	-	-	-	-	-	-	-	-	-	-	-	-	-	-	Sb09g028550.1
-	-	-	-	-	-	-	-	-	-	-	-	-	-	-	-	-	-	-	-	-	Traes_1BL_5BCCD53AE.1	-	-	Bradi2g16480.1	Os05g0564400	Sb09g028560.1
-	-	-	-	-	-	-	-	-	-	-	-	-	-	-	-	-	-	-	-	-	Traes_1BL_11B77FFD3.1;Traes_1BL_FE9ED0635.1;Traes_1BL_F59406B70.1;Traes_1BL_6EA3DF3B1.1;Traes_1BL_0861B4F36.1;Traes_1BL_820605728.1	-	-	Bradi2g16460.1	-	-
-	-	-	-	-	-	-	-	-	-	-	-	-	-	-	-	-	-	-	-	-	Traes_1BL_3C030942D.1	-	-	Bradi2g16447.1	-	-
-	-	-	-	-	-	-	-	-	-	-	-	-	-	-	-	-	-	-	-	-	Traes_1BL_1B0720B92.1	-	-	-	Os05g0564800	-
-	-	-	-	-	-	-	-	-	-	-	-	-	-	-	-	-	-	-	-	-	Traes_1BL_2859AB381.1	-	-	Bradi2g16420.1	Os05g0565100	Sb09g028600.1
-	-	-	-	-	-	-	-	-	-	-	-	-	-	-	-	-	-	-	-	-	Traes_1BL_EB3E94642.1;Traes_1BL_8414A93D1.1	-	-	Bradi2g16410.1	Os05g0565200	Sb09g028620.1
-	-	-	-	-	-	-	-	-	-	-	-	-	-	-	-	-	-	-	-	-	-	-	-	-	-	Sb09g028670.1
-	-	-	-	-	-	-	-	-	-	-	-	-	-	-	-	-	-	-	-	-	Traes_1BL_5C7C06485.1;Traes_1BL_E418EAA25.1	-	-	Bradi2g16350.1	Os05g0566300	Sb09g028680.1
-	-	-	-	-	-	-	-	-	-	-	-	-	-	-	-	-	-	-	-	-	Traes_1BL_9360D8CEC.1	-	-	Bradi2g16337.1	-	Sb09g028690.1
-	-	-	-	-	-	-	-	-	-	-	-	-	-	-	-	-	-	-	-	-	Traes_1BL_8F261F085.1	-	-	Bradi2g16320.1	Os05g0566500	Sb09g028700.1
-	-	-	-	-	-	-	-	-	-	-	-	-	-	-	-	-	-	-	-	-	Traes_1BL_3138953D6.1	-	-	Bradi2g16310.1	-	-
-	-	-	-	-	-	-	-	-	-	-	-	-	-	-	-	-	-	-	-	-	Traes_1BL_6CCAC095C.1;Traes_1BL_60E2B386F.1;Traes_1BL_D2EDF576B.1;Traes_1BL_A59DE4E8F.1;Traes_1BL_5ADA48D3A.1	-	-	-	-	Sb09g028720.1
-	-	-	-	-	-	-	-	-	-	-	-	-	-	-	-	-	-	-	-	-	Traes_1BL_4229BC4F5.1	-	-	Bradi2g16237.1	Os05g0566900	Sb09g028730.1
-	-	-	-	-	-	-	-	-	-	-	-	-	-	-	-	-	-	-	-	-	Traes_1BL_ADAB22314.1	-	-	Bradi2g16210.1	-	-
-	-	-	-	-	-	-	-	-	-	-	-	-	-	-	-	-	-	-	-	-	-	-	-	Bradi2g16190.1	-	-
-	-	-	-	-	-	-	-	-	-	-	-	-	-	-	-	-	-	-	-	-	-	-	-	Bradi2g16180.1	-	-
-	-	-	-	-	-	-	-	-	-	-	-	-	-	-	-	-	-	-	-	-	Traes_1BL_301F6C93C.1	-	-	Bradi2g16160.1	Os05g0567100	-
-	-	-	-	-	-	-	-	-	-	-	-	-	-	-	-	-	-	-	-	-	Traes_1BL_CEC82D49D.1	-	-	Bradi2g16140.1	Os05g0567300	Sb09g028770.1
-	-	-	-	-	-	-	-	-	-	-	-	-	-	-	-	-	-	-	-	-	Traes_1BL_1146A9F7F.1;Traes_1BL_99884C371.1	-	-	Bradi2g16130.1	Os05g0567400	Sb09g028780.1
-	-	-	-	-	-	-	-	-	-	-	-	-	-	-	-	-	-	-	-	-	Traes_1BL_119609AE8.1;Traes_1BL_0C01933E1.1;Traes_1BL_DEA065330.1;Traes_1BL_72808D4CB.1;Traes_1BL_9F8CA7363.1	-	-	Bradi2g16120.1	-	Sb09g028790.1
-	-	-	-	-	-	-	-	-	-	-	-	-	-	-	-	-	-	-	-	-	-	-	-	-	-	Sb09g028810.1
-	-	-	-	-	-	-	-	-	-	-	-	-	-	-	-	-	-	-	-	-	Traes_1BL_E595222FC.1	-	-	Bradi2g16100.1	-	-
-	-	-	-	-	-	-	-	-	-	-	-	-	-	-	-	-	-	-	-	-	-	-	-	Bradi2g16080.1	-	-
-	-	-	-	-	-	-	-	-	-	-	-	-	-	-	-	-	-	-	-	-	-	-	-	-	Os05g0567700	-
-	-	-	-	-	-	-	-	-	-	-	-	-	-	-	-	-	-	-	-	-	-	-	-	-	-	Sb09g028820.1
-	-	-	-	-	-	-	-	-	-	-	-	-	-	-	-	-	-	-	-	-	Traes_1BL_49F8F7A44.1	-	-	Bradi2g16070.1	Os05g0567800	Sb09g028840.1
-	-	-	-	-	-	-	-	-	-	-	-	-	-	-	-	-	-	-	-	-	Traes_1BL_CC9CF3F5F.1	-	-	-	Os05g0568100	Sb09g028890.1
-	-	-	-	-	-	-	-	-	-	-	-	-	-	-	-	-	-	-	-	-	-	-	-	Bradi2g16060.1	-	-
-	-	-	-	-	-	-	-	-	-	-	-	-	-	-	-	-	-	-	-	-	-	-	-	Bradi2g15990.1	-	-
-	-	-	-	-	-	-	-	-	-	-	-	-	-	-	-	-	-	-	-	-	Traes_1BL_E8D2ED5D3.1	-	-	-	Os05g0568800	-
-	-	-	-	-	-	-	-	-	-	-	-	-	-	-	-	-	-	-	-	-	Traes_1BL_4B20D3268.1;Traes_1BL_432BBE427.1	-	-	Bradi2g15980.1	Os05g0568900	Sb09g028940.1
-	-	-	-	-	-	-	-	-	-	-	-	-	-	-	-	-	-	-	-	-	Traes_1BL_8FF2B3EDB.1	-	-	Bradi2g15960.1	-	-
-	-	-	-	-	-	-	-	-	-	-	-	-	-	-	-	-	-	-	-	-	-	-	-	Bradi2g15950.1	Os05g0569200	Sb09g028980.1
-	-	-	-	-	-	-	-	-	-	-	-	-	-	-	-	-	-	-	-	-	Traes_1BL_D66BA864F.1	-	-	Bradi2g15930.1	-	Sb09g029000.1
-	-	-	-	-	-	-	-	-	-	-	-	-	-	-	-	-	-	-	-	-	-	-	-	Bradi2g15910.1	-	-
-	-	-	-	-	-	-	-	-	-	-	-	-	-	-	-	-	-	-	-	-	-	-	-	-	Os05g0570900	Sb09g029020.1
-	-	-	-	-	-	-	-	-	-	-	-	-	-	-	-	-	-	-	-	-	Traes_1BL_25B8AB99E.1	-	-	Bradi2g15900.1	Os05g0571000	Sb09g029030.1
-	-	-	-	-	-	-	-	-	-	-	-	-	-	-	-	-	-	-	-	-	Traes_1BL_73811B853.1	-	-	Bradi2g15877.1	Os05g0571200	-
-	-	-	-	-	-	-	-	-	-	-	-	-	-	-	-	-	-	-	-	-	-	-	-	-	-	Sb09g029050.1
-	-	-	-	-	-	-	-	-	-	-	-	-	-	-	-	-	-	-	-	-	Traes_1BL_6FC25C100.1	-	-	Bradi2g15870.1	Os05g0571400	Sb09g029060.1
-	-	-	-	-	-	-	-	-	-	-	-	-	-	-	-	-	-	-	-	-	-	-	-	-	Os05g0572700	-
-	-	-	-	-	-	-	-	-	-	-	-	-	-	-	-	-	-	-	-	-	Traes_1BL_4D773D957.1	-	-	Bradi2g15830.1	Os05g0572900	Sb09g029090.1
-	-	-	-	-	-	-	-	-	-	-	-	-	-	-	-	-	-	-	-	-	-	-	-	-	-	Sb09g029120.1
-	-	-	-	-	-	-	-	-	-	-	-	-	-	-	-	-	-	-	-	-	-	-	-	-	-	Sb09g029126.1
-	-	-	-	-	-	-	-	-	-	-	-	-	-	-	-	-	-	-	-	-	Traes_1BL_D633DA4E8.1;Traes_1BL_3A901257A.1	-	-	Bradi2g15810.1	Os05g0573300	Sb09g029130.1
-	-	-	-	-	-	-	-	-	-	-	-	-	-	-	-	-	-	-	-	-	Traes_1BL_6F6239DF9.1	-	-	Bradi2g15800.1	-	Sb09g029140.1
-	-	-	-	-	-	-	-	-	-	-	-	-	-	-	-	-	-	-	-	-	Traes_1BL_17A04D624.1	-	-	-	-	Sb09g029150.1
-	-	-	-	-	-	-	-	-	-	-	-	-	-	-	-	-	-	-	-	-	Traes_1BL_7F667EEA3.1	-	-	-	-	Sb09g029210.1
-	-	-	-	-	-	-	-	-	-	-	-	-	-	-	-	-	-	-	-	-	-	-	-	Bradi2g15760.1	-	Sb09g029220.1
-	-	-	-	-	-	-	-	-	-	-	-	-	-	-	-	-	-	-	-	-	-	-	-	-	-	Sb09g029230.1
-	-	-	-	-	-	-	-	-	-	-	-	-	-	-	-	-	-	-	-	-	Traes_1BL_FE986890F.1	-	-	-	Os05g0573700	-
-	-	-	-	-	-	-	-	-	-	-	-	-	-	-	-	-	-	-	-	-	Traes_1BL_B8F506FEC.1	-	-	-	Os05g0573900	Sb09g029200.1
-	-	-	-	-	-	-	-	-	-	-	-	-	-	-	-	-	-	-	-	-	-	-	-	-	Os05g0574000	-
-	-	-	-	-	-	-	-	-	-	-	-	-	-	-	-	-	-	-	-	-	Traes_1BL_ABD71C935.1;Traes_1BL_386D449D4.1;Traes_1BL_B64F611C1.1	-	-	Bradi2g15750.1	Os05g0574100	-
-	-	-	-	-	-	-	-	-	-	-	-	-	-	-	-	-	-	-	-	-	Traes_1BL_BD3E22844.1	-	-	Bradi2g15740.1	Os05g0574400	Sb09g029240.1
-	-	-	-	-	-	-	-	-	-	-	-	-	-	-	-	-	-	-	-	-	Traes_1BL_698AC1335.1	-	-	Bradi2g15700.1	Os05g0574800	Sb09g029295.1
-	-	-	-	-	-	-	-	-	-	-	-	-	-	-	-	-	-	-	-	-	Traes_1BL_0FD62B7F8.1	-	-	Bradi2g15670.1	Os05g0576300	Sb09g029330.1
-	-	-	-	-	-	-	-	-	-	-	-	-	-	-	-	-	-	-	-	-	-	-	-	-	Os05g0576800	-
-	-	-	-	-	-	-	-	-	-	-	-	-	-	-	-	-	-	-	-	-	Traes_1BL_770224F66.1	-	-	Bradi2g15630.1	-	Sb09g029360.1
-	-	-	-	-	-	-	-	-	-	-	-	-	-	-	-	-	-	-	-	-	Traes_1BL_CDC566E72.1	-	-	Bradi2g15560.1	Os05g0577700	Sb09g029440.1
-	-	-	-	-	-	-	-	-	-	-	-	-	-	-	-	-	-	-	-	-	-	-	-	-	Os05g0577800	Sb09g029450.1
-	-	-	-	-	-	-	-	-	-	-	-	-	-	-	-	-	-	-	-	-	-	-	-	Bradi2g15540.1	-	-
-	-	-	-	-	-	-	-	-	-	-	-	-	-	-	-	-	-	-	-	-	-	-	-	-	Os05g0577900	-
-	-	-	-	-	-	-	-	-	-	-	-	-	-	-	-	-	-	-	-	-	-	wsnp_Ku_c51703_56915288_1B	160.21	-	-	-
-	-	-	-	-	-	-	-	-	-	-	-	-	-	-	-	-	-	-	-	-	-	wsnp_Ku_c18881_28259811_1B	160.21	-	-	-
-	-	-	-	-	-	-	-	-	-	-	-	-	-	-	-	-	-	-	-	-	-	wsnp_Ex_c48677_53513032_1B	160.21	-	-	-
-	-	-	-	-	-	-	-	-	-	-	-	-	-	-	-	-	-	-	-	-	-	wsnp_JD_c14411_14148961_1B	167.46	-	-	-
-	-	-	-	-	-	-	-	-	-	-	-	-	-	-	-	-	-	-	-	-	-	wsnp_Ex_c13878_21738866_1B	170.45	-	-	-
-	-	-	-	-	-	-	-	-	-	-	-	-	-	-	-	-	-	-	-	-	-	wsnp_RFL_Contig395_4387107_1B	170.79	-	-	-
-	-	-	-	-	-	-	-	-	-	-	-	-	-	-	-	-	-	-	-	-	-	wsnp_CAP7_c266_144809_1B	170.79	-	-	-
-	-	-	-	-	-	-	-	-	-	-	-	-	-	-	-	-	-	-	-	-	Traes_1BL_5049DC7EA.1	wsnp_Ex_c26296_35541303_1B	170.79	-	Os05g0565000	-
-	-	-	-	-	-	-	-	-	-	-	-	-	-	-	-	-	-	-	-	-	-	wsnp_CAP11_c1902_1022408_1B	173.4	-	-	-
-	-	-	-	-	-	-	-	-	-	-	-	-	-	-	-	-	-	-	-	-	-	wsnp_CAP11_c1902_1022590_1B	173.4	-	-	-
-	-	-	-	-	-	-	-	-	-	-	-	-	-	-	-	-	-	-	-	-	Traes_1BL_1091D4522.1	wsnp_RFL_Contig3951_4390396_1B	173.4	-	-	-
-	-	-	-	-	-	-	-	-	-	-	-	-	-	-	-	-	-	-	-	-	Traes_1BL_835B86EA6.1	wsnp_Ra_rep_c109381_92361154_1B	179.96	-	-	-
-	-	-	-	-	-	-	-	-	-	-	-	-	-	-	-	-	-	-	-	-	-	wsnp_Ex_c23598_32826926_1B	180.59	-	-	-
-	-	-	-	-	-	-	-	-	-	-	-	-	-	-	-	-	-	-	-	-	-	wsnp_CAP7_c4778_2155754_1B	181.96	-	-	-
-	-	-	-	-	-	-	-	-	-	-	-	-	-	-	-	-	-	-	-	-	Traes_1BL_F95A61F5B.1	wsnp_Ex_c4774_8519623_1B	186.92	-	-	-
-	-	-	-	-	-	-	-	-	-	-	-	-	-	-	-	-	-	-	-	-	-	wsnp_RFL_Contig3352_3456277_1B	186.92	-	-	-
-	-	-	-	-	-	-	-	-	-	-	-	-	-	-	-	-	-	-	-	-	-	wsnp_CAP12_c1337_682282_1B	190.02	-	-	-
-	-	-	-	-	-	-	-	-	-	-	-	-	-	-	-	-	-	-	-	-	Traes_1BL_FE86EABF5.1	wsnp_CAP12_c1337_682349_1B	190.02	-	-	-
-	-	-	-	-	-	-	-	-	-	-	-	-	-	-	-	-	-	-	-	-	Traes_1BL_C87C08CEE.1	wsnp_RFL_Contig2403_1927045_1B	190.23	-	-	-
-	-	-	-	-	-	-	-	-	-	-	-	-	-	-	-	-	-	-	-	-	-	wsnp_Ra_c53181_56932563_1B	190.23	-	-	-
-	-	-	-	-	-	-	-	-	-	-	-	-	-	-	-	-	-	-	-	-	Traes_1BL_CEBA98B07.1	wsnp_Ex_c38849_46284348_1B	191.65	Bradi2g15532.1	Os05g0578000	Sb09g029470.1
-	-	-	-	-	-	-	-	-	-	-	-	-	-	-	-	-	-	-	-	-	Traes_1BL_C2B14A289.1	-	-	Bradi2g15526.1	-	-
-	-	-	-	-	-	-	-	-	-	-	-	-	-	-	-	-	-	-	-	-	Traes_1BL_EFFEA6E06.1;Traes_1BL_22ACD7F85.1	-	-	-	Os05g0584900	-
-	-	-	-	-	-	-	-	-	-	-	-	-	-	-	-	-	-	-	-	-	Traes_1BL_9B294204B.1;Traes_1BL_B13C6589F.1	-	-	Bradi2g15520.1	Os05g0585500	-
-	-	-	-	-	-	-	-	-	-	-	-	-	-	-	-	-	-	-	-	-	-	-	-	Bradi2g15500.1	-	-
-	-	-	-	-	-	-	-	-	-	-	-	-	-	-	-	-	-	-	-	-	-	wsnp_Ex_c4436_7981188_1B	192.47	-	-	-
-	-	-	-	-	-	-	-	-	-	-	-	-	-	-	-	-	-	-	-	-	Traes_1BL_519739BE4.1	wsnp_Ex_c4436_7981037_1B	192.47	-	-	-
-	-	-	-	-	-	-	-	-	-	-	-	-	-	-	-	-	-	-	-	-	Traes_1BL_F0A1D1118.1;Traes_1BL_546DFB91B.1;Traes_1BL_EEC3977E0.1	wsnp_CAP11_c71_108454_1B	192.47	-	Os05g0579600	-
-	-	-	-	-	-	-	-	-	-	-	-	-	-	-	-	-	-	-	-	-	-	wsnp_CAP11_rep_c4138_1957291_1B	192.68	-	-	-
-	-	-	-	-	-	-	-	-	-	-	-	-	-	-	-	-	-	-	-	-	Traes_1BL_FDBBC5E8F.1	wsnp_CAP11_rep_c4138_1957470_1B	192.68	-	-	-
-	-	-	-	-	-	-	-	-	-	-	-	-	-	-	-	-	-	-	-	-	Traes_1BL_A1A6E39BD.1;Traes_1BL_94B032B55.1	wsnp_RFL_Contig4298_4993464_1B	196.55	Bradi2g15490.3	Os05g0584600	-
-	-	-	-	-	-	-	-	-	-	-	-	-	-	-	-	-	-	-	-	-	Traes_1BL_0BF7E1852.1	-	-	Bradi2g15410.1	-	-
-	-	-	-	-	-	-	-	-	-	-	-	-	-	-	-	-	-	-	-	-	Traes_1BL_B15990028.1	-	-	Bradi2g15360.1	-	-
-	-	-	-	-	-	-	-	-	-	-	-	-	-	-	-	-	-	-	-	-	Traes_1BL_624E56BDB.1;Traes_1BL_A0015AEEF.1;Traes_1BL_6A4EF5174.1	-	-	Bradi2g15340.1	Os05g0582800	-
-	-	-	-	-	-	-	-	-	-	-	-	-	-	-	-	-	-	-	-	-	Traes_1BL_7E530A3A31.1	-	-	-	Os05g0584300	-
-	-	-	-	-	-	-	-	-	-	-	-	-	-	-	-	-	-	-	-	-	Traes_1BL_3899535C2.1	-	-	Bradi2g15307.1	-	-
-	-	-	-	-	-	-	-	-	-	-	-	-	-	-	-	-	-	-	-	-	Traes_1BL_207E3C170.1	-	-	Bradi2g15300.2	-	-
-	-	-	-	-	-	-	-	-	-	-	-	-	-	-	-	-	-	-	-	-	Traes_1BL_93CDFEE9C.1	-	-	Bradi2g15057.1	-	-
-	-	-	-	-	-	-	-	-	-	-	-	-	-	-	-	-	-	-	-	-	Traes_1BL_190920E1E.1	-	-	Bradi2g14970.2	-	-
-	-	-	-	-	-	-	-	-	-	-	-	-	-	-	-	-	-	-	-	-	Traes_1BL_6384472CC.1	-	-	-	Os05g0580500	-
-	-	-	-	-	-	-	-	-	-	-	-	-	-	-	-	-	-	-	-	-	Traes_1BL_352C2D68D.1	-	-	Bradi2g14950.1	Os05g0579800	Sb09g027240.1
-	-	-	-	-	-	-	-	-	-	-	-	-	-	-	-	-	-	-	-	-	Traes_1BL_99C748D51.1	-	-	Bradi2g14900.1	Os05g0579000	Sb09g029520.1
-	-	-	-	-	-	-	-	-	-	-	-	-	-	-	-	-	-	-	-	-	-	-	-	Bradi2g14880.1	-	-
-	-	-	-	-	-	-	-	-	-	-	-	-	-	-	-	-	-	-	-	-	Traes_1BL_8F7625A75.1	-	-	Bradi2g14870.1	Os05g0578500	Sb09g029490.1
-	-	-	-	-	-	-	-	-	-	-	-	-	-	-	-	-	-	-	-	-	-	-	-	-	Os05g0578600	Sb09g029500.1
-	-	-	-	-	-	-	-	-	-	-	-	-	-	-	-	-	-	-	-	-	Traes_1BL_2175ADC52.1;Traes_1BL_FFD1C0701.1;Traes_1BL_BED7D477C.1	wsnp_Ex_c48407_53323801_1B	197.19	Bradi2g14840.1	Os05g0585900	-
-	-	-	-	-	-	-	-	-	-	-	-	-	-	-	-	-	-	-	-	-	Traes_1BL_ACAA87960.1	-	-	Bradi2g14830.1	Os05g0586200	-
-	-	-	-	-	-	-	-	-	-	-	-	-	-	-	-	-	-	-	-	-	Traes_1BL_9C4E21877.1;Traes_1BL_FA5E36D21.1	wsnp_Ex_c13606_21380703_1B	198.29	Bradi2g14820.1	Os05g0586400	-
-	-	-	-	-	-	-	-	-	-	-	-	-	-	-	-	-	-	-	-	-	Traes_1BL_118B6763E.1	-	-	Bradi2g14810.1	Os05g0586500	-
-	-	-	-	-	-	-	-	-	-	-	-	-	-	-	-	-	-	-	-	-	Traes_1BL_A7A6C5DB1.1	wsnp_CAP11_c2596_1325540_1B	199.37	Bradi2g14790.1	Os05g0586600	-
-	-	-	-	-	-	-	-	-	-	-	-	-	-	-	-	-	-	-	-	-	Traes_1BL_B11F1E0C0.1;Traes_1BL_94B9D3296.1	-	-	Bradi2g14740.1	Os05g0587100	-
-	-	-	-	-	-	-	-	-	-	-	-	-	-	-	-	-	-	-	-	-	Traes_1BL_E1AD16CAC.1	-	-	-	Os05g0587200	-
-	-	-	-	-	-	-	-	-	-	-	-	-	-	-	-	-	-	-	-	-	Traes_1BL_54A6EC080.1	-	-	Bradi2g14710.1	Os05g0587300	-
-	-	-	-	-	-	-	-	-	-	-	-	-	-	-	-	-	-	-	-	-	Traes_1BL_C8047D78F.1	wsnp_Ra_c35998_44436619_1B	199.37	Bradi2g14680.1	Os05g0587400	-
-	-	-	-	-	-	-	-	-	-	-	-	-	-	-	-	-	-	-	-	-	Traes_1BL_AD11A927F.1	-	-	Bradi2g14670.1	-	-
-	-	-	-	-	-	-	-	-	-	-	-	-	-	-	-	-	-	-	-	-	-	-	-	Bradi2g14610.1	-	-
-	-	-	-	-	-	-	-	-	-	-	-	-	-	-	-	-	-	-	-	-	Traes_1BL_83EB4F4FA.1	-	-	Bradi2g14600.1	-	-
-	-	-	-	-	-	-	-	-	-	-	-	-	-	-	-	-	-	-	-	-	-	-	-	-	Os05g0588700	-
-	-	-	-	-	-	-	-	-	-	-	-	-	-	-	-	-	-	-	-	-	-	-	-	-	Os05g0588850	-
-	-	-	-	-	-	-	-	-	-	-	-	-	-	-	-	-	-	-	-	-	Traes_1BL_5E6CEFBC5.1	-	-	Bradi2g14590.1	Os05g0588900	-
-	-	-	-	-	-	-	-	-	-	-	-	-	-	-	-	-	-	-	-	-	Traes_1BL_A34D6ECFD.1	-	-	Bradi2g14580.1	Os05g0589000	-
-	-	-	-	-	-	-	-	-	-	-	-	-	-	-	-	-	-	-	-	-	Traes_1BL_3E662FC82.1	-	-	Bradi2g14567.1	Os05g0589200	-
-	-	-	-	-	-	-	-	-	-	-	-	-	-	-	-	-	-	-	-	-	Traes_1BL_85AADBE7E.1	-	-	Bradi2g14560.1	-	-
-	-	-	-	-	-	-	-	-	-	-	-	-	-	-	-	-	-	-	-	-	-	-	-	Bradi2g14540.1	Os05g0589600	-
-	-	-	-	-	-	-	-	-	-	-	-	-	-	-	-	-	-	-	-	-	-	-	-	Bradi2g14520.1	-	-
-	-	-	-	-	-	-	-	-	-	-	-	-	-	-	-	-	-	-	-	-	Traes_1BL_8C9675BDC.1	-	-	Bradi2g14510.1	Os10g0497600	-
-	-	-	-	-	-	-	-	-	-	-	-	-	-	-	-	-	-	-	-	-	Traes_1BL_0969418E1.1	-	-	Bradi2g14490.1	-	-
-	-	-	-	-	-	-	-	-	-	-	-	-	-	-	-	-	-	-	-	-	-	-	-	Bradi2g14470.1	Os05g0591600	-
-	-	-	-	-	-	-	-	-	-	-	-	-	-	-	-	-	-	-	-	-	Traes_1BL_B3982992B.1	-	-	Bradi2g14460.1	Os05g0592100	-
-	-	-	-	-	-	-	-	-	-	-	-	-	-	-	-	-	-	-	-	-	Traes_1BL_91A98E876.1	-	-	Bradi2g14450.1	Os05g0592300	-
-	-	-	-	-	-	-	-	-	-	-	-	-	-	-	-	-	-	-	-	-	Traes_1BL_05688C76B.1;Traes_1BL_44E6E1416.1	-	-	Bradi2g14440.1	Os05g0592400	-
-	-	-	-	-	-	-	-	-	-	-	-	-	-	-	-	-	-	-	-	-	-	-	-	-	Os05g0592600	-
-	-	-	-	-	-	-	-	-	-	-	-	-	-	-	-	-	-	-	-	-	Traes_1BL_E561447A4.1	-	-	Bradi2g14420.1	-	-
-	-	-	-	-	-	-	-	-	-	-	-	-	-	-	-	-	-	-	-	-	-	-	-	-	Os05g0592800	-
-	-	-	-	-	-	-	-	-	-	-	-	-	-	-	-	-	-	-	-	-	Traes_1BL_F2B61F8AA.1	-	-	Bradi2g14400.1	Os05g0593100	-
-	-	-	-	-	-	-	-	-	-	-	-	-	-	-	-	-	-	-	-	-	-	-	-	-	Os05g0594100	-
-	-	-	-	-	-	-	-	-	-	-	-	-	-	-	-	-	-	-	-	-	Traes_1BL_C1C4BC78B.1;Traes_1BL_0BFA34BAC.1	-	-	Bradi2g14310.1	-	-
-	-	-	-	-	-	-	-	-	-	-	-	-	-	-	-	-	-	-	-	-	Traes_1BL_B4E3F3A72.1	-	-	Bradi2g14300.1	-	-
-	-	-	-	-	-	-	-	-	-	-	-	-	-	-	-	-	-	-	-	-	-	-	-	-	Os05g0594700	-
-	-	-	-	-	-	-	-	-	-	-	-	-	-	-	-	-	-	-	-	-	Traes_1BL_7A584FBE4.1;Traes_1BL_ACD20249A.1	-	-	Bradi2g14260.1	Os05g0594900	-
-	-	-	-	-	-	-	-	-	-	-	-	-	-	-	-	-	-	-	-	-	-	wsnp_Ku_c2797_5284087_1B	204.99	-	-	-
-	-	-	-	-	-	-	-	-	-	-	-	-	-	-	-	-	-	-	-	-	-	wsnp_Ex_c29452_38489374_1B	204.99	-	-	-
-	-	-	-	-	-	-	-	-	-	-	-	-	-	-	-	-	-	-	-	-	-	wsnp_Ex_c1058_2020681_1B	205.92	-	-	-
-	-	-	-	-	-	-	-	-	-	-	-	-	-	-	-	-	-	-	-	-	Traes_1BL_AE1444DB0.1;Traes_1BL_0F54357A2.1	wsnp_Ex_rep_c88749_79992654_1B	206.55	-	-	-
-	-	-	-	-	-	-	-	-	-	-	-	-	-	-	-	-	-	-	-	-	Traes_1BL_23AEE465B.1	wsnp_Ex_c649_1279852_1B	208.03	-	-	-
-	-	-	-	-	-	-	-	-	-	-	-	-	-	-	-	-	-	-	-	-	-	wsnp_Ex_c11461_18489681_1B	211.66	-	-	-
-	-	-	-	-	-	-	-	-	-	-	-	-	-	-	-	-	-	-	-	-	Traes_1BL_4F99047F1.1	wsnp_Ex_c750_1474300_1B	213.14	Bradi2g14250.1	Os05g0595100	-
-	-	-	-	-	-	-	-	-	-	-	-	-	-	-	-	-	-	-	-	-	-	-	-	-	Os05g0595200	-
-	-	-	-	-	-	-	-	-	-	-	-	-	-	-	-	-	-	-	-	-	Traes_1BL_30CF86D20.1	-	-	Bradi2g14240.1	-	-
-	-	-	-	-	-	-	-	-	-	-	-	-	-	-	-	-	-	-	-	-	Traes_1BL_843D97D6C.1;Traes_1BL_A2968F649.1	-	-	Bradi2g14220.1	Os05g0595300	-
-	-	-	-	-	-	-	-	-	-	-	-	-	-	-	-	-	-	-	-	-	Traes_1BL_F1066854B.1	-	-	Bradi2g14210.1	Os05g0595400	-
-	-	-	-	-	-	-	-	-	-	-	-	-	-	-	-	-	-	-	-	-	Traes_1BL_1DA646137.1	-	-	Bradi2g14200.1	Os05g0595500	-
-	-	-	-	-	-	-	-	-	-	-	-	-	-	-	-	-	-	-	-	-	-	wsnp_Ex_c955_1827567_1B	213.45	-	-	-
-	-	-	-	-	-	-	-	-	-	-	-	-	-	-	-	-	-	-	-	-	-	wsnp_BG274687B_Ta_2_1_1B	213.45	-	-	-
-	-	-	-	-	-	-	-	-	-	-	-	-	-	-	-	-	-	-	-	-	-	wsnp_BE446672B_Ta_2_1_1B	213.45	-	-	-
-	-	-	-	-	-	-	-	-	-	-	-	-	-	-	-	-	-	-	-	-	-	wsnp_Ku_c13952_22097895_1B	219.43	-	-	-
-	-	-	-	-	-	-	-	-	-	-	-	-	-	-	-	-	-	-	-	-	Traes_1BL_FDCE71D9E.1;Traes_1BL_392C7B8BB.1;Traes_1BL_3D31CB42B.1;Traes_1BL_AF9E1AF2F.1	wsnp_Ku_c13952_22097856_1B	219.43	Bradi2g14160.1	Os05g0596600	-
-	-	-	-	-	-	-	-	-	-	-	-	-	-	-	-	-	-	-	-	-	-	-	-	Bradi2g14110.1	-	-
-	-	-	-	-	-	-	-	-	-	-	-	-	-	-	-	-	-	-	-	-	Traes_1BL_38E885459.1	-	-	Bradi2g14090.1	Os05g0597400	-
-	-	-	-	-	-	-	-	-	-	-	-	-	-	-	-	-	-	-	-	-	-	-	-	Bradi2g13860.1	-	-
-	-	-	-	-	-	-	-	-	-	-	-	-	-	-	-	-	-	-	-	-	Traes_1BL_0ECBE7C04.1	-	-	Bradi2g13790.1	-	-
-	-	-	-	-	-	-	-	-	-	-	-	-	-	-	-	-	-	-	-	-	Traes_1BL_1659967FA.1;Traes_1BL_E027999F7.1	-	-	Bradi2g13767.1	-	-
-	-	-	-	-	-	-	-	-	-	-	-	-	-	-	-	-	-	-	-	-	Traes_1BL_C0CF2E7C21.1	-	-	Bradi2g13750.1	-	-
-	-	-	-	-	-	-	-	-	-	-	-	-	-	-	-	-	-	-	-	-	-	wsnp_Ex_c750_1474351_1B	220.22	-	-	-
-	-	-	-	-	-	-	-	-	-	-	-	-	-	-	-	-	-	-	-	-	-	wsnp_Ex_c17990_26770146_1B	220.22	-	-	-
-	-	-	-	-	-	-	-	-	-	-	-	-	-	-	-	-	-	-	-	-	-	wsnp_Ex_c1597_3046039_1B	220.22	-	-	-
-	-	-	-	-	-	-	-	-	-	-	-	-	-	-	-	-	-	-	-	-	-	wsnp_Ex_c955_1827719_1B	220.22	-	-	-
-	-	-	-	-	-	-	-	-	-	-	-	-	-	-	-	-	-	-	-	-	-	wsnp_Ex_c750_1474184_1B	220.22	-	-	-
-	-	-	-	-	-	-	-	-	-	-	-	-	-	-	-	-	-	-	-	-	-	wsnp_Ex_c24777_34031473_1B	220.22	-	-	-
-	-	-	-	-	-	-	-	-	-	-	-	-	-	-	-	-	-	-	-	-	-	wsnp_Ku_c11807_19204597_1B	220.22	-	-	-
-	-	-	-	-	-	-	-	-	-	-	-	-	-	-	-	-	-	-	-	-	Traes_1BL_8D7875F34.1	wsnp_Ex_c17990_26770800_1B	220.22	-	-	-
-	-	-	-	-	-	-	-	-	-	-	-	-	-	-	-	-	-	-	-	-	-	wsnp_Ku_c1827_3575162_1B	220.22	-	-	-
-	-	-	-	-	-	-	-	-	-	-	-	-	-	-	-	-	-	-	-	-	-	wsnp_Ex_c1597_3045682_1B	220.22	-	-	-
-	-	-	-	-	-	-	-	-	-	-	-	-	-	-	-	-	-	-	-	-	-	wsnp_Ex_c17990_26769859_1B	220.44	-	-	-

## Sheet: S3b_1BL(subset)
S3 Table-(B sub-set). Anchoring the LD-SNPs onto the syntenic map of chromosome 1BL (based on genome zipper (GZ)).
MS_SNP	LD_SNP	Chr_ITMI	Pos_ITMI	Chr_WA	Pos_WA	GWAS_set	P-value	|log10(P)|	maf	nobs	effect	%_R^2	FDR_Adjusted_P-values	LD_(r^2)	Gene_ID	Contig_ID	Transcript_ID	HCS_Consensus_GZ	SNP_GZ	cM_GZ	Syntenic_Bd_genes	Syntenic_Os_Genes	Syntenic_Sb_Genes	Annotation
AX_94426392	AX_95629856	unm	unm	1B	35.63	full-set	0.162895	0.79	0.2714	514	-0.367	0.21	0.9965	0.363017	Traes_1BL_5F74C58ED	ta_contig_1BL_3897780	Traes_1BL_5F74C58ED.1	Traes_1BL_5F74C58ED.1	-	-	-	-	Sb09g024810.1	Secretory carrier-associated membrane protein 3
AX_94426392	BS00021710_51	unm	unm	1B	81.609	full-set	0.296996	0.53	0.2724	514	-0.284206	0.12	0.9996	0.360243	Traes_1BL_5F74C58ED	ta_contig_1BL_3897780	Traes_1BL_5F74C58ED.1	Traes_1BL_5F74C58ED.1	-	-	-	-	Sb09g024810.1	Secretory carrier-associated membrane protein 3
-	-	-	-	-	-	-	-	-	-	-	-	-	-	-	-	-	-	-	-	-	Bradi2g20640.1	-	-	-
-	-	-	-	-	-	-	-	-	-	-	-	-	-	-	Traes_1BL_2DE1B0930	ta_contig_1BL_3816567	Traes_1BL_2DE1B0930.1	Traes_1BL_2DE1B0930.1	-	-	Bradi2g20550.1	Os05g0503300	Sb09g024840.1	Sulfite reductase [NADPH] hemoprotein beta-component
-	-	-	-	-	-	-	-	-	-	-	-	-	-	-	Traes_1BL_6741F0C8B	ta_contig_1BL_3899532	Traes_1BL_6741F0C8B.2	Traes_1BL_6741F0C8B.1	-	-	Bradi2g20540.1	Os05g0506000	Sb09g024870.1	Tetratricopeptide repeat (TPR)-like superfamily protein LENGTH=303
-	-	-	-	-	-	-	-	-	-	-	-	-	-	-	Traes_1BL_6BCBD1BB2	ta_contig_1BL_1261074	Traes_1BL_6BCBD1BB2.2	Traes_1BL_6BCBD1BB2.1	-	-	-	Os05g0506100	Sb09g024880.1	Unknown protein
-	-	-	-	-	-	-	-	-	-	-	-	-	-	-	-	-	-	-	-	-	-	Os05g0507000	Sb09g024920.1	-
-	-	-	-	-	-	-	-	-	-	-	-	-	-	-	-	-	-	-	wsnp_Ex_rep_c66389_64588992_1B	117.75	-	-	-	-
-	-	-	-	-	-	-	-	-	-	-	-	-	-	-	Traes_1BL_DCF57144B	ta_contig_1BL_3843653	Traes_1BL_DCF57144B.2	Traes_1BL_DCF57144B.1	wsnp_Ex_rep_c66389_64589189_1B	117.75	-	-	-	Acylamino-acid-releasing enzyme
-	-	-	-	-	-	-	-	-	-	-	-	-	-	-	Traes_1BL_94BB89FB0	ta_contig_1BL_3809724	Traes_1BL_94BB89FB0.2	Traes_1BL_94BB89FB0.1	wsnp_Ku_c207_407862_1B	118.58	-	-	-	DNA polymerase nu
-	-	-	-	-	-	-	-	-	-	-	-	-	-	-	-	-	-	-	wsnp_BM140362B_Ta_1_1_1B	119.08	-	-	-	-
-	-	-	-	-	-	-	-	-	-	-	-	-	-	-	-	-	-	-	wsnp_Ku_c15419_24019436_1B	119.08	-	-	-	-
-	-	-	-	-	-	-	-	-	-	-	-	-	-	-	-	-	-	-	wsnp_Ex_c1440_2764867_1B	119.08	-	-	-	-
-	-	-	-	-	-	-	-	-	-	-	-	-	-	-	-	-	-	-	wsnp_Ex_rep_c66389_64588691_1B	119.08	-	-	-	-
-	-	-	-	-	-	-	-	-	-	-	-	-	-	-	Traes_1BL_6A9AD2485	ta_contig_1BL_3875871	Traes_1BL_6A9AD2485.1	Traes_1BL_6A9AD2485.1	wsnp_Ex_c1440_2764269_1B	119.08	-	-	-	dentin sialophosphoprotein-related LENGTH=729
-	-	-	-	-	-	-	-	-	-	-	-	-	-	-	-	-	-	-	wsnp_Ex_c14172_22104887_1B	119.3	-	-	-	-
-	-	-	-	-	-	-	-	-	-	-	-	-	-	-	Traes_1BL_2B1696617	ta_contig_1BL_3822419	Traes_1BL_2B1696617.1	Traes_1BL_2B1696617.1	wsnp_Ex_c3229_5950864_1B	120.25	-	-	-	Serine/threonine-protein kinase
AX_94426392	AX_95629053	unm	unm	1B	35.34	full-set	0.346593	0.46	0.3619	514	-0.212	0.1	0.9965	0.329718	Traes_1BL_BED8CA36E	ta_contig_1BL_3407795	Traes_1BL_BED8CA36E.2	Traes_1BL_BED8CA36E.1	wsnp_Ex_c39616_46871127_1B	120.95	-	-	-	H/ACA ribonucleoprotein complex non-core subunit NAF1
AX_94426392	wsnp_Ex_c39616_46871127	unm	unm	1B	81.609	full-set	0.478056	0.32	0.3628	514	-0.164465	0.05	0.9996	0.327089	Traes_1BL_BED8CA36E	ta_contig_1BL_3407795	Traes_1BL_BED8CA36E.2	Traes_1BL_BED8CA36E.1	wsnp_Ex_c39616_46871127_1B	120.95	-	-	-	H/ACA ribonucleoprotein complex non-core subunit NAF1
-	-	-	-	-	-	-	-	-	-	-	-	-	-	-	-	-	-	-	wsnp_Ex_c21559_30710510_1B	121.17	-	-	-	-
-	-	-	-	-	-	-	-	-	-	-	-	-	-	-	-	-	-	-	wsnp_Ex_c22439_31632880_1B	121.17	-	-	-	-
-	-	-	-	-	-	-	-	-	-	-	-	-	-	-	Traes_1BL_7AA5EFD05	ta_contig_1BL_3853063	Traes_1BL_7AA5EFD05.2	Traes_1BL_7AA5EFD05.1	wsnp_Ex_c8625_14468525_1B	121.17	-	-	-	Transcription factor TFIIIB component B''
-	-	-	-	-	-	-	-	-	-	-	-	-	-	-	Traes_1BL_73413599D	ta_contig_1BL_3853063	Traes_1BL_73413599D.2	Traes_1BL_73413599D.1	wsnp_Ex_c8625_14468525_1B	121.17	-	-	-	Protein of unknown function (DUF594) LENGTH=803
-	-	-	-	-	-	-	-	-	-	-	-	-	-	-	Traes_1BL_5AEE95D4C	ta_contig_1BL_3853063	Traes_1BL_5AEE95D4C.1	Traes_1BL_5AEE95D4C.1	wsnp_Ex_c8625_14468525_1B	121.17	-	-	-	Early light-induced protein 1, chloroplastic
-	-	-	-	-	-	-	-	-	-	-	-	-	-	-	-	-	-	-	wsnp_Ku_c8235_14030979_1B	121.52	-	-	-	-
-	-	-	-	-	-	-	-	-	-	-	-	-	-	-	-	-	-	-	wsnp_JD_c2636_3554874_1B	123.34	-	-	-	-
-	-	-	-	-	-	-	-	-	-	-	-	-	-	-	-	-	-	-	wsnp_Ex_c22377_31571527_1B	123.9	-	-	-	-
-	-	-	-	-	-	-	-	-	-	-	-	-	-	-	-	-	-	-	wsnp_Ex_c26860_36084209_1B	125.05	-	-	-	-
-	-	-	-	-	-	-	-	-	-	-	-	-	-	-	-	-	-	-	wsnp_Ex_c23235_32471358_1B	126.06	-	-	-	-
-	-	-	-	-	-	-	-	-	-	-	-	-	-	-	Traes_1BL_E9E9EF1C2	ta_contig_1BL_3815469	-	Traes_1BL_E9E9EF1C2.1	wsnp_Ex_c13109_20725640_1B	126.06	-	-	-	NADH-ubiquinone oxidoreductase 24 kDa subunit, putative LENGTH=255
-	-	-	-	-	-	-	-	-	-	-	-	-	-	-	Traes_1BL_28FC38E43	ta_contig_1BL_3815469	-	Traes_1BL_28FC38E43.1	wsnp_Ex_c13109_20725640_1B	126.06	-	-	-	NADH-quinone oxidoreductase subunit E
-	-	-	-	-	-	-	-	-	-	-	-	-	-	-	-	-	-	-	wsnp_Ex_c23235_32471767_1B	126.06	-	-	-	-
-	-	-	-	-	-	-	-	-	-	-	-	-	-	-	-	-	-	-	wsnp_CAP11_c287_244799_1B	126.26	-	-	-	-
AX_94426392	AX_95025932	1B	56.4	1B	38.86	full-set	5.79e-05	4.24	0.3045	514	-1.001	1.77	0.0894	0.990755	Traes_1BL_DBC65131C	ta_contig_1BL_3912022	Traes_1BL_DBC65131C.1	Traes_1BL_DBC65131C.1	wsnp_Ku_c13043_20902807_1B	126.26	-	Os05g0510300	Sb09g025110.1	Ubiquitin carboxyl-terminal hydrolase 25
AX_94426392	BS00086083_51	1B	56.4	1B	84.4331	full-set	0.000450717	3.35	0.3025	514	-0.928912	1.35	0.3373	0.990751	Traes_1BL_DBC65131C	ta_contig_1BL_3912022	Traes_1BL_DBC65131C.1	Traes_1BL_DBC65131C.1	wsnp_Ku_c13043_20902807_1B	126.26	-	Os05g0510300	Sb09g025110.1	Ubiquitin carboxyl-terminal hydrolase 25
AX_94426392	Kukri_c13043_1084	1B	56.4	1B	85.3553	full-set	0.000450717	3.35	0.3025	514	-0.928912	1.35	0.3373	0.990751	Traes_1BL_DBC65131C	ta_contig_1BL_3912022	Traes_1BL_DBC65131C.1	Traes_1BL_DBC65131C.1	wsnp_Ku_c13043_20902807_1B	126.26	-	Os05g0510300	Sb09g025110.1	Ubiquitin carboxyl-terminal hydrolase 25
AX_94426392	Kukri_c13043_832	1B	56.4	1B	85.3553	full-set	0.000601028	3.22	0.3084	514	-0.904325	1.29	0.3719	0.976949	Traes_1BL_DBC65131C	ta_contig_1BL_3912022	Traes_1BL_DBC65131C.1	Traes_1BL_DBC65131C.1	wsnp_Ku_c13043_20902807_1B	126.26	-	Os05g0510300	Sb09g025110.1	Ubiquitin carboxyl-terminal hydrolase 25
AX_94426392	Kukri_c13043_1293	unm	unm	1B	84.4331	full-set	0.000212335	3.67	0.1556	514	-1.26749	1.5	0.2654	0.410796	Traes_1BL_DBC65131C	ta_contig_1BL_3912022	Traes_1BL_DBC65131C.1	Traes_1BL_DBC65131C.1	wsnp_Ku_c13043_20902807_1B	126.26	-	Os05g0510300	Sb09g025110.1	Ubiquitin carboxyl-terminal hydrolase 25
AX_94426392	IAAV3802	unm	unm	1B	84.4331	full-set	0.000212335	3.67	0.1556	514	-1.26749	1.5	0.2654	0.410796	Traes_1BL_DBC65131C	ta_contig_1BL_3912022	Traes_1BL_DBC65131C.1	Traes_1BL_DBC65131C.1	wsnp_Ku_c13043_20902807_1B	126.26	-	Os05g0510300	Sb09g025110.1	Ubiquitin carboxyl-terminal hydrolase 25
AX_94426392	wsnp_Ku_c13043_20902807	unm	unm	1B	84.4331	full-set	0.00118765	2.93	0.2685	514	-0.86049	1.15	0.5861	0.830308	Traes_1BL_DBC65131C	ta_contig_1BL_3912022	Traes_1BL_DBC65131C.1	Traes_1BL_DBC65131C.1	wsnp_Ku_c13043_20902807_1B	126.26	-	Os05g0510300	Sb09g025110.1	Ubiquitin carboxyl-terminal hydrolase 25
-	-	-	-	-	-	-	-	-	-	-	-	-	-	-	-	-	-	-	wsnp_Ex_c15611_23928961_1B	126.26	-	-	-	-
-	-	-	-	-	-	-	-	-	-	-	-	-	-	-	-	-	-	-	wsnp_Ex_rep_c107911_91350930_1B	126.26	-	-	-	-
-	-	-	-	-	-	-	-	-	-	-	-	-	-	-	Traes_1BL_DED873B03	ta_contig_1BL_3853914	Traes_1BL_DED873B03.1	Traes_1BL_DED873B03.1	wsnp_Ex_rep_c107911_91350866_1B	126.26	-	-	-	FAR1-related sequence 3 LENGTH=851
-	-	-	-	-	-	-	-	-	-	-	-	-	-	-	-	-	-	-	wsnp_Ku_c36191_45258467_1B	126.26	-	-	-	-
AX_94426392	AX_94426392	1B	56.4	1B	38.86	full-set	5.66e-05	4.25	0.3045	514	-1.006	1.78	0.0894	1	Traes_1BL_8F3BBD25E	ta_contig_1BL_3916187	Traes_1BL_8F3BBD25E.1	Traes_1BL_8F3BBD25E.1	wsnp_Ku_c4175_7603236_1B	126.26	-	-	-	Serine/threonine-protein kinase tel1
AX_94426392	wsnp_Ku_c4175_7603236	unm	unm	1B	84.4331	full-set	0.000156935	3.8	0.1566	514	-1.28663	1.57	0.2654	0.410274	Traes_1BL_8F3BBD25E	ta_contig_1BL_3916187	Traes_1BL_8F3BBD25E.1	Traes_1BL_8F3BBD25E.1	wsnp_Ku_c4175_7603236_1B	126.26	-	-	-	Serine/threonine-protein kinase tel1
-	-	-	-	-	-	-	-	-	-	-	-	-	-	-	-	-	-	-	wsnp_Ex_c9577_15857679_1B	126.26	-	-	-	-
-	-	-	-	-	-	-	-	-	-	-	-	-	-	-	-	-	-	-	wsnp_Ku_rep_c89089_82009285_1B	126.26	-	-	-	-
-	-	-	-	-	-	-	-	-	-	-	-	-	-	-	-	-	-	-	wsnp_Ku_rep_c89089_82009060_1B	126.26	-	-	-	-
-	-	-	-	-	-	-	-	-	-	-	-	-	-	-	-	-	-	-	wsnp_Ex_c7585_12957020_1B	126.26	-	-	-	-
-	-	-	-	-	-	-	-	-	-	-	-	-	-	-	-	-	-	-	wsnp_Ex_c24318_33562395_1B	126.26	-	-	-	-
-	-	-	-	-	-	-	-	-	-	-	-	-	-	-	-	-	-	-	wsnp_Ex_c21198_30326388_1B	126.26	-	-	-	-
-	-	-	-	-	-	-	-	-	-	-	-	-	-	-	Traes_1BL_8C045AB78	ta_contig_1BL_2243173	Traes_1BL_8C045AB78.2	Traes_1BL_8C045AB78.1	wsnp_Ra_c2748_5223434_1B	126.26	-	-	Sb09g023590.1	Proline--tRNA ligase
-	-	-	-	-	-	-	-	-	-	-	-	-	-	-	-	-	-	-	wsnp_Ex_c5101_9053178_1B	126.26	-	-	-	-
-	-	-	-	-	-	-	-	-	-	-	-	-	-	-	Traes_1BL_78381D50F	ta_contig_1BL_3757488	-	Traes_1BL_78381D50F.1	wsnp_Ex_c23230_32466568_1B	126.26	-	Os05g0509900	-	General transcription factor IIF subunit 2
AX_94426392	wsnp_Ex_c15611_23929128	1B	56.4	1B	84.4331	full-set	9.1e-05	4.04	0.1877	514	-1.27926	1.68	0.2654	0.527307	Traes_1BL_B4400C4B7	ta_contig_1BL_3858550	Traes_1BL_B4400C4B7.1	Traes_1BL_B4400C4B7.1	wsnp_Ex_c5101_9052671_1B	126.26	-	-	-	FAR1-related sequence 5 LENGTH=788
AX_94426392	wsnp_Ex_c5101_9053178	1B	56.4	1B	84.4331	full-set	0.000129975	3.89	0.1916	514	-1.23868	1.61	0.2654	0.525143	Traes_1BL_B4400C4B7	ta_contig_1BL_3858550	Traes_1BL_B4400C4B7.1	Traes_1BL_B4400C4B7.1	wsnp_Ex_c5101_9052671_1B	126.26	-	-	-	FAR1-related sequence 5 LENGTH=788
AX_94426392	wsnp_Ex_c5101_9052671	1B	56.4	1B	84.4331	full-set	0.000260039	3.58	0.1907	514	-1.18296	1.46	0.2868	0.528534	Traes_1BL_B4400C4B7	ta_contig_1BL_3858550	Traes_1BL_B4400C4B7.1	Traes_1BL_B4400C4B7.1	wsnp_Ex_c5101_9052671_1B	126.26	-	-	-	FAR1-related sequence 5 LENGTH=788
AX_94426392	Kukri_c9133_534	1B	56.4	1B	85.3553	full-set	0.000450717	3.35	0.3025	514	-0.928912	1.35	0.3373	0.990751	Traes_1BL_B4400C4B7	ta_contig_1BL_3858550	Traes_1BL_B4400C4B7.1	Traes_1BL_B4400C4B7.1	wsnp_Ex_c5101_9052671_1B	126.26	-	-	-	FAR1-related sequence 5 LENGTH=788
AX_94426392	wsnp_Ex_c15611_23928961	1B	56.4	1B	84.4331	full-set	0.000450717	3.35	0.3025	514	-0.928912	1.35	0.3373	0.990751	Traes_1BL_B4400C4B7	ta_contig_1BL_3858550	Traes_1BL_B4400C4B7.1	Traes_1BL_B4400C4B7.1	wsnp_Ex_c5101_9052671_1B	126.26	-	-	-	FAR1-related sequence 5 LENGTH=788
AX_94426392	Kukri_c9133_2211	1B	56.4	1B	85.3553	full-set	0.000935304	3.03	0.3035	514	-0.87325	1.2	0.474	0.988424	Traes_1BL_B4400C4B7	ta_contig_1BL_3858550	Traes_1BL_B4400C4B7.1	Traes_1BL_B4400C4B7.1	wsnp_Ex_c5101_9052671_1B	126.26	-	-	-	FAR1-related sequence 5 LENGTH=788
-	-	-	-	-	-	-	-	-	-	-	-	-	-	-	-	-	-	-	wsnp_Ex_c15611_23929128_1B	126.26	-	-	-	-
-	-	-	-	-	-	-	-	-	-	-	-	-	-	-	Traes_1BL_397FD5269	ta_contig_1BL_3801321	Traes_1BL_397FD5269.1	Traes_1BL_397FD5269.1	wsnp_Ex_c21198_30327016_1B	126.26	-	-	-	Proline--tRNA ligase
AX_94426392	wsnp_Ex_c7585_12957020	1B	56.4	1B	84.4331	full-set	0.000197285	3.7	0.2014	514	-1.17487	1.52	0.2654	0.507088	Traes_1BL_7CD8883D4	ta_contig_1BL_3796082	Traes_1BL_7CD8883D4.2	Traes_1BL_7CD8883D4.1	wsnp_Ex_c7585_12955306_1B	126.26	-	-	-	UPI0002B41831 related cluster n=2 Tax=unknown RepID=UPI0002B41831
AX_94426392	wsnp_Ku_c17017_26019611	unm	unm	1B	85.3553	full-set	0.00481143	2.32	0.1469	514	-0.989175	0.87	0.9461	0.304469	Traes_1BL_8331B9643	ta_contig_1BL_3881071	Traes_1BL_8331B9643.1	Traes_1BL_8331B9643.1	wsnp_Ku_c17017_26019611_1B	126.26	Bradi2g20200.1	Os05g0511400	Sb09g025200.1	Protein kinase family protein LENGTH=562
-	-	-	-	-	-	-	-	-	-	-	-	-	-	-	-	-	-	-	-	-	Bradi2g20190.1	Os05g0511300	Sb09g025210.1	-
-	-	-	-	-	-	-	-	-	-	-	-	-	-	-	Traes_1BL_67933EB37	ta_contig_1BL_3902666	Traes_1BL_67933EB37.1	Traes_1BL_67933EB37.1	-	-	Bradi2g20150.1	-	-	Transmembrane protein 56
-	-	-	-	-	-	-	-	-	-	-	-	-	-	-	Traes_1BL_2DC5F0295	ta_contig_1BL_3902666	Traes_1BL_2DC5F0295.1	Traes_1BL_2DC5F0295.1	-	-	Bradi2g20150.1	-	-	2-oxoglutarate (2OG) and Fe(II)-dependent oxygenase superfamily protein LENGTH=356
-	-	-	-	-	-	-	-	-	-	-	-	-	-	-	Traes_1BL_155A55F7F	ta_contig_1BL_3916120	-	Traes_1BL_155A55F7F.1	-	-	-	Os05g0510600	Sb09g025140.1	Tripartite motif-containing protein 5
-	-	-	-	-	-	-	-	-	-	-	-	-	-	-	Traes_1BL_155A55F7F	ta_contig_1BL_3916120	-	Traes_1BL_155A55F7F.1	-	-	-	Os05g0510600	Sb09g025140.1	Tripartite motif-containing protein 5
-	-	-	-	-	-	-	-	-	-	-	-	-	-	-	Traes_1BL_1EBCFC51A	ta_contig_1BL_3916120	-	Traes_1BL_1EBCFC51A.1	-	-	-	Os05g0510600	Sb09g025140.1	Aromatic-L-amino-acid decarboxylase
-	-	-	-	-	-	-	-	-	-	-	-	-	-	-	Traes_1BL_9DDD4D7DE	ta_contig_1BL_3883549	Traes_1BL_9DDD4D7DE.1	Traes_1BL_9DDD4D7DE.1	-	-	Bradi2g20134.1	Os05g0510700	Sb09g025270.1	BSD domain-containing protein LENGTH=432
-	-	-	-	-	-	-	-	-	-	-	-	-	-	-	Traes_1BL_F36F48985	ta_contig_1BL_3081756	Traes_1BL_F36F48985.1	Traes_1BL_F36F48985.1	-	-	Bradi2g20050.1	Os05g0513200	-	Mitochondrial import inner membrane translocase subunit TIM50
-	-	-	-	-	-	-	-	-	-	-	-	-	-	-	Traes_1BL_4F70898B6	ta_contig_1BL_3791987	Traes_1BL_4F70898B6.1	Traes_1BL_4F70898B6.1	wsnp_BE517729D_Ta_2_4_1B	126.26	Bradi2g19980.1	Os05g0513900	-	proline iminopeptidase LENGTH=380
-	-	-	-	-	-	-	-	-	-	-	-	-	-	-	Traes_1BL_069897A73	ta_contig_1BL_3828145	Traes_1BL_069897A73.2	Traes_1BL_069897A73.1	-	-	Bradi2g19970.1	Os05g0514200	Sb09g025420.1	CBL-interacting protein kinase 12 LENGTH=489
-	-	-	-	-	-	-	-	-	-	-	-	-	-	-	Traes_1BL_BDF2FCEC7	ta_contig_1BL_3912082	Traes_1BL_BDF2FCEC7.2	Traes_1BL_BDF2FCEC7.1	-	-	Bradi2g19960.1	Os05g0514300	Sb09g025430.1	tubby like protein 7 LENGTH=379
-	-	-	-	-	-	-	-	-	-	-	-	-	-	-	-	-	-	-	-	-	-	Os05g0514600	-	-
-	-	-	-	-	-	-	-	-	-	-	-	-	-	-	Traes_1BL_37FC4C2ED	ta_contig_1BL_3846515	Traes_1BL_37FC4C2ED.1	Traes_1BL_37FC4C2ED.1	-	-	-	-	Sb09g025480.1	Cytochrome P450 superfamily protein LENGTH=513
-	-	-	-	-	-	-	-	-	-	-	-	-	-	-	Traes_1BL_361B2867D	ta_contig_1BL_3917761	Traes_1BL_361B2867D.2	Traes_1BL_361B2867D.1	-	-	Bradi2g19910.1	-	Sb09g025490.1	Cytochrome P450 superfamily protein LENGTH=490
-	-	-	-	-	-	-	-	-	-	-	-	-	-	-	-	-	-	-	-	-	Bradi2g19900.1	-	Sb09g025470.1	-
-	-	-	-	-	-	-	-	-	-	-	-	-	-	-	-	-	-	-	-	-	-	Os05g0515200	-	-
-	-	-	-	-	-	-	-	-	-	-	-	-	-	-	-	-	-	-	-	-	-	Os05g0515500	Sb09g025510.1	-
-	-	-	-	-	-	-	-	-	-	-	-	-	-	-	Traes_1BL_42AB72951	ta_contig_1BL_3915037	Traes_1BL_42AB72951.1	Traes_1BL_42AB72951.1	-	-	Bradi2g19857.2	Os05g0515600	Sb09g025540.1	O-methyltransferase family protein LENGTH=382
-	-	-	-	-	-	-	-	-	-	-	-	-	-	-	-	-	-	-	-	-	-	-	Sb09g025550.1	-
-	-	-	-	-	-	-	-	-	-	-	-	-	-	-	-	-	-	-	-	-	Bradi2g19850.1	-	-	-
-	-	-	-	-	-	-	-	-	-	-	-	-	-	-	-	-	-	-	-	-	Bradi2g19840.1	-	-	-
-	-	-	-	-	-	-	-	-	-	-	-	-	-	-	Traes_1BL_309E199E7	ta_contig_1BL_3853943	-	Traes_1BL_309E199E7.1	-	-	Bradi2g19830.1	-	-	O-methyltransferase 1 LENGTH=363
-	-	-	-	-	-	-	-	-	-	-	-	-	-	-	Traes_1BL_CBCAE7DC6	ta_contig_1BL_3865607	Traes_1BL_CBCAE7DC6.1	Traes_1BL_CBCAE7DC6.1	-	-	Bradi2g19830.1	-	-	O-methyltransferase family protein LENGTH=325
-	-	-	-	-	-	-	-	-	-	-	-	-	-	-	Traes_1BL_3699A930D	ta_contig_1BL_3904999	-	Traes_1BL_3699A930D.1	-	-	-	-	Sb09g025560.1	O-methyltransferase family protein LENGTH=382
-	-	-	-	-	-	-	-	-	-	-	-	-	-	-	-	-	-	-	-	-	-	-	Sb09g025570.1	-
-	-	-	-	-	-	-	-	-	-	-	-	-	-	-	Traes_1BL_67DE12110	ta_contig_1BL_3824592	-	Traes_1BL_67DE12110.1	wsnp_Ra_c26947_36495207_1B	126.77	Bradi2g19820.1	Os05g0515700	Sb09g025580.1	vascular plant one zinc finger protein LENGTH=486
-	-	-	-	-	-	-	-	-	-	-	-	-	-	-	Traes_1BL_212EC3A2C	ta_contig_1BL_624034	Traes_1BL_212EC3A2C.1	Traes_1BL_212EC3A2C.1	-	-	Bradi2g19750.8	Os05g0516600	Sb09g025620.1	Ras-related protein Rab-7A
-	-	-	-	-	-	-	-	-	-	-	-	-	-	-	Traes_1BL_68729B056	ta_contig_1BL_3819211	Traes_1BL_68729B056.1	Traes_1BL_68729B056.1	-	-	Bradi2g19710.1	Os05g0517200	Sb09g025660.1	trehalose phosphate synthase LENGTH=861
-	-	-	-	-	-	-	-	-	-	-	-	-	-	-	-	-	-	-	-	-	-	-	Sb09g025670.1	-
-	-	-	-	-	-	-	-	-	-	-	-	-	-	-	-	-	-	-	-	-	-	-	Sb09g025680.1	-
-	-	-	-	-	-	-	-	-	-	-	-	-	-	-	-	-	-	-	-	-	-	Os05g0517500	Sb09g025690.1	-
-	-	-	-	-	-	-	-	-	-	-	-	-	-	-	Traes_1BL_6C39CF535	ta_contig_1BL_3882951	-	Traes_1BL_6C39CF535.1	-	-	Bradi2g19690.1	Os05g0517600	Sb09g025730.1	Non-symbiotic hemoglobin
-	-	-	-	-	-	-	-	-	-	-	-	-	-	-	Traes_1BL_2C43B822A	ta_contig_1BL_2932591	-	Traes_1BL_2C43B822A.1	-	-	Bradi2g19670.1	-	-	Protein FLOWERING LOCUS T
-	-	-	-	-	-	-	-	-	-	-	-	-	-	-	Traes_1BL_410B15EE0	ta_contig_1BL_2932591	-	Traes_1BL_410B15EE0.1	-	-	Bradi2g19670.1	-	-	Cyclic phosphodiesterase
-	-	-	-	-	-	-	-	-	-	-	-	-	-	-	Traes_1BL_4C0C7CA0A	ta_contig_1BL_3821069	Traes_1BL_4C0C7CA0A.1	Traes_1BL_4C0C7CA0A.1	-	-	Bradi2g19650.1	-	-	GDSL esterase/lipase
AX_94426392	AX_94381448	1B	58	1B	38.86	full-set	0.301837	0.52	0.1693	514	-0.305	0.12	0.9965	0.29026	Traes_1BL_3071A7152	ta_contig_1BL_3826941	Traes_1BL_3071A7152.2	Traes_1BL_3071A7152.1	-	-	Bradi2g19640.1	Os05g0518600	Sb09g025790.1	trehalose-6-phosphate synthase LENGTH=942

## Sheet: S3C_2AL_GZ
S3 Table-(C). Anchoring the LD-SNPs onto the syntenic map of chromosome 2AL (based on genome zipper (GZ)).
Column A records the reference SNP (MS-SNP).
Column B records the LD-SNPs.
[truncated: 2,044 more rows]

## Sheet: S3C_2AL(subset)
S3 Table-(C sub-set). Anchoring the LD-SNPs onto the syntenic map of chromosome 1BL (based on genome zipper (GZ)).
[truncated: 150 more rows]

[truncated: 10 more sheets: S3D_2DS_GZ, S3D_2DS(subset), Chr_3B_GZ, 3B_SubSet, S3F_4DS_GZ, S3F_4DS(subset), S3G_5BL_GZ, S3G_5BL(subset), S3H_6AL_GZ, S3H_6AL(subset)]
